# Supplementary material for: Clonal relations in the mouse brain revealed by single-cell and spatial transcriptomics
Source: Nat Neurosci. 2022 Feb 24;25(3):285–94. doi: 10.1038/s41593-022-01011-x (PMC8904259; doi:10.1038/s41593-022-01011-x)
Supplement: Supplementary file 3 — Recovery rates and clone sizes for combined profiling of lineages and cell types using scRNA-seq in mammalian model systems. Compared to five other recent studies in mammals, our approach yields similar barcode recovery rates and numbers of cells per clone and, to our knowledge, is the only method that has been extensively characterized to meet the needs for studying neurogenesis in vivo. Note that we restricted this analysis to recent papers where the relevant information was accessible. [file 41593_2022_1011_MOESM3_ESM.xlsx]

## Sheet: Sheet1
	Chan et al., Nature, 2019	Weinreb et al., Science, 2020	Pei et al., Cell Stem Cell, 2020	Bowling et al., Cell, 2020	He et al., bioRxiv, 2020	Ratz et al, 2021 (this study)
Model system	early embryogenesis	Hematopoietic stem cells (in vitro and transplanted)	Hematopoietic stem cells (in vivo)	Hematopoietic stem cells (in vivo)	Neurogenesis in vitro (organoids)	Neurogenesis in vivo
Species	Mouse	Mouse	Mouse	Mouse	Human	Mouse
Barcoding system	Piggy-bac transposition of multi-copy CRISPR recorder with 3 gRNA targets	Lentiviral integration of random 28 bp barcodes	Cre-driven random deletion or inversion of 9 unique loxP site-flanked DNA blocks located in Rosa26 locus	Dox-inducible CRISPR recorder with 10 gRNA targets spread across Rosa26 and Col1a1 loci	Sleeping beauty transposition of multi-copy CRISPR recorder with 1 gRNA target and 10 bp “integration barcode”	Lentiviral integration of random 30 bp barcodes
Barcode recovery rate	15.8-73.7%	37.7-63.4%	5.3-18.7%	32-63%	17% for lineage barcodes; 51% for integration barcodes	11.1-38.6%
Cells per clone	unknown	8.4-14.9 (mean)	1.5-4.3 (mean)	1-123	2-801 (range); 11 (mean)	2-534 (range); 5 (mean)
