# Supplementary material for: Clonal relations in the mouse brain revealed by single-cell and spatial transcriptomics
Source: Nat Neurosci. 2022 Feb 24;25(3):285–94. doi: 10.1038/s41593-022-01011-x (PMC8904259; doi:10.1038/s41593-022-01011-x)
Supplement: Supplementary file 4 — Sequences of oligonucleotides used for plasmid cloning and cloneID library preparations. [file 41593_2022_1011_MOESM4_ESM.xlsx]

## Sheet: backbone cloning
Primer used for backbone cloning
Name	5'-sequence-3'	purpose
MRX1514	atgatcgtcgacgccaccATGCCAGAGCCAGCGAAGTCT	PCR on LV-GFP to generate backbone fragment for cloning of EF1a-H2B-EGFP via SalI/SpeI
MRX1515	gatcatactagtCCAAAGTGGATCTCTGCTGTCC
MRX1516	atcatgactagtCTAGGTCTTGAAAGGAGTGGGAATTG	PCR on dCas9-VP64_GFP to generate insert fragment for cloning of EF1a-H2B-EGFP via SalI/SpeI
MRX1517	gatcatgtcgacGCTCATGGTGGCCGTACGTC
MRX1708	atcatgggatccaGCCACCATGAGCGAGCTGATTAAG	PCR on TagBFP plasmid to generate insert fragment for exchanging EGFP with TagBFP in LV-EF1a-H2B-EGFP via BamHI/NsiI
MRX1709	catgatatgcatTTAATTAAGCTTGTGCCCCAGTTTGC
MRX1710	atgatcggatccaGCCACCATGGTGTCTAAGGGCG	PCR on TagRFP plasmid to generate insert fragment for exchanging EGFP with TagRFP in LV-EF1a-H2B-EGFP via BamHI/NsiI
MRX1711	catgatatgcatTCAATTAAGTTTGTGCCCCAGTTTGC
MRX1735	GTACACCAGCGCTAAGGATCCaGCCACCATGGCGGAAGGCTCC	PCR on emiRFP670 plasmid to generate insert fragment for exchanging EGFP with emiRFP670 in LV-EF1a-H2B-EGFP via BamHI/NsiI
MRX1736	CTTAAAGGTACCGATGCATTTAGCTCTCAAGCGCGGTGATCCG

## Sheet: cloneID library cloning
Primer used for cloneID library cloning
Name	5'-sequence-3'	purpose
MRX1642	CGGCATGGACGAGCTGTACAAG	PCR on MRX1680 for 30N barcode insertion into NsiI/KpnI-digested pMR506 using Gibson assembly
MRX1643	GTGGCTAAGATCTACAGCTGCC
MRX1680	CGGCATGGACGAGCTGTACAAGTAAATGCA NNNNNNNNNNNNNNNNNNNNNNNNNNNNNN CTTTAAGACCAATGACTTACAAGGCAGCTGTAGATCTTAGCCAC	30N barcode template for PCR with MRX1642/1643 and insertion into KpnI/NsiI digested pMR506 via Gibson assembly

## Sheet: cloneID virus preps
Primer used for cloneID library prep from lentivirus cDNA
Name	5'-sequence-3'	purpose
MRX1693	ACACTCTTTCCCTACACGACGCTCTTCCGATCT CGGCATGGACGAGCTGTACAAG	PCR1
MRX1694	AGACGTGTGCTCTTCCGATCT GTGGCTAAGATCTACAGCTGCC
MRX142	AATGATACGGCGACCACCGAGATCTACAC TAGATCGC ACACTCTTTCCCTACACGACG	PCR2 - indexing
MRX614	CAAGCAGAAGACGGCATACGAGAT AGGAGTCC GTGACTGGAGTTC AGACGTGTGCTCTTCCGATCT
MRX615	CAAGCAGAAGACGGCATACGAGAT CATGCCTA GTGACTGGAGTTC AGACGTGTGCTCTTCCGATCT
MRX663	CAAGCAGAAGACGGCATACGAGAT GTAGAGAG GTGACTGGAGTTC AGACGTGTGCTCTTCCGATCT
MRX658	CAAGCAGAAGACGGCATACGAGAT CCTCTCTG GTGACTGGAGTTC AGACGTGTGCTCTTCCGATCT
#	name	initial template	index	primer (MRX)	final conc (ng/µl)	expected size (bp)

## Sheet: cloneID bulk
Primer used for cloneID library prep from mouse genomic DNA
Name	5'-sequence-3'	purpose
MRX14	CTGGTCGAGCTGGACGGCGACG	PCR1
MRX1643	GTGGCTAAGATCTACAGCTGCC
MRX1693	ACACTCTTTCCCTACACGACGCTCTTCCGATCT CGGCATGGACGAGCTGTACAAG	PCR2
MRX1694	AGACGTGTGCTCTTCCGATCT GTGGCTAAGATCTACAGCTGCC
MRX146	AATGATACGGCGACCACCGAGATCTACAC TATCCTCT ACACTCTTTCCCTACACGACG	PCR3 - indexing
MRX143	CAAGCAGAAGACGGCATACGAGAT TCGCCTTA GTGACTGGAGTTC AGACGTGTGCTCTTCCGATCT
MRX145	CAAGCAGAAGACGGCATACGAGAT CTAGTACG GTGACTGGAGTTC AGACGTGTGCTCTTCCGATCT
MRX147	CAAGCAGAAGACGGCATACGAGAT TTCTGCCT GTGACTGGAGTTC AGACGTGTGCTCTTCCGATCT
MRX613	CAAGCAGAAGACGGCATACGAGAT GCTCAGGA GTGACTGGAGTTC AGACGTGTGCTCTTCCGATCT
MRX614	CAAGCAGAAGACGGCATACGAGAT AGGAGTCC GTGACTGGAGTTC AGACGTGTGCTCTTCCGATCT
MRX615	CAAGCAGAAGACGGCATACGAGAT CATGCCTA GTGACTGGAGTTC AGACGTGTGCTCTTCCGATCT
MRX663	CAAGCAGAAGACGGCATACGAGAT GTAGAGAG GTGACTGGAGTTC AGACGTGTGCTCTTCCGATCT
MRX658	CAAGCAGAAGACGGCATACGAGAT CCTCTCTG GTGACTGGAGTTC AGACGTGTGCTCTTCCGATCT

## Sheet: cloneID enrichment, single cell
Primer used for cloneID enrichment from cDNA, single cell RNA-seq
Name	5'-sequence-3'	purpose
MRX1587	CTACACGACGCTCTTCCGATCT	PCR1/2
MRX14	CTGGTCGAGCTGGACGGCGACG
MRX1588	GTGACTGGAGTTCAGACGTGTGCTCTTCCGATCT CATGGTCCTGCTGGAGTTCGTGAC	PCR2
MRX1589	AATGATACGGCGACCACCGAGATCTACACTCTTTCC CTACACGACGCTCTTCCGATCT	PCR3 - indexing
i7 primer from Chromium index plate	CAAGCAGAAGACGGCATACGAGAT NNNNNNNN GTGACTGGAGTTCAGACGTGT

## Sheet: cloneID enrichment, spatial
Primer used for cloneID enrichment from cDNA, Spatial Transcriptomics
Name	5'-sequence-3'	purpose
MRX1587	CTACACGACGCTCTTCCGATCT	PCR1
MRX14	CTGGTCGAGCTGGACGGCGACG
MRX1588	GTGACTGGAGTTCAGACGTGTGCTCTTCCGATCT CATGGTCCTGCTGGAGTTCGTGAC	PCR2
MRX1805	GTGACTGGAGTTCAGACGTGTGCTCTTCCGATCT GATCACTCTCGGCATGGACGAGC
i5 primer from Visium index plate	AATGATACGGCGACCACCGAGATCT NNNNNNNNNN ACACTCTTTCCCTACACGACGCTC	PCR3 - indexing
i7 primer from Visium index plate	CAAGCAGAAGACGGCATACGAGAT NNNNNNNNNN GTGACTGGAGTTCAGACGTGT
