# Supplementary material for: Clonal relations in the mouse brain revealed by single-cell and spatial transcriptomics
Source: Nat Neurosci. 2022 Feb 24;25(3):285–94. doi: 10.1038/s41593-022-01011-x (PMC8904259; doi:10.1038/s41593-022-01011-x)
Supplement: Supplementary file 5 — PCR protocols used for preparing cloneID sequencing libraries. [file 41593_2022_1011_MOESM5_ESM.xlsx]

## Sheet: cloneID virus preps
Amplification and indexing of cloneID libraries from lentivirus cDNA
total cDNA volume is 80 µl, divide into 4x20 µl for separate PCRs
PCR1
reagent	1x [µl]
cDNA	20
2x Q5 master mix	50
MRX1693 (100 µM)	0.2
MRX1694 (100 µM)	0.2
DMSO (100 %)	5
H2O	24.6
total	100
Cycling conditions
[°C]	t
98	5'
98	20''
65	20''
72	10''
72	5'
4	Forever
double size SPRI selection:
add 0.6x SPRI beads (60 µl)
incubate for 5 min at RT
transfer to magned and incubate for 5 min at RT
transfer 160 µl supernatant to new tube (discard beads with fragments >550 bp)
add 40 µl of SPRI beads (final ratio is 1.0x)
incubate for 5 min at RT
transfer to magnet and incubate for 5 min at RT
remove supernatant without discarding any beads
2x wash: add 200 µl of 80% ethanol for 30 sec
Centrifuge briefly and place on the magnet until the solution clears. Remove remaining ethanol.
dry for 2 min at RT
remove from magnet and add 32 µl of water
vortex for 10 sec
incubate at RT for 2 min
place on magnet
transfer 30 µl to new tube strip
Qubit HS assay with 2 µl eluant
PCR2 - indexing
Master mix
reagent	1x [µl]
PCR1 product	1
2x Q5 master mix	25
MRX142 (10 µM)	1
i7 rev (10 µM)	1
DMSO (100 %)	2.5
H2O	19.5
total	50
Cycling conditions
[°C]	t
98	5'
98	20''
65	20''
72	10''
72	5'
4	Forever
cleanup with 1.0x AMPure beads (50 µl)
elution in 22 µl water
Qubit HS assay with 2 µl eluant
Run on Bioanalyzer

## Sheet: cloneID bulk
Amplification and indexing of cloneIDs from mouse genomic DNA
total template volume is about 10 µl per rct
PCR1
reagent	1x [µl]	10
gDNA lysate	10	-
2x Q5 master mix	50	500
MRX14 (100 µM)	0.1	1
MRX1643 (100 µM)	0.1	1
DMSO (100 %)	5	50
H2O	34.8	348
total	100	900
Cycling conditions
[°C]	t
98	5'
98	20''
65	20''
72	10''
72	5'
4	Forever
purification using 0.8x AMPure clean-up, i.e. 80 µl beads
32 µl elution
Qubit HS assay with 2 µl eluant
PCR2
reagent	1x [µl]	10
PCR1 product	1	0
2x Q5 master mix	25	250
MRX1693 (100 µM)	0.1	1
MRX1694 (100 µM)	0.1	1
DMSO	2.5	25
H2O	23.8	238
total	50
Thermocycler program
[°C]	t
98	5min
98	20sec
65	20sec
72	20sec
72	5min
4	Forever
1.8X Ampure XP bead purification (90 µl)
32 µl elution
Qubit HS assay with 2 µl eluant
PCR3 - indexing
reagent	1x [µl]	10
PCR2 product (1:20 dil)	1	0
2x Q5 master mix	25	250
MRX146 (10 µM)	1	10
i7 (10 µM)	1	0
DMSO	2.5	25
H2O	22	220
total	50	505
Cycling conditions
[°C]	t
98	5'
98	20''
65	20''
72	10''
72	5'
4	Forever
1.0X Ampure XP bead purification (50 µl)
elution in 22 µl water
Qubit HS assay with 2 µl eluant
Run on Bioanalyzer

## Sheet: cloneID enrichment, single cell
PCR procotol for enrichment of cloneID region from full length cDNA
PCR1
reagent	1x [µl]
cDNA	1
5x Q5 Buffer	10
dNTPs (10 mM)	1
Q5 Pol	0.5
MRX1587 (100 µM)	0.1
MRX14 (100 µM)	0.1
DMSO (100 %)	2.5
H2O	34.8
total	50
Program
temp [°C]	time
98	5min
98	20sec
69	20sec
72	30sec
72	5min
4	hold
cleanup with 0.8x AMPure beads (40 µl)
elution in 22 µl water
Qubit HS assay with 2 µl eluant
PCR2
reagent	1x [µl]
1st PCR product	10
5x Q5 Buffer	10
dNTPs (10 mM)	1
Q5 Pol	0.5
MRX1587 (100 µM)	0.1
MRX1588 (100 µM)	0.1
DMSO (100 %)	2.5
H2O	25.8
total	50
Program
temp [°C]	time
98	5min
98	20sec
69	20sec
72	20sec
72	5min
4	hold
cleanup with 0.8x AMPure beads (40 µl)
elution in 22 µl water
Qubit HS assay with 2 µl eluant
PCR3 - indexing
reagent	1x [µl]
2nd PCR product	0.2
5x Q5 Buffer	10
dNTPs (10 mM)	1
Q5 Pol	0.5
MRX1589 (100 µM)	0.1
primer from 10X index plate	2.5
DMSO (100 %)	2.5
H2O	33.2
total	50
Program
[°C]	t
98	5min
98	20sec
65	20sec
72	20sec
72	5min
4	hold
cleanup with 0.8x AMPure beads (40 µl)
elution in 22 µl water
Qubit HS assay with 2 µl eluant
Run on Bioanalyzer

## Sheet: cloneID enrichment, spatial
PCR procotol for enrichment of cloneID region from full length cDNA
PCR1
reagent	1x [µl]
cDNA	5
5x Q5 Buffer	10
dNTPs (10 mM)	1
Q5 Pol	0.5
MRX1587 (100 µM)	0.1
MRX14 (100 µM)	0.1
DMSO (100 %)	2.5
H2O	30.8
total	50
Program
temp [°C]	time
98	5min
98	20sec
69	20sec
72	30sec
72	5min
4	hold
cleanup with 0.8x AMPure beads (40 µl)
elution in 22 µl water
Qubit HS assay with 2 µl eluant
PCR2
reagent	1x [µl]
1st PCR product	10
5x Q5 Buffer	20
dNTPs (10 mM)	2
Q5 Pol	1
MRX1587 (100 µM)	0.2
MRX1805 (100 µM)	0.2
DMSO (100 %)	5
H2O	61.6
total	100
Program
temp [°C]	time
98	5min
98	20sec
69	20sec
72	20sec
72	5min
4	hold
cleanup with 0.8x AMPure beads (80 µl)
elution in 22 µl water
Qubit HS assay with 2 µl eluant
dilute 1:10 for next PCR
PCR3 - indexing
reagent	1x [µl]
2nd PCR product	1
5x Q5 Buffer	10
dNTPs (10 mM)	1
Q5 Pol	0.5
Visium dual index primer	5
DMSO (100 %)	2.5
H2O	30
total	50
Program
[°C]	t
98	5min
98	20sec
54	20sec
72	20sec
72	5min
4	hold
cleanup with 0.8x AMPure beads (40 µl)
elution in 22 µl water
Qubit HS assay with 2 µl eluant
Run on Bioanalyzer
