# Supplementary material for: Clonal relations in the mouse brain revealed by single-cell and spatial transcriptomics
Source: Nat Neurosci. 2022 Feb 24;25(3):285–94. doi: 10.1038/s41593-022-01011-x (PMC8904259; doi:10.1038/s41593-022-01011-x)
Supplement: Supplementary file 6 — Overview of cloneID, single-cell and ST next-generation sequencing libraries. [file 41593_2022_1011_MOESM6_ESM.xlsx]

## Sheet: virus preps cloneID
cloneID lentivirus library
ID	Name	experiment	conc (ng/µl)	avg fragment size (bp)	i5 index	i5 seq	i7 index	i7 seq	Platform	R1 (bp)	R2 (bp)	i7 (bp)	i5 (bp)	Reads (M)
amp114	LV532_virus_prep_1	lentivirus prep (2x10^6 TU/µl); corresponds to 1 µl of lentivirus	0.69	240	S501	GCGATCTA	N704	TCCTGAGC	NextSeq	28	124	8	8	6.75
amp115	LV532_virus_prep_2	lentivirus prep (2x10^6 TU/µl); corresponds to 1 µl of lentivirus	0.9	240	S501	GCGATCTA	N705	GGACTCCT	NextSeq	28	124	8	8	7.73
amp116	LV532_virus_prep_3	lentivirus prep (2x10^6 TU/µl); corresponds to 1 µl of lentivirus	0.914	240	S501	GCGATCTA	N706	TAGGCATG	NextSeq	28	124	8	8	7.84
amp117	LV532_virus_prep_4	lentivirus prep (2x10^6 TU/µl); corresponds to 1 µl of lentivirus	1.36	240	S501	GCGATCTA	N707	CTCTCTAC	NextSeq	28	124	8	8	8.36

## Sheet: bulk_cloneID
cloneID bulk gDNA library
ID	Name	embryo brain	experiment	conc (ng/µl)	avg fragment size (bp)	i5 index	i5 seq	i7 index	i7 seq	Platform	R1 (bp)	R2 (bp)	i7 (bp)	i5 (bp)	Reads
amp_120	E15.5_LV532_plate1_well_C1	1	nested PCRs + index PCR on 10 µl gDNA lysate from about 1000 EGFP+ E15.5 mouse brain cells transduced with cloneID lentivirus library at E9.5	8.14	240	S503	AGAGGATA	N701	TAAGGCGA	NextSeq	28	124	8	8	605410
amp_121	E15.5_LV532_plate1_well_C4	1	nested PCRs + index PCR on 10 µl gDNA lysate from about 1000 EGFP+ E15.5 mouse brain cells transduced with cloneID lentivirus library at E9.5	1.94	240	S503	AGAGGATA	N702	CGTACTAG	NextSeq	28	124	8	8	524956
amp_122	E15.5_LV532_plate1_well_C7	1	nested PCRs + index PCR on 10 µl gDNA lysate from about 1000 EGFP+ E15.5 mouse brain cells transduced with cloneID lentivirus library at E9.5	6.31	240	S503	AGAGGATA	N703	AGGCAGAA	NextSeq	28	124	8	8	609279
amp_123	E15.5_LV532_plate1_well_C10	1	nested PCRs + index PCR on 10 µl gDNA lysate from about 1000 EGFP+ E15.5 mouse brain cells transduced with cloneID lentivirus library at E9.5	1.6	240	S503	AGAGGATA	N704	TCCTGAGC	NextSeq	28	124	8	8	464508
amp_124	E15.5_LV532_plate2_well_C1	2	nested PCRs + index PCR on 10 µl gDNA lysate from about 1000 EGFP+ E15.5 mouse brain cells transduced with cloneID lentivirus library at E9.5	11.7	240	S503	AGAGGATA	N705	GGACTCCT	NextSeq	28	124	8	8	733091
amp_125	E15.5_LV532_plate2_well_C4	2	nested PCRs + index PCR on 10 µl gDNA lysate from about 1000 EGFP+ E15.5 mouse brain cells transduced with cloneID lentivirus library at E9.5	4.71	240	S503	AGAGGATA	N706	TAGGCATG	NextSeq	28	124	8	8	620233
amp_126	E15.5_LV532_plate2_well_C7	2	nested PCRs + index PCR on 10 µl gDNA lysate from about 1000 EGFP+ E15.5 mouse brain cells transduced with cloneID lentivirus library at E9.5	7.95	240	S503	AGAGGATA	N707	CTCTCTAC	NextSeq	28	124	8	8	573086
amp_127	E15.5_LV532_plate2_well_C10	2	nested PCRs + index PCR on 10 µl gDNA lysate from about 1000 EGFP+ E15.5 mouse brain cells transduced with cloneID lentivirus library at E9.5	8.53	240	S503	AGAGGATA	N708	CAGAGAGG	NextSeq	28	124	8	8	614658

## Sheet: single_cell_gene_exp
single cell RNA-seq - Gene expression libraries
Barcoded brains
ID	region	brain	age	sex	cells sorted	cells recovered for 10X	Estimated Number of Cells (Cellranger)	mean reads/cell	10x Chromium version	avg fragment size (bp)	seq platform	R1 (bp)	R2 (bp)	index
10X_39	cx	1	P11	F	47000	16000	8798	61981	v2	469	NovaSeq6000 S1	26	166	SI-GA-C2,CCTAGACC,ATCTCTGT,TAGCTCTA,GGAGAGAG
10X_40	hc				18000	6000	5391	60686		468				SI-GA-C3,TCAGCCGT,CAGAGGCC,GGTCAATA,ATCTTTAG
10X_41	str				10000	4000	1816	85899		471				SI-GA-C4,ACAATTCA,TGCGCAGC,CATCACTT,GTGTGGAG
10X_42	cx	2		M	33000	16000	8936	62686		494				SI-GA-C5,CGACTTGA,TACAGACT,ATTGCGTG,GCGTACAC
10X_43	hc				18000	8000	6556	60190		479				SI-GA-C6,ATTACTTC,TGCGAACT,GCATTCGG,CAGCGGAA
10X_44	str				12000	4000	2481	60993		477				SI-GA-C7,GTCTCTCG,AATCTCTC,CGGAGGGA,TCAGAAAT
10X_52	cx	3	P14	M	26000	13000	7440	95002	v3	488		28	166	SI-GA-F4-CCCAATAG-GTGTCGCT-AGAGTCGC-TATCGATA
10X_53	str				9000	5000	3484	61870		506				SI-GA-F5-GACTACGT-CTAGCGAG-TCTATATC-AGGCGTCA
10X_54	hc				6000	3000	2217	65023		474				SI-GA-F6-CGGAGCAC-GACCTATT-ACTTAGGA-TTAGCTCG
10X_65	cx	4	P12	F	20000	14000	8684	27428		498				SI-GA-G7-GGTATGCA-CTCGAAAT-ACACCTTC-TAGTGCGG
10X_66	hc				21000	13000	8004	33898		496				SI-GA-G8-TATGAGCT-CCGATAGC-ATACCCAA-GGCTGTTG
10X_67	str				20000	12000	6779	41933		472				SI-GA-G9-TAGGACGT-ATCCCACA-GGAATGTC-CCTTGTAG
Control brain
sample	region	brain	age	sex	cells sorted	cells recovered for 10X	Estimated Number of Cells (Cellranger)	mean reads/cell	10x Chromium version	avg fragment size (bp)	seq platform	R1 (bp)	R2 (bp)	index
10X_55	cx	5	P12	M	NA	25000	20120	24687	v3	490	NovaSeq6000 S1	28	166	SI-GA-F7-CGTGCAGA-AACAAGAT-TCGCTTCG-GTATGCTC
10X_57	str				NA	15000	12029	35485		495	NovaSeq6000 S1			SI-GA-F9-CAAGCTCC-GTTCACTG-TCGTGAAA-AGCATGGT
10X_68	hc				NA	35000	24456	21679		440	NextSeq		132	SI-GA-H10-GTAATTGC-AGTCGCTT-CACGAGAA-TCGTCACG

## Sheet: single_cell_cloneID
single cell RNA-seq - cloneID amplicon libraries
Barcoded brains
ID	cloneIDs from 10X library	brain	region	age	sex	cells sorted	cells recovered for 10X	Estimated Number of Cells (Cellranger)	mean reads/cell	10x Chromium version	avg fragment size (bp)	seq platform	R1 (bp)	R2 (bp)	index
amp90	10X_65	4	cx	P12	F	26000	14000	4059	973	v3	490	NextSeq	28	132	SI-GA-D7,ATTTGCTA,TAGACACC,CCACAGGG,GGCGTTAT
amp92	10X_66		hc			9000	13000	4333	1097		490	NextSeq	28	132	SI-GA-D9,AGGAGATG,GATGTGGT,CTACATCC,TCCTCCAA
amp94	10X_67		str			6000	12000	4122	1108		490	NextSeq	28	132	SI-GA-D11,CTTTGCGG,TGCACAAA,AAGCAGTC,GCAGTTCT
amp24	10X_52	3	cx	P14	M	20000	13000	4596	1204		490	MiSeq	28	122	SI-GA-D1-CACTCGGA-GCTGAATT-TGAAGTAC-ATGCTCCG
amp25	10X_53		str			21000	5000	1713	2881		490	MiSeq	28	122	SI-GA-D2-TAACAAGG-GGTTCCTC-ATCATGCA-CCGGGTAT
amp26	10X_54		hc			20000	3000	943	4471		490	MiSeq	28	122	SI-GA-D3-ACATTACT-TTTGGGTA-CAGCCCAC-GGCAATGG

## Sheet: spatial_gene_exp
Spatial transcriptomics - Gene expression libraries
Barcoded sections
ID	age	sex	IHC	slide ID	permeab time (min)	section thickness (µm)	# spots under tissue	mean reads/spots	avg fragment size (bp)	seq platform	R1 (bp)	R2 (bp)	index
V9	P14	F	no	V19N13-118	24	10	3,805	35,794	494	NextSeq	28	120	SI-TT-C5,TCCGTTGGAT,ACGTTCTCGC,GCGAGAACGT
V10			no	V19N13-118	24	10	4,128	31,593	500				SI-TT-C6,ACGACTACCA,ACGACCCTAA,TTAGGGTCGT
V11			no	V19N13-118	24	10	4,169	31,696	500				SI-TT-C7,CGCGCACTTA,CCTGTATTCT,AGAATACAGG
V12			no	V19N13-118	24	10	3,922	33,244	479				SI-TT-C8,GCTACAAAGC,CACGTGCCCT,AGGGCACGTG
V13			yes	V19N13-117	5	10	3,736	35,338	475				SI-TT-C9,TATCAGCCTA,GTTTCGTCCT,AGGACGAAAC
V14			yes	V19N13-117	5	10	3,563	35,567	497				SI-TT-C10,AGAATGGTTT,GAGGGTGGGA,TCCCACCCTC
V15			yes	V19N13-117	5	10	3,610	36,867	470				SI-TT-C11,ATGGGTGAAA,CTTGGGAATT,AATTCCCAAG
V16			yes	V19N13-117	5	10	3,734	36,934	460				SI-TT-C12,TCGTCAAGAT,GCAACTCAGG,CCTGAGTTGC

## Sheet: spatial_cloneID
Spatial transcriptomics - cloneID amplicon libraries
Barcoded sections
ID	cloneID from Visium library	age	sex	IHC	slide ID	permeab time (min)	section thickness (µm)	# spots under tissue	mean reads/spots	avg fragment size (bp)	seq platform	R1 (bp)	R2 (bp)	index
amp56	V9	P14	F	no	V19N13-118	24	10	3,805	1,098	500	NextSeq	28	120	SI-TT-D1,TGCAATGTTC,GCTTGTCGAA,TTCGACAAGC
amp57	V10			no	V19N13-118	24	10	4,128	1,243	500				SI-TT-D2,TTAATACGCG,CACCTCGGGT,ACCCGAGGTG
amp58	V11			no	V19N13-118	24	10	4,169	967	500				SI-TT-D3,CCTTCTAGAG,AATACAACGA,TCGTTGTATT
amp59	V12			no	V19N13-118	24	10	3,922	977	500				SI-TT-D4,GCAGTATAGG,TTCCGTGCAC,GTGCACGGAA
amp60	V13			yes	V19N13-117	5	10	3,736	537	500				SI-TT-D5,TGGTTCGGGT,GTGGCAGGAG,CTCCTGCCAC
amp61	V14			yes	V19N13-117	5	10	3,563	1,119	500				SI-TT-D6,CCCAGCTTCT,GACACCAAAC,GTTTGGTGTC
amp62	V15			yes	V19N13-117	5	10	3,610	409	500				SI-TT-D7,CCTGTCAGGG,AGCCCGTAAC,GTTACGGGCT
amp63	V16			yes	V19N13-117	5	10	3,734	315	500				SI-TT-D8,CGCTGAAATC,AGGTGTCTGC,GCAGACACCT
