# Supplementary material for: Clonal relations in the mouse brain revealed by single-cell and spatial transcriptomics
Source: Nat Neurosci. 2022 Feb 24;25(3):285–94. doi: 10.1038/s41593-022-01011-x (PMC8904259; doi:10.1038/s41593-022-01011-x)
Supplement: Source Data Fig. 1 — Statistical Source Data [file 41593_2022_1011_MOESM7_ESM.xlsx]

## Sheet: d
	UMAP_1	UMAP_2	CellTypes_Level4_zeisel
10x39_AAACCTGAGAATGTGT	-8,02889924293352	-2,48277032802258	ACTE2
10x39_AAACCTGAGATCCTGT	-5,8679891133864	-4,26812756488477	ACTE2
10x39_AAACCTGCACAGGTTT	-7,37453751808001	-2,81035030315076	ACTE2
10x39_AAACCTGCAGTCACTA	-8,86756711250139	-2,38280570933972	ACTE2
10x39_AAACCTGGTAGAAGGA	-4,14414363151385	-5,53975165317212	ACTE1
10x39_AAACCTGGTCGAAAGC	-6,35376124625994	-4,14634049365674	ACTE1
10x39_AAACCTGGTCGATTGT	-7,94019227271868	-3,34370601604138	ACTE2
10x39_AAACCTGGTGGCTCCA	-5,42104630714251	-4,11597407291089	ACTE2
10x39_AAACCTGTCGAGAGCA	-4,78784470802141	-4,42219651172315	ACTE2
10x39_AAACCTGTCGCGTTTC	-3,56625752693011	-5,10836947391187	ACTE1
10x39_AAACCTGTCTCATTCA	-5,83865456825091	-2,0841912073866	ACTE2
10x39_AAACGGGAGATCCCGC	-9,05326657539202	-3,65225303599988	ACTE2
10x39_AAACGGGAGATGGCGT	-7,53094773536516	-2,38847434947644	ACTE2
10x39_AAACGGGAGCTAGGCA	-9,74156575446917	-4,88598025272046	ACTE2
10x39_AAACGGGAGTTGAGAT	-7,05428700691057	-2,50479376742993	ACTE2
10x39_AAACGGGGTATATGGA	-7,93805318122698	-1,72430468032514	ACTE2
10x39_AAACGGGTCCCTAACC	-7,80708413368059	-3,15664565990125	ACTE2
10x39_AAACGGGTCTGCGGCA	-8,66956429725481	-1,8576561255232	ACTE2
10x39_AAAGATGAGGTGATTA	-5,21466164832903	-4,67271101901685	ACTE1
10x39_AAAGATGGTCGAGTTT	-7,72602277046038	-2,73018205592786	ACTE2
10x39_AAAGATGTCAATACCG	-7,2535887265761	-3,19604957530652	ACTE2
10x39_AAAGCAACATCTCCCA	-6,61779837852312	-2,9916938586012	ACTE2
10x39_AAAGCAAGTGAGGGAG	-7,16332345252825	-2,83756912181531	ACTE2
10x39_AAAGCAATCGTTACAG	-8,78166203742815	-3,35569394061719	ACTE2
10x39_AAAGTAGAGAGGTAGA	-5,19413285499407	-4,02994025180493	ACTE1
10x39_AAATGCCAGGAGTACC	-7,42716603523089	-1,73093367049848	ACTE2
10x39_AAATGCCCAGCTGTAT	-8,67635922675921	-2,29411924312268	ACTE2
10x39_AAATGCCCATCTCCCA	-9,18949227577044	-3,15079105327283	ACTE2
10x39_AAATGCCGTGGTGTAG	-7,0967340970595	-2,5740913195387	ACTE2
10x39_AAATGCCTCAACACCA	-7,08208995109392	-4,64796507785474	ACTE2
10x39_AAATGCCTCAGCGACC	-8,88427548652483	-2,20980418155347	ACTE2
10x39_AAATGCCTCCCACTTG	-8,00543885474993	-2,91488802859937	ACTE2
10x39_AAATGCCTCCGTAGGC	-8,76755051856829	-3,14302599857007	ACTE2
10x39_AAATGCCTCGTCCAGG	-7,92510228401018	-3,15332448909436	ACTE2
10x39_AAATGCCTCTGCTGCT	-5,56285338645769	-3,2579599661604	ACTE2
10x39_AACACGTAGAGCTGCA	-5,63208441978289	-5,06757128665601	ACTE2
10x39_AACACGTAGAGCTTCT	-6,06465201621844	-2,56368983218823	ACTE2
10x39_AACACGTAGCTAGTGG	-8,86861424690081	-5,30795729587232	ACTE2
10x39_AACACGTCAGCTGTAT	-8,70928006416155	-2,25230658481275	ACTE2
10x39_AACACGTCATACAGCT	-5,73176722770525	-4,20906603763257	ACTE2
10x39_AACACGTCATCCTTGC	-7,89022259956194	-3,2927659792677	ACTE2
10x39_AACACGTCATTGGTAC	-8,57175259834124	-2,12781894633923	ACTE2
10x39_AACACGTGTAGCGTCC	-7,14751105552508	-4,07646906802808	ACTE2
10x39_AACACGTGTGATAAGT	-3,29038958793474	-5,35660136172925	ACTE1
10x39_AACACGTTCATAACCG	-7,3941669965346	-5,41712058017407	ACTE2
10x39_AACACGTTCTGCTGCT	-8,25207238441302	-3,88990462253247	ACTE2
10x39_AACCATGGTAGTACCT	-4,22574382072283	-5,21764243076001	ACTE2
10x39_AACCATGGTCGTGGCT	-6,57904153114153	-2,54157507846509	ACTE2
10x39_AACCATGGTGCGAAAC	-8,28206830268694	-3,41886890361463	ACTE2
10x39_AACCATGGTTACGTCA	-8,88099675422503	-3,31661165187512	ACTE2
10x39_AACCATGGTTGCTCCT	-7,73200040107561	-2,28857028911267	ACTE2
10x39_AACCATGTCAACCAAC	-9,08376126533343	-3,97095025012647	ACTE2
10x39_AACCATGTCCACTGGG	-9,15992264991594	-4,04408896396314	ACTE2
10x39_AACCATGTCGTGGGAA	-8,83918957954241	-2,55641806552564	ACTE2
10x39_AACCGCGAGAAGATTC	-6,70957141166521	-2,81860769221936	ACTE2
10x39_AACCGCGAGGGCACTA	-6,18079858070208	-3,18857419917737	ACTE2
10x39_AACCGCGAGTCTTGCA	-8,05672364478899	-2,39625037143384	ACTE2
10x39_AACCGCGCACCATCCT	-6,71950965171648	-4,19749463031445	ACTE2
10x39_AACCGCGCATAGACTC	-9,01703171974016	-3,27948821017896	ACTE2
10x39_AACCGCGGTTGCTCCT	-8,71204476600481	-2,86633146236096	ACTE2
10x39_AACCGCGTCACTGGGC	-4,77326874976946	-5,01712429950391	ACTE1
10x39_AACCGCGTCCATGAGT	-5,83159451728655	-2,6519082827345	ACTE2
10x39_AACGTTGGTCCTAGCG	-5,39752202277971	-3,4994641585127	ACTE1
10x39_AACGTTGGTCTAAACC	-5,05742125755144	-4,73543799350415	ACTE1
10x39_AACGTTGTCGCGTAGC	-8,65386967902971	-2,05160797069226	ACTE2
10x39_AACTCAGAGACACGAC	-8,70720486884905	-2,5568212313429	ACTE2
10x39_AACTCAGAGAGAGCTC	-6,11154322868181	-3,45852792689954	ACTE2
10x39_AACTCAGAGATCTGCT	-6,91297679191424	-3,52505577037488	ACTE2
10x39_AACTCAGAGCTCCCAG	-9,28868870979143	-2,58320677707349	ACTE2
10x39_AACTCAGAGCTGATAA	-8,47272019630266	-2,68569696376477	ACTE2
10x39_AACTCAGCATGCGCAC	-8,29515462165667	-2,45327556560193	ACTE2
10x39_AACTCAGGTACCGTTA	-8,18729977851702	-3,2521714014784	ACTE2
10x39_AACTCAGGTATATCCG	-7,95982270484759	-3,79409420917188	ACTE2
10x39_AACTCAGGTTCCTCCA	-7,50825219398333	-3,13246810863172	ACTE2
10x39_AACTCAGTCACGCATA	-3,68634705787493	-5,64480603168164	ACTE1
10x39_AACTCAGTCTCTGCTG	-6,77587561851336	-5,94427311847363	ACTE1
10x39_AACTCCCAGCAAATCA	-3,2567465806563	-5,69298804233228	ACTE1
10x39_AACTCCCAGTGAAGAG	-8,25971799140764	-3,70923412273084	ACTE2
10x39_AACTCCCAGTGGGATC	-8,47615151649309	-5,74691594073926	ACTE2
10x39_AACTCCCAGTGGTAAT	-8,96845822578264	-3,68370545337354	ACTE2
10x39_AACTCCCCAAAGGTGC	-5,37020449882342	-3,76170003841077	ACTE2
10x39_AACTCCCCAATGAATG	-5,46777682548357	-4,1721993727461	ACTE2
10x39_AACTCCCCACCAGATT	-6,20265059715105	-3,02189577052747	ACTE2
10x39_AACTCCCCATCACGAT	-5,37529902702166	-3,00972021052991	ACTE2
10x39_AACTCCCGTAAACACA	-6,55378537422014	-3,18663371036206	ACTE2
10x39_AACTCTTAGACCACGA	-8,22492127662493	-3,61983669231091	ACTE2
10x39_AACTCTTCAAAGTGCG	-8,06598763709856	-2,55886972377454	ACTE2
10x39_AACTCTTGTGCACTTA	-7,29480653053118	-2,05590427348767	ACTE2
10x39_AACTCTTGTTAGAACA	-8,00034909492327	-2,21906817386304	ACTE2
10x39_AACTGGTAGCTGTCTA	-6,16170077567888	-3,36741054484998	ACTE2
10x39_AACTGGTCAGCATGAG	-4,58557706123186	-1,03174519965802	ACTE2
10x39_AACTGGTCATCCGCGA	-6,82796578651262	-2,39308107326184	ACTE2
10x39_AACTGGTGTACTCGCG	-6,7591982389052	-4,39717162082349	ACTE2
10x39_AACTGGTGTCTGATTG	-8,72148518806292	-2,71189415881787	ACTE2
10x39_AACTGGTTCGTACCGG	-7,18227820640398	-4,01486409137403	ACTE2
10x39_AACTTTCAGTGTCCCG	-7,8409910703261	-3,47132790515576	ACTE2
10x39_AACTTTCCACATCTTT	-3,26648192649676	-5,02153075168286	ACTE1
10x39_AACTTTCGTAGGGACT	-9,11374955421282	-4,28972304294263	ACTE2
10x39_AACTTTCGTGGTCTCG	-5,87853198295428	-3,75938237140332	ACTE2
10x39_AACTTTCTCATCGCTC	-9,16905694251848	-3,79067528674756	ACTE2
10x39_AACTTTCTCGGCGCAT	-7,40025620704485	-5,26319039294873	ACTE2
10x39_AACTTTCTCTTAGAGC	-7,94616036659075	-3,13915026614819	ACTE2
10x39_AACTTTCTCTTTACGT	-5,02273469215227	-3,8913565916792	ACTE2
10x39_AAGACCTAGGTGGGTT	-4,0466328168471	-4,96869957873975	ACTE1
10x39_AAGACCTAGTATGACA	-5,00970559364153	-5,01325953433667	ACTE1
10x39_AAGACCTCAAAGTCAA	-5,37825064903094	-4,38182604739819	ACTE2
10x39_AAGACCTCATTACCTT	-7,79552941566302	-2,7466508192793	ACTE2
10x39_AAGACCTGTAGCTTGT	-9,27396016364886	-3,52367842624341	ACTE2
10x39_AAGCCGCAGCTCCTTC	-4,70374160056902	-4,85868466327344	ACTE1
10x39_AAGCCGCCACGAAACG	-7,50856881385637	-2,23421633670484	ACTE2
10x39_AAGCCGCCACGGACAA	-6,7737303281386	-3,14651382396375	ACTE2
10x39_AAGCCGCTCAGCGACC	-3,49335675483538	-6,7807027144209	ACTE1
10x39_AAGGAGCCACCGTTGG	-7,01329856162859	-2,82503998706494	ACTE2
10x39_AAGGAGCTCTGGCGTG	-7,96104150062395	-2,54270923564588	ACTE2
10x39_AAGGCAGCAGATAATG	-7,88921170478655	-2,31145489642774	ACTE2
10x39_AAGGCAGCATCCAACA	-7,99431615119768	-3,75749195048963	ACTE2
10x39_AAGGCAGGTCGCGAAA	-7,40793233161761	-2,95944822261487	ACTE2
10x39_AAGGCAGGTTGGTGGA	-9,44451051002337	-2,96273267696057	ACTE2
10x39_AAGGCAGTCTGGTTCC	-8,26302056556536	-3,01637018153821	ACTE2
10x39_AAGGTTCCACAACGTT	-6,36562161689593	-2,25901377628003	ACTE2
10x39_AAGGTTCCACTTACGA	-9,12769608741594	-2,88831723163281	ACTE2
10x39_AAGGTTCCAGCGATCC	-8,24795823341204	-3,08949339816724	ACTE2
10x39_AAGTCTGAGGCCATAG	-9,10865502601458	-3,53660500476514	ACTE2
10x39_AAGTCTGAGGTGCAAC	-8,40087800269915	-1,84933269450818	ACTE2
10x39_AAGTCTGCAGTATGCT	-6,9596925283034	-2,4246064467207	ACTE2
10x39_AAGTCTGCATCTCCCA	-5,75906234031511	-4,91838515231763	ACTE2
10x39_AAGTCTGTCAACACGT	-6,48372464423968	-5,19417441318189	ACTE2
10x39_AATCCAGCAGCTGTAT	-8,4308929944594	-2,76323044727002	ACTE2
10x39_AATCCAGCATGGTCTA	-6,40148835426165	-2,06220949123059	ACTE2
10x39_AATCCAGGTGCGGTAA	-7,52831368690325	-3,91966593692456	ACTE2
10x39_AATCCAGGTGCTGTAT	-4,1383862996657	-5,10905325839673	ACTE1
10x39_AATCCAGGTGTCCTCT	-5,75966267829729	5,24236762096728	EPEN
10x39_AATCCAGTCCGTCATC	-9,50850968604876	-2,84281576106702	ACTE2
10x39_AATCGGTAGTGAAGTT	-5,99937825446917	-3,11098230312024	ACTE2
10x39_AATCGGTCAAGTAATG	-8,39087014442278	-3,45139277408277	ACTE2
10x39_AATCGGTCACTTAACG	-5,92242245918108	4,43405377437915	EPEN
10x39_AATCGGTCATCGTCGG	-3,08849315887285	-4,91630137393628	ACTE1
10x39_AATCGGTGTGTCAATC	-4,08062606101824	-5,35640156695996	ACTE1
10x39_AATCGGTTCTCGATGA	-5,89818196540667	-2,69104230830823	ACTE2
10x39_ACACCAAAGGCCGAAT	-8,71037392860247	-2,67193592021619	ACTE2
10x39_ACACCAATCCTTAATC	-5,72184376960589	-3,12812269160901	ACTE2
10x39_ACACCCTAGCCCGAAA	-8,73413663154436	-2,42599142024671	ACTE2
10x39_ACACCCTAGGGCTTGA	-6,6326661611159	-2,68288362453137	ACTE2
10x39_ACACCCTAGTGCAAGC	-6,72714238410784	-4,29829419086133	ACTE2
10x39_ACACCCTCAGCTGCAC	-6,04782538657976	-6,35621655414258	ACTE1
10x39_ACACCCTGTCACACGC	-5,88601260429217	-3,90110457370435	ACTE2
10x39_ACACCCTGTCACTTCC	-6,11484580283953	-3,33188355395947	ACTE2
10x39_ACACCCTGTGAGTATA	-8,15987878089739	-2,75161040256177	ACTE2
10x39_ACACCCTGTGCGCTTG	-6,94021802192522	-2,85592210719739	ACTE2
10x39_ACACCCTTCACAGTAC	-4,58558612113787	-4,79177773425733	ACTE1
10x39_ACACCCTTCGGAGCAA	-6,90656476264788	-4,76690733859693	ACTE2
10x39_ACACCGGAGAAGGCCT	-9,14020447974993	-2,43227875659619	ACTE2
10x39_ACACCGGAGGACACCA	-7,18755345588518	-2,97558391521131	ACTE2
10x39_ACACCGGCACAGGAGT	-7,61126904731585	-2,90819037387525	ACTE2
10x39_ACACCGGGTATAGGTA	-8,35849576240374	-4,08466017673169	ACTE2
10x39_ACACCGGGTGACTACT	-8,49415402656389	-3,72128689716016	ACTE2
10x39_ACACCGGTCACTCCTG	-7,94347386604143	-2,57222617099439	ACTE2
10x39_ACACCGGTCCCACTTG	-5,78626923805071	-5,19664538333569	ACTE2
10x39_ACACCGGTCCGTAGTA	-6,45529465919329	-2,97943485210095	ACTE2
10x39_ACACCGGTCGGACAAG	-4,36451535468889	-6,31529152820264	ACTE1
10x39_ACACCGGTCTGCAAGT	-9,54104047065569	-4,14063418338452	ACTE2
10x39_ACACTGAAGATACACA	-7,83061986213518	-2,8604158205763	ACTE2
10x39_ACACTGAAGTGGAGAA	-7,43372063880755	-2,89531958530103	ACTE2
10x39_ACACTGACAGTCTTCC	-8,35663705116106	-2,29575527141248	ACTE2
10x39_ACACTGATCACTTCAT	-8,14288907295061	-5,06332362125073	ACTE2
10x39_ACACTGATCTTCTGGC	-8,88168053870989	-2,99890554378186	ACTE2
10x39_ACAGCCGAGAATCTCC	-4,19630770927263	-5,08391726443921	ACTE1
10x39_ACAGCCGAGCATGGCA	-7,03274493461443	-4,83363688419019	ACTE2
10x39_ACAGCCGAGGCCGAAT	-7,80890183692766	-3,98199570605908	ACTE2
10x39_ACAGCCGGTCGGGTCT	-8,471199085768	-3,4617546839491	ACTE2
10x39_ACAGCCGGTTATCCGA	-7,46934991126848	-2,26369321773206	ACTE2
10x39_ACAGCCGTCACGATGT	-6,92126326804949	-4,64415562579785	ACTE2
10x39_ACAGCCGTCCACGAAT	-4,52774005180193	-6,3401395125166	ACTE1
10x39_ACAGCCGTCGTACGGC	-7,94779782539202	-3,55842388103162	ACTE2
10x39_ACAGCTAAGTGTACCT	-8,44538121467425	-2,68328679034863	ACTE2
10x39_ACAGCTAAGTTGAGTA	-7,59090523963762	-3,01479971835767	ACTE2
10x39_ACAGCTACAAAGAATC	-7,73113732581927	-2,31196153590833	ACTE2
10x39_ACAGCTACAGGGCATA	-8,70008759742571	-3,78672373721753	ACTE2
10x39_ACAGCTACATACCATG	-4,04431014304949	-5,15762484500562	ACTE1
10x39_ACAGCTAGTATTAGCC	-6,57381062751604	-2,33201373050366	ACTE2
10x39_ACAGCTAGTCTAGGTT	-7,96465592628313	-3,10381377170239	ACTE2
10x39_ACAGCTAGTCTCAACA	-7,82149033790423	-4,06537259051953	ACTE2
10x39_ACAGCTAGTGATAAAC	-8,67719655280901	-2,81101167628919	ACTE2
10x39_ACAGCTATCAAGGTAA	-3,50216584449602	-5,51590645740186	ACTE1
10x39_ACAGCTATCCGTTGCT	-8,91779237037493	-2,42539704272901	ACTE2
10x39_ACATACGAGAAACGCC	-6,05535559898211	-3,26661360690747	ACTE2
10x39_ACATACGAGGGCTCTC	-9,52494912391497	-3,08507717082654	ACTE2
10x39_ACATACGCAGAGCCAA	-6,68068843131853	-3,57439005801831	ACTE2
10x39_ACATACGGTCTGATTG	-6,00814490562273	-3,41907704303418	ACTE2
10x39_ACATACGTCTGGGCCA	-8,39801984077288	-4,42959893176709	ACTE2
10x39_ACATCAGCAACTTGAC	-7,79076676612688	-2,70991933772717	ACTE2
10x39_ACATCAGCAAGAAAGG	-6,94548230415178	-2,43866908977185	ACTE2
10x39_ACATCAGCACCCAGTG	-4,96194606071306	-1,17013574073468	ACTE2
10x39_ACATCAGCACGAAACG	-9,19489674812151	-2,85640371272717	ACTE2
10x39_ACATCAGCAGTATGCT	-5,87246232276751	-5,61416209170972	ACTE2
10x39_ACATCAGTCAGCCTAA	-8,33360963111712	-6,07098639438306	ACTE2
10x39_ACATCAGTCGAGCCCA	-7,60681443458391	-2,05373323390637	ACTE2
10x39_ACATGGTCATCGATGT	-7,2149506116469	-2,70412481258069	ACTE2
10x39_ACATGGTGTAGTACCT	-7,99527268653704	-4,74619639346753	ACTE2
10x39_ACCAGTAAGACCTAGG	-8,19484620338274	-2,73415220210706	ACTE2
10x39_ACCAGTAAGTTCCACA	-3,63699918037249	-4,38142025897656	ACTE1
10x39_ACCAGTACAACACCCG	-7,11488728767229	-3,33890665004407	ACTE2
10x39_ACCAGTACAACCGCCA	-7,76866345649553	-3,19148958156262	ACTE2
10x39_ACCAGTACAAGGTTCT	-7,00839238410784	-2,10258377025281	ACTE2
10x39_ACCAGTATCTGGGCCA	-7,63230710273577	-2,54167211482678	ACTE2
10x39_ACCCACTAGATATGCA	-8,78625397926165	-1,89224136302625	ACTE2
10x39_ACCCACTAGGGATCTG	-5,29617028480364	5,47461068203296	EPEN
10x39_ACCCACTCAGAGCCAA	-5,3855205083449	-4,91105425784741	ACTE2
10x39_ACCCACTGTCGCCATG	-7,53730683570696	-3,89624655673657	ACTE2
10x39_ACCCACTGTGGTTTCA	-7,69217210059954	-3,17995417544995	ACTE2
10x39_ACCCACTTCATGCAAC	-9,30272202735735	-2,15852702090894	ACTE2
10x39_ACCCACTTCCACTCCA	-8,69441132789446	-2,07053697536145	ACTE2
10x39_ACCCACTTCCGCATAA	-9,73823266273333	-3,66781080196057	ACTE2
10x39_ACCGTAAAGAACAACT	-8,44292359596087	-1,98297608325635	ACTE2
10x39_ACCGTAAAGATCCTGT	-6,73875622993303	-2,31949866244946	ACTE2
10x39_ACCGTAACAAGAAAGG	-9,33552079444719	-4,8814221663252	ACTE2
10x39_ACCGTAACACCAGATT	-8,80967526679827	-2,93954956958447	ACTE2
10x39_ACCGTAACATGGTTGT	-8,24865250831438	-3,39180911014234	ACTE2
10x39_ACCGTAACATTGGGCC	-8,5540791059096	-3,4760254664198	ACTE2
10x39_ACCTTTACACAGACTT	-7,55748086219622	-2,05051720569287	ACTE2
10x39_ACCTTTACACAGGAGT	-4,04827647453142	-5,69342196414624	ACTE1
10x39_ACCTTTACACCGTTGG	-9,30433659797503	-2,63111150691663	ACTE2
10x39_ACCTTTACAGCTTAAC	-7,98472504859759	-1,75056755969678	ACTE2
10x39_ACCTTTACATATGGTC	-3,79359870200945	-5,16711819598828	ACTE1
10x39_ACCTTTAGTCAGGACA	-7,44835000282122	-2,2010079664961	ACTE2
10x39_ACCTTTAGTCTGGAGA	-7,41954427009417	-2,44385278651868	ACTE2
10x39_ACCTTTATCACATGCA	-3,32104830985857	-5,91872561404859	ACTE1
10x39_ACGAGCCAGAAGATTC	-7,46332936530901	-3,55276692340528	ACTE2
10x39_ACGAGCCAGCTGCAAG	-4,74111418968035	-5,46585572192822	ACTE1
10x39_ACGAGCCAGTGGGTTG	-7,1056714559157	-3,68151224086438	ACTE2
10x39_ACGAGCCAGTTACGGG	-9,65287976508928	-5,23121893832837	ACTE2
10x39_ACGAGCCCATCTCCCA	-7,87228303199602	-3,57331908176099	ACTE2
10x39_ACGAGCCGTTACGTCA	-8,01614289527727	-2,61622941920911	ACTE2
10x39_ACGAGCCTCGCAGGCT	-8,94630151038958	-2,81669938991223	ACTE2
10x39_ACGAGGAAGAGCTTCT	-8,06051736121966	-2,50690067241345	ACTE2
10x39_ACGAGGAAGAGTACAT	-6,74651723151995	-4,96938097903882	ACTE2
10x39_ACGAGGACACCTTGTC	-5,18285041099383	5,05843436291064	EPEN
10x39_ACGAGGAGTGTTCTTT	-9,66854481941057	-4,54228318164502	ACTE2
10x39_ACGAGGATCGTTTAGG	-8,87576871162249	-2,9057244105116	ACTE2
10x39_ACGATACAGGTCATCT	-5,22623067146136	-4,67334664294873	ACTE1
10x39_ACGATACAGTACATGA	-9,13840394264055	-3,10415900180493	ACTE2
10x39_ACGATACCAAGTACCT	-5,25794701820208	4,95866906215991	EPEN
10x39_ACGATACCAATGGACG	-8,78067879920794	-2,24726808498059	ACTE2
10x39_ACGATACCAGACACTT	-9,12918858772112	-3,96962702701245	ACTE2
10x39_ACGATACGTAGCCTAT	-9,31648354774309	-3,3085347456709	ACTE2
10x39_ACGATACGTAGCTGCC	-7,65057759528948	-2,12388623187695	ACTE2
10x39_ACGATACGTCCGAGTC	-6,1677585149367	-3,22526514957105	ACTE2
10x39_ACGATACGTGTTTGGT	-6,34645323997332	-3,02616775462781	ACTE2
10x39_ACGATACGTTATCACG	-9,12104134803606	-3,36185753772412	ACTE2
10x39_ACGATACGTTGCTCCT	-7,12712817436053	-3,34858954379712	ACTE2
10x39_ACGATGTAGAACTGTA	-5,13314061408831	4,82163226177539	EPEN
10x39_ACGATGTAGATAGGAG	-8,92027383094622	-3,49997890422498	ACTE2
10x39_ACGATGTAGTTAAGTG	-7,97792916541887	-2,12841475436841	ACTE2
10x39_ACGATGTCAGACGCTC	-8,08060174232317	-2,28411210010205	ACTE2
10x39_ACGATGTGTCAACATC	-9,37483124976946	-2,78006113002454	ACTE2
10x39_ACGATGTGTGCTTCTC	-3,64238028770281	-5,4196392340437	ACTE1
10x39_ACGATGTGTGTATGGG	-6,96224503761126	-3,06258166263257	ACTE2
10x39_ACGATGTGTTCAGACT	-7,64518265968157	-2,28839791247998	ACTE2
10x39_ACGATGTTCAACTCTT	-7,46911053901507	-4,63062537143384	ACTE2
10x39_ACGATGTTCCGTAGGC	-5,12675814872576	-3,28136694858228	ACTE2
10x39_ACGCAGCCAATAGCAA	-9,02014642005755	-3,02232444713269	ACTE2
10x39_ACGCAGCCATACCATG	-7,14013486152483	-2,35366738269483	ACTE2
10x39_ACGCAGCTCCCACTTG	-4,08484511619402	-4,54827702472363	ACTE1
10x39_ACGCAGCTCTGATTCT	-7,87493043189837	-3,71604717204724	ACTE2
10x39_ACGCCAGAGTCTTGCA	-5,65278964286638	-3,82795966098462	ACTE2
10x39_ACGCCAGAGTTTGCGT	-7,0579305196364	-3,40384400317822	ACTE2
10x39_ACGCCAGCACTATCTT	-8,38763242011858	-2,87996924350415	ACTE2
10x39_ACGCCAGCAGACGCAA	-3,45072751289202	-6,53622734973584	ACTE1
10x39_ACGCCAGCAGCGTCCA	-3,88885550742937	-6,02489912936841	ACTE1
10x39_ACGCCAGGTTAAAGAC	-7,869317104872	-3,31526768634473	ACTE2
10x39_ACGCCAGGTTATGTGC	-5,84335808997942	-2,49575341174756	ACTE2
10x39_ACGCCAGTCGTGGTCG	-8,61739163642718	-2,08451378772412	ACTE2
10x39_ACGCCGACAAATCCGT	-5,93158107047869	-4,23611176440869	ACTE2
10x39_ACGCCGACACCTATCC	-8,34300332313372	-3,05466521213208	ACTE2
10x39_ACGCCGAGTTCCCTTG	-8,07248406654192	-2,796801213719	ACTE2
10x39_ACGCCGATCCATTCTA	-4,50398545509173	-3,82742512653028	ACTE2
10x39_ACGCCGATCGGTGTCG	-7,37235932594134	-2,59236967990552	ACTE2
10x39_ACGGAGAAGCTTATCG	-7,88269143348528	-2,54260242412244	ACTE2
10x39_ACGGAGAAGGAATCGC	-8,47139458900286	-2,70628893802319	ACTE2
10x39_ACGGAGACAAAGTCAA	-6,94754605537249	-5,39058983752881	ACTE1
10x39_ACGGAGACACGTCTCT	-7,34792142158343	-3,94728386829053	ACTE2
10x39_ACGGAGACAGCTCGCA	-7,83554749732805	-2,61819160411511	ACTE2
10x39_ACGGAGACATTGGCGC	-8,82447819953753	-4,15065730044995	ACTE2
10x39_ACGGAGAGTAAATGAC	-4,07394271140886	-4,24465382526074	ACTE1
10x39_ACGGAGATCAGCATGT	-5,45585446601702	-2,69959509799634	ACTE2
10x39_ACGGAGATCCAAGTAC	-8,16940121894671	-3,95089972446118	ACTE2
10x39_ACGGAGATCGTGGACC	-7,70434956794573	-3,42961013744031	ACTE2
10x39_ACGGAGATCTAACTCT	-7,77969365363909	-3,72173631618176	ACTE2
10x39_ACGGCCAAGCGTTGCC	-9,34082703834368	-2,58573711345349	ACTE2
10x39_ACGGCCACACGGTAAG	-3,5307260060866	-5,64945519397412	ACTE1
10x39_ACGGCCAGTATATGGA	-6,60558562522722	-2,97227347324048	ACTE2
10x39_ACGGCCAGTCCTGCTT	-9,13911347633196	-3,75662005374585	ACTE2
10x39_ACGGCCATCTGCCAGG	-6,40736298805071	-4,84158289859448	ACTE1
10x39_ACGGGCTGTAGCTCCG	-8,83735757118059	-3,44706952998792	ACTE2
10x39_ACGGGCTGTTAAGTAG	-8,922859242018	-2,22895539233838	ACTE2
10x39_ACGGGCTTCAACACGT	-7,52980809455706	-2,26090538928662	ACTE2
10x39_ACGGGCTTCTGAGGGA	-8,16845231300188	-1,96175587604199	ACTE2
10x39_ACGGGTCAGATGTGTA	-5,63546328788592	-3,27889478633557	ACTE2
10x39_ACGGGTCCAGGCTCAC	-9,50702004676653	-2,72937906215344	ACTE2
10x39_ACGGGTCCATCTCGCT	-9,0100527310927	-3,07795370052014	ACTE2
10x39_ACGGGTCGTGGTAACG	-7,95888619666887	-2,18927896449719	ACTE2
10x39_ACGGGTCGTGTAACGG	-6,65482573753191	-4,32390463779126	ACTE2
10x39_ACGGGTCTCATTGCGA	-8,09977345710589	-2,6426457209364	ACTE2
10x39_ACGGGTCTCCAGAGGA	-8,1886587644179	-3,79554474780713	ACTE2
10x39_ACGGGTCTCTACGAGT	-7,23889832740618	-2,30861533115064	ACTE2
10x39_ACGGGTCTCTGCCCTA	-6,45310120826555	-2,89236295650159	ACTE2
10x39_ACGTCAAAGCACACAG	-4,68318419700457	-5,60013163516675	ACTE1
10x39_ACGTCAAAGCTAACAA	-6,20232205634905	-2,86399138400708	ACTE2
10x39_ACGTCAAAGGACAGAA	-6,43532090431048	-3,09218538234387	ACTE1
10x39_ACGTCAAAGTAGCGGT	-3,03439932113482	-6,63115799853955	ACTE1
10x39_ACGTCAACACATGTGT	-3,79148106818987	-5,62598479221021	ACTE1
10x39_ACGTCAAGTAATCACC	-9,41217141395403	-3,00781143138562	ACTE2
10x39_ACGTCAAGTGAACCTT	-8,90384488349749	-2,87599575946485	ACTE2
10x39_ACGTCAATCAAACCAC	-7,42650513892962	-3,89559901187573	ACTE2
10x39_ACGTCAATCTTGTCAT	-7,89884381538225	-2,42561257312451	ACTE2
10x39_ACTATCTAGCTGATAA	-4,72086100822283	-5,28614676425611	ACTE1
10x39_ACTATCTAGTGCGTGA	-8,45531659370257	-2,57924640605603	ACTE2
10x39_ACTATCTGTATCGCAT	-6,22334580665423	-5,66016591022168	ACTE2
10x39_ACTATCTTCAGTTGAC	-8,88147931342913	-2,62561643550549	ACTE2
10x39_ACTATCTTCATATCGG	-8,3662014508803	-2,10841691920911	ACTE2
10x39_ACTATCTTCCTCCTAG	-9,13307576423479	-3,62844288776074	ACTE2
10x39_ACTATCTTCTTGTCAT	-6,47940020805193	-2,89917505214368	ACTE2
10x39_ACTGAACAGCCCAGCT	-4,87679391151262	-4,63162196109448	ACTE1
10x39_ACTGAACAGGGTCGAT	-7,66295724159075	-2,68804610202466	ACTE2
10x39_ACTGAACAGTACGCCC	-5,2458138967116	4,70968281795825	EPEN
10x39_ACTGAACCAATGAAAC	-8,66125493293596	-2,99867928455029	ACTE2
10x39_ACTGAACCATCACAAC	-8,87739091163469	-2,27844560573255	ACTE2
10x39_ACTGAACCATCACCCT	-7,85000233894182	-2,71202552745496	ACTE2
10x39_ACTGAACCATTCGACA	-7,72210412269427	-2,17540634105359	ACTE2
10x39_ACTGAACGTAGAGGAA	-8,72455697303606	-2,35992277095471	ACTE2
10x39_ACTGAACGTTAAGTAG	-8,63354401832415	-1,80779111812268	ACTE2
10x39_ACTGAACTCCCGGATG	-8,29170232063128	-2,26875317523633	ACTE2
10x39_ACTGAGTAGAAACGAG	-9,17743211036516	-3,26770580241834	ACTE2
10x39_ACTGAGTCACTCGACG	-8,1180906797011	-3,39344108531629	ACTE2
10x39_ACTGAGTGTCGCATAT	-8,50504689460589	-2,34471786449109	ACTE2
10x39_ACTGAGTTCCTGCAGG	-6,20127253776385	-2,77774513194715	ACTE2
10x39_ACTGAGTTCCTTAATC	-9,12577634101702	-4,33855307529126	ACTE2
10x39_ACTGAGTTCGATCCCT	-8,84944920783831	-2,45427787730847	ACTE2
10x39_ACTGAGTTCGTGGTCG	-8,90988641029192	-2,80558216998731	ACTE2
10x39_ACTGAGTTCTAGAGTC	-7,00580888038469	-2,1477567000166	ACTE2
10x39_ACTGATGAGGCTACGA	-7,49622063880755	-2,77278340289746	ACTE2
10x39_ACTGATGCACGTAAGG	-8,6663895154555	-2,70855296085034	ACTE2
10x39_ACTGATGCAGATCGGA	-8,92490010505511	-2,81799614856397	ACTE2
10x39_ACTGATGGTCAAGCGA	-5,61949830299212	-4,7499991698042	ACTE1
10x39_ACTGATGGTCACACGC	-9,10378937965227	-2,87545335719739	ACTE2
10x39_ACTGCTCAGACAGACC	-9,00464921241594	-2,89438569972669	ACTE2
10x39_ACTGCTCAGAGCTGGT	-8,67207818275286	-2,14484179446851	ACTE2
10x39_ACTGCTCAGCTGAAAT	-8,89890580421282	-2,72353899905835	ACTE2
10x39_ACTGCTCCAAATCCGT	-6,08719496970965	-4,07959282825147	ACTE2
10x39_ACTGCTCGTCGTCTTC	-6,75720029121233	-3,00226343104993	ACTE2
10x39_ACTGTCCCAAACGTGG	-7,92901330238177	-1,84028065631543	ACTE2
10x39_ACTGTCCCACACGCTG	-7,16058545356585	-4,05489075610791	ACTE2
10x39_ACTGTCCCATAAGACA	-3,44859557395769	-6,23582518527661	ACTE1
10x39_ACTGTCCCATCGATTG	-8,55879121070696	-3,6400309843794	ACTE2
10x39_ACTGTCCGTCCAGTGC	-8,47359090095354	-2,25834048221265	ACTE2
10x39_ACTGTCCGTGCACGAA	-6,17925076728655	-2,10880864093457	ACTE2
10x39_ACTGTCCTCAACACAC	-8,81158738380266	-1,93932545612012	ACTE2
10x39_ACTTACTAGCCAACAG	-6,96465068107439	-4,20076001117383	ACTE2
10x39_ACTTACTAGCGCTTAT	-7,7412539029677	-4,57913697192822	ACTE2
10x39_ACTTACTCACTAGTAC	-7,34909253364397	-5,7656298918501	ACTE2
10x39_ACTTACTCAGCTGCAC	-8,8108511472304	-2,00877893397962	ACTE2
10x39_ACTTACTCAGGGTTAG	-7,4704494977553	-2,56018341014539	ACTE2
10x39_ACTTACTCATTCTCAT	-9,48609357124163	-3,77137244174634	ACTE2
10x39_ACTTACTCATTTCACT	-9,19001679664446	-3,94135773608838	ACTE2
10x39_ACTTACTTCGCCTGTT	-6,17243533378435	-6,23984587619458	ACTE1
10x39_ACTTGTTAGCCAGTTT	-5,86863475089861	-2,9384859843031	ACTE2
10x39_ACTTGTTCAAAGTCAA	-4,1544266248305	-4,54215634296094	ACTE1
10x39_ACTTGTTCAGACTCGC	-5,98822694068743	-5,25041020343457	ACTE1
10x39_ACTTGTTCATTATCTC	-7,81301789527727	-2,55369222591077	ACTE2
10x39_ACTTGTTTCACGACTA	-7,60303788429094	-2,58983409831677	ACTE2
10x39_ACTTGTTTCCACGAAT	-7,02194457298113	-3,40350044200574	ACTE2
10x39_ACTTGTTTCGTGGTCG	-9,00911240821673	-2,35971486995374	ACTE2
10x39_ACTTTCAAGGATGGAA	-8,35972504859759	-2,73891866634046	ACTE2
10x39_ACTTTCACAAGCTGGA	-7,91005711799456	-2,64142597148572	ACTE2
10x39_ACTTTCACATATGAGA	-2,56489925628496	-5,42072117755567	ACTE1
10x39_ACTTTCAGTAGATTAG	-8,18445115333391	-3,52628124187146	ACTE2
10x39_ACTTTCATCACCTTAT	-9,60746197944475	-4,44932663867627	ACTE2
10x39_AGAATAGAGATCTGAA	-5,88376145606829	-5,02343571612988	ACTE2
10x39_AGAATAGAGCCGATTT	-8,44103245979143	-2,0516451639906	ACTE2
10x39_AGAATAGAGTAGCCGA	-7,24801020866228	-2,95368850658093	ACTE2
10x39_AGAATAGAGTCTCAAC	-4,74138455634905	-5,01680672595654	ACTE1
10x39_AGAATAGCATGAACCT	-9,41563897376848	-4,42301285693799	ACTE2
10x39_AGAATAGGTTGTCTTT	-7,96978192573382	-2,11888397166882	ACTE2
10x39_AGACGTTAGGCAGGTT	-9,11056046729876	-3,16077554652844	ACTE2
10x39_AGACGTTCAATGGAGC	-5,38697772270037	-3,4689363283888	ACTE2
10x39_AGACGTTCAGTATGCT	-7,51415353065325	-3,8491464895979	ACTE2
10x39_AGACGTTGTCGAGTTT	-9,60236840492083	-2,99769962260877	ACTE2
10x39_AGACGTTGTGAGTGAC	-7,70007615333391	-2,48822653720532	ACTE2
10x39_AGACGTTTCACCATAG	-8,50997071510149	-2,94650423953687	ACTE2
10x39_AGACGTTTCGCCAAAT	-6,74209313636614	-2,55768216083203	ACTE2
10x39_AGAGCGACAATGGAGC	-4,67161994224383	-3,9050022406355	ACTE1
10x39_AGAGCGACAGCGATCC	-8,95580487495257	-2,67250788638745	ACTE2
10x39_AGAGCGACATTATCTC	-7,59269242530657	-3,92799437472974	ACTE2
10x39_AGAGCGAGTTCCACGG	-8,97511773353411	-2,80089033076917	ACTE2
10x39_AGAGCGATCTTAGCCC	-9,45296387916399	-3,27971065471326	ACTE2
10x39_AGAGCTTAGCCTATGT	-8,06517892127825	-3,60316670367871	ACTE2
10x39_AGAGCTTAGTCCAGGA	-8,70173459297014	-4,11626542041455	ACTE2
10x39_AGAGCTTAGTTACCCA	-9,60645966773821	-2,85866535136853	ACTE2
10x39_AGAGCTTCAACTTGAC	-8,92807202583147	-3,17085826823865	ACTE2
10x39_AGAGCTTCAATCGAAA	-8,19782738929583	-2,3064264101759	ACTE2
10x39_AGAGCTTCACCAGGTC	-5,4427772069533	-2,97563827464734	ACTE2
10x39_AGAGCTTCACGGTTTA	-9,16126160865618	-3,34982860515271	ACTE2
10x39_AGAGCTTGTCTCAACA	-8,28432374244524	-2,09241164157544	ACTE2
10x39_AGAGTGGAGGCGATAC	-8,48236375099016	-2,55147493312512	ACTE2
10x39_AGAGTGGCAGACAAAT	-8,18767457252337	-3,72102797458325	ACTE2
10x39_AGAGTGGCATCGGAAG	-9,26777844672991	-4,60978568027173	ACTE2
10x39_AGAGTGGGTCTAGAGG	-8,43635754829241	-1,8530219836012	ACTE2
10x39_AGAGTGGGTGTGGCTC	-6,33035998588396	-3,67795885036145	ACTE2
10x39_AGAGTGGTCAAGGTAA	-7,84724717384173	-4,57266533801709	ACTE2
10x39_AGAGTGGTCGCGTTTC	-3,60224251991106	-6,38243210742627	ACTE1
10x39_AGAGTGGTCGTCACGG	-6,46048026328875	-3,3665329260603	ACTE2
10x39_AGATCTGAGAGGTTGC	-6,19579510932757	-3,91200888583814	ACTE2
10x39_AGATCTGCAGTAAGCG	-3,82441668754412	-4,33781302402173	ACTE1
10x39_AGATCTGGTATGAAAC	-8,83171181922747	-2,56912363002454	ACTE2
10x39_AGATCTGGTCGTTGTA	-8,59628110175921	-2,26984370181714	ACTE2
10x39_AGATCTGGTTATCGGT	-7,13526730781389	-3,70642054507886	ACTE2
10x39_AGATCTGTCCGCAGTG	-9,12906747108294	-4,21856701800977	ACTE2
10x39_AGATTGCCACTTCGAA	-8,10936455970598	-2,66157901714002	ACTE2
10x39_AGATTGCGTGGGTCAA	-6,57887606864763	-2,73691881129895	ACTE2
10x39_AGATTGCTCCTCCTAG	-8,8894472623427	-3,16915715167676	ACTE2
10x39_AGATTGCTCGTGGACC	-8,29406552558733	-2,31103194186841	ACTE2
10x39_AGATTGCTCTGCGGCA	-8,8447113538344	-3,47295415828382	ACTE2
10x39_AGCAGCCCAAACCTAC	-8,99928956275774	-3,00824416110669	ACTE2
10x39_AGCAGCCCAATAACGA	-4,25068669563128	-5,87248003909741	ACTE1
10x39_AGCAGCCCAGTATGCT	-8,81480698829485	-2,8544799132124	ACTE2
10x39_AGCAGCCCATCACGAT	-7,34142213111712	-2,23705876300488	ACTE2
10x39_AGCAGCCCATCCCATC	-5,61005025153948	-3,48441732356702	ACTE2
10x39_AGCAGCCGTCTGATTG	-6,18986134773089	-2,84754121730481	ACTE2
10x39_AGCAGCCGTTCCTCCA	-9,20774941688372	-5,50579798648511	ACTE2
10x39_AGCAGCCTCCAAATGC	-9,36024098640276	-2,56497037837659	ACTE2
10x39_AGCAGCCTCCAACCAA	-8,21138482337786	-3,35011470744763	ACTE2
10x39_AGCAGCCTCGCTAGCG	-8,11168198829485	-2,80077255199109	ACTE2
10x39_AGCATACAGACACTAA	-7,76211552863909	-2,2847195906416	ACTE2
10x39_AGCATACAGAGTACCG	-8,94390397315813	-3,71163928935681	ACTE2
10x39_AGCATACAGCGTCTAT	-8,27250104194475	-1,96730077693616	ACTE2
10x39_AGCATACAGGACAGAA	-5,09901194816424	4,728495951198	EPEN
10x39_AGCATACAGGCATTGG	-4,03067403083636	-4,92925274799024	ACTE1
10x39_AGCATACAGTGGGTTG	-5,34234385734392	-5,80132258365308	ACTE1
10x39_AGCATACCAGATCCAT	-5,55208497291399	-2,84710848758374	ACTE2
10x39_AGCATACCAGGCTCAC	-6,90391640907122	-3,55777419040357	ACTE2
10x39_AGCATACGTCCTCTTG	-6,36228471046282	-4,57998002002393	ACTE2
10x39_AGCATACGTGGTTTCA	-5,5775166059096	-3,47577631900464	ACTE1
10x39_AGCATACGTTAAGGGC	-9,2941103482802	-2,27105749080335	ACTE2
10x39_AGCATACGTTACGACT	-8,78211026435686	-2,75974238345777	ACTE2
10x39_AGCATACTCAACTCTT	-8,03727250343157	-3,10516918132459	ACTE2
10x39_AGCATACTCTGGTGTA	-8,24088006263567	-2,2741121096388	ACTE2
10x39_AGCCTAAAGCACCGCT	-8,22771172767473	-2,3604317946211	ACTE2
10x39_AGCCTAACAACCGCCA	-6,18847041374041	-2,67266190478955	ACTE2
10x39_AGCCTAACAAGTAGTA	-7,99363045936419	-2,79004824588452	ACTE2
10x39_AGCCTAACATCCGTGG	-3,48499017005755	-6,03938639590894	ACTE1
10x39_AGCCTAAGTAAAGGAG	-8,95666890388323	-3,17407525012647	ACTE2
10x39_AGCCTAAGTCCGAACC	-5,17464022880388	5,04187905361499	EPEN
10x39_AGCCTAAGTTGTACAC	-8,86889653449846	-3,15692627856885	ACTE2
10x39_AGCCTAAGTTTGTTGG	-7,74461083656145	-3,40196598003064	ACTE2
10x39_AGCCTAATCAACCATG	-8,27915578132464	-2,21863806674634	ACTE2
10x39_AGCCTAATCCTGCAGG	-8,45577626472307	-3,22261345813428	ACTE2
10x39_AGCGGTCAGGCCATAG	-9,07534318214251	-2,69850409457837	ACTE2
10x39_AGCGGTCAGTTCGATC	-7,51412301307512	-3,45523655841504	ACTE2
10x39_AGCGGTCGTGCGATAG	-9,117608120497	-4,75470126102124	ACTE2
10x39_AGCGGTCGTGTATGGG	-9,47131829505755	-2,73041928241406	ACTE2
10x39_AGCGGTCGTTTGCATG	-6,5556750798781	-2,92215979526196	ACTE2
10x39_AGCGGTCTCACTCTTA	-6,30900054221941	-2,22323930690442	ACTE2
10x39_AGCGGTCTCGACGGAA	-6,20188956504656	-3,07497370669995	ACTE2
10x39_AGCGGTCTCTTCCTTC	-7,27015881782366	-2,35361040065442	ACTE2
10x39_AGCGTATAGAGTGAGA	-4,06832890754534	-5,87913668582593	ACTE1
10x39_AGCGTATCATCGGGTC	-6,39173274284197	-3,12701881358777	ACTE2
10x39_AGCGTATGTATATCCG	-7,42108254676653	-2,56529772708569	ACTE2
10x39_AGCGTATGTCGAGTTT	-3,7194581533034	-5,90866244266187	ACTE1
10x39_AGCGTATGTGCGATAG	-8,35973077064348	-2,13302576968823	ACTE2
10x39_AGCGTATGTTGAGGTG	-8,91055493598772	-2,54823768565808	ACTE2
10x39_AGCGTATTCGCTAGCG	-8,85395150428606	-2,33438981006299	ACTE2
10x39_AGCGTATTCGCTGATA	-7,82653813606096	-4,20000899264966	ACTE2
10x39_AGCGTATTCGGCTACG	-6,12885670905901	-4,50897086093579	ACTE2
10x39_AGCGTATTCGTAGATC	-5,79370503669573	-4,5951238913313	ACTE2
10x39_AGCGTCGAGATGTGGC	-5,54950671439959	-3,67640197703992	ACTE2
10x39_AGCGTCGAGGATATAC	-7,65703492408587	-2,66752231547986	ACTE2
10x39_AGCGTCGCATGGTCTA	-9,30155854469134	-3,81787741611157	ACTE2
10x39_AGCGTCGGTAGAAGGA	-8,19266324287249	-1,82474911639844	ACTE2
10x39_AGCGTCGGTGTTTGTG	-5,43294673209978	-3,09451997707044	ACTE1
10x39_AGCTCCTCAATGAAAC	-8,06615643745257	-2,39624536464368	ACTE2
10x39_AGCTCCTCACAGCCCA	-5,42033629661394	-3,25191796252881	ACTE2
10x39_AGCTCCTCAGTCGATT	-5,4774771237929	-4,28107703159009	ACTE2
10x39_AGCTCCTGTCCGCTGA	-9,0593805814345	-2,34981835315381	ACTE2
10x39_AGCTCCTGTTACTGAC	-7,790535023268	-3,47563374469434	ACTE2
10x39_AGCTCCTGTTATCACG	-5,77348523383928	5,37706982662524	EPEN
10x39_AGCTCCTTCACCACCT	-4,47658448463274	-1,01555526683484	ACTE2
10x39_AGCTCCTTCGCGCCAA	-8,88094144111468	-5,92182028720532	ACTE2
10x39_AGCTCCTTCGGGAGTA	-7,41726022010637	-3,21333873698865	ACTE2
10x39_AGCTCTCAGGACATTA	-8,89088254218889	-3,73377383182202	ACTE2
10x39_AGCTCTCAGTCAAGCG	-6,36890702491594	-5,22841608951245	ACTE2
10x39_AGCTCTCCAATTGCTG	-8,90200524574114	-2,22690236995374	ACTE2
10x39_AGCTCTCGTTAGATGA	-6,58029656654192	-2,96097863147412	ACTE2
10x39_AGCTCTCGTTGGACCC	-8,86157899146868	-2,65480912158643	ACTE2
10x39_AGCTCTCTCCCTTGCA	-7,54734997993303	-3,88481104800855	ACTE2
10x39_AGCTCTCTCCGGGTGT	-6,58945422416521	-4,45371163318311	ACTE1
10x39_AGCTTGAAGCTCTCGG	-7,34217744117571	-4,00027716586743	ACTE2
10x39_AGCTTGAAGTACGCGA	-5,05044560676409	-4,51540101001416	ACTE1
10x39_AGCTTGACAATAGCGG	-7,99789719825579	-2,71863401363049	ACTE2
10x39_AGCTTGACAGTACACT	-9,09947304969622	-3,2856437010542	ACTE2
10x39_AGCTTGACATTCTTAC	-6,48198418861223	-2,81897843310986	ACTE2
10x39_AGCTTGAGTTCCGTCT	-7,01813607459856	-5,23829615543042	ACTE1
10x39_AGCTTGAGTTCGTTGA	-7,24970584159685	-5,55009663531934	ACTE1
10x39_AGCTTGAGTTTCCACC	-8,29256444221331	-2,10840261409436	ACTE2
10x39_AGCTTGATCTCACATT	-5,37647633796526	-2,89652884433423	ACTE2
10x39_AGCTTGATCTGCAAGT	-5,25962310081316	-3,23985398242627	ACTE2
10x39_AGGCCACAGAGTACAT	-8,3577147031386	-2,95434129665051	ACTE2
10x39_AGGCCACCAACACCCG	-7,89437775855852	-2,57521808574353	ACTE2
10x39_AGGCCACTCCACGACG	-8,36066632514788	-5,35953152606641	ACTE2
10x39_AGGCCACTCTTCCTTC	-7,3702240491469	-2,74201620052014	ACTE2
10x39_AGGCCGTAGCAATCTC	-7,53593068366839	-2,07775199840222	ACTE2
10x39_AGGCCGTAGTTTAGGA	-9,17196946388079	-5,91167986819898	ACTE2
10x39_AGGCCGTCAGACTCGC	-6,87648349052263	-3,40550840327893	ACTE2
10x39_AGGCCGTGTAACGCGA	-5,60339503532244	5,72431790401782	EPEN
10x39_AGGCCGTGTCAGAAGC	-8,45001607185198	-2,16735732982312	ACTE2
10x39_AGGCCGTGTCTACCTC	-7,33361726051165	-4,07484734485303	ACTE2
10x39_AGGCCGTGTTATTCTC	-7,46272187476946	-2,72087395618115	ACTE2
10x39_AGGCCGTGTTGCTCCT	-7,3026609922011	-2,35220325420056	ACTE2
10x39_AGGCCGTTCAGCATGT	-9,52408890968157	-4,88193047473584	ACTE2
10x39_AGGCCGTTCCAAAGTC	-8,68806939369036	-3,35479200313245	ACTE2
10x39_AGGCCGTTCCTAGAAC	-8,83799462562395	-3,74202573726331	ACTE2
10x39_AGGCCGTTCTACGAGT	-5,3386135602553	-6,21141159961377	ACTE1
10x39_AGGCCGTTCTGCGGCA	-8,5164700055678	-3,72765362689649	ACTE2
10x39_AGGGAGTAGGGTTCCC	-9,05343156104876	-2,19754612872754	ACTE2
10x39_AGGGAGTAGGTAAACT	-5,53504138236834	-3,31367338130628	ACTE2
10x39_AGGGAGTCAGCTGCAC	-8,53702073341204	-2,49348962733899	ACTE2
10x39_AGGGAGTCATCATCCC	-7,67791943794085	-2,27682459781323	ACTE2
10x39_AGGGAGTGTGATAAAC	-5,3355036283095	5,18993746807422	EPEN
10x39_AGGGAGTGTTTACTCT	-8,25060849433733	-2,35126769969617	ACTE2
10x39_AGGGAGTTCCTCGCAT	-7,93777470832659	-3,17367828319226	ACTE2
10x39_AGGGAGTTCTCTGAGA	-5,10102610832049	-3,97279656360303	ACTE2
10x39_AGGGAGTTCTTCAACT	-6,90105204826189	-3,80639756152783	ACTE2
10x39_AGGGATGAGGTGACCA	-5,27173190360857	-6,95425522754346	ACTE1
10x39_AGGGATGCATCCGGGT	-7,51189046150042	-2,19565594623242	ACTE2
10x39_AGGGATGCATCGGGTC	-8,36632828956438	-2,20326984355603	ACTE2
10x39_AGGGATGGTAGGGACT	-8,36028676276995	-2,54205882976209	ACTE2
10x39_AGGGTGAAGCGGATCA	-7,62885098701311	-2,4422222418562	ACTE2
10x39_AGGGTGAAGCGTAGTG	-6,61924939399553	-2,73668015430127	ACTE2
10x39_AGGGTGAAGGGTGTTG	-7,19300561195208	-2,24996507594739	ACTE2
10x39_AGGGTGACAAATCCGT	-7,7161827588637	-2,44647348354016	ACTE2
10x39_AGGGTGACACACGCTG	-9,06038098579241	-3,62848937938367	ACTE2
10x39_AGGGTGACACGTCAGC	-8,23845963722063	-3,87829935977612	ACTE2
10x39_AGGGTGATCCAAATGC	-7,00243859535052	-2,56867659518872	ACTE2
10x39_AGGGTGATCTGATACG	-9,05978875404192	-2,61171591708814	ACTE2
10x39_AGGTCATAGCACACAG	-8,4548941159804	-5,66540825793897	ACTE2
10x39_AGGTCATAGGGTCGAT	-8,63665776496721	-2,23713863322888	ACTE2
10x39_AGGTCATCACCAGTTA	-4,68747477775408	-6,57206070850049	ACTE1
10x39_AGGTCATCACGGATAG	-9,33130173927141	-3,16962564418469	ACTE2
10x39_AGGTCATCATCGGGTC	-5,56291299110247	5,28952776958789	EPEN
10x39_AGGTCATGTAATTGGA	-3,51155143028094	-5,51081049869214	ACTE1
10x39_AGGTCATGTGACTACT	-6,40596919303728	-2,53769314716016	ACTE2
10x39_AGGTCATGTGCCTGTG	-5,51451258903338	-4,168139104344	ACTE2
10x39_AGGTCATTCAAAGACA	-6,98906760459734	-3,44837177226697	ACTE2
10x39_AGGTCATTCATCACCC	-6,73662762885882	-3,3550263685957	ACTE2
10x39_AGGTCATTCTCAAGTG	-8,58656316047503	-2,25683010051404	ACTE2
10x39_AGGTCATTCTGAGTGT	-4,56750397926165	-3,3932310385481	ACTE2
10x39_AGGTCCGAGAGTAAGG	-7,44687180763079	-2,61273110339795	ACTE2
10x39_AGGTCCGCACGTAAGG	-8,51697068458391	-2,63685930202161	ACTE2
10x39_AGGTCCGCAGTAAGAT	-8,27815823798968	-1,76184702346478	ACTE2
10x39_AGGTCCGCATGACATC	-7,33986573463274	-3,8659340185896	ACTE2
10x39_AGGTCCGCATGCCACG	-5,41111474281145	-5,04224455783521	ACTE2
10x39_AGGTCCGGTTACGACT	-7,7413235211928	-2,11300456950818	ACTE2
10x39_AGGTCCGGTTCCATGA	-7,28349499946428	-2,91215694377576	ACTE2
10x39_AGGTCCGTCAGCAACT	-8,78316598182512	-3,0396777434126	ACTE2
10x39_AGTAGTCAGCGATCCC	-9,18386273628069	-2,87052882144605	ACTE2
10x39_AGTAGTCCAATCACAC	-7,61404519325091	-3,22548759410535	ACTE2
10x39_AGTAGTCCAGACAAAT	-9,32034878974749	-3,57688391635571	ACTE2
10x39_AGTAGTCCATCATCCC	-3,73463683372332	-5,72485459277783	ACTE1
10x39_AGTAGTCGTCCGTGAC	-6,7764068151076	-2,73393309543286	ACTE2
10x39_AGTAGTCGTTGATTGC	-8,51230626350237	-3,30188429782544	ACTE2
10x39_AGTAGTCTCCTGCAGG	-8,72188668495012	-2,20865524242078	ACTE2
10x39_AGTAGTCTCGCGTTTC	-7,10890441184832	-5,4053045553938	ACTE2
10x39_AGTCTTTAGACACGAC	-7,2156739736159	-2,44151056239758	ACTE2
10x39_AGTCTTTAGAGGGATA	-8,97211652046038	-5,50425589511548	ACTE2
10x39_AGTCTTTAGCGTGAGT	-7,54359631782366	-2,63551032970105	ACTE2
10x39_AGTCTTTCATATGAGA	-3,00411634689165	-5,74409687945996	ACTE1
10x39_AGTCTTTCATATGCTG	-6,1366625333388	-5,84740603397046	ACTE2
10x39_AGTCTTTGTACATCCA	-4,91818385368181	-6,62404835651074	ACTE1
10x39_AGTCTTTGTTAAAGAC	-8,95900063758684	-2,40108955333386	ACTE2
10x39_AGTCTTTTCAACACCA	-5,70379309898211	-2,71054280231153	ACTE2
10x39_AGTGAGGAGACTCGGA	-8,07062726264788	-4,52545655200635	ACTE2
10x39_AGTGAGGAGCACGCCT	-8,11577801948382	-2,48218739459668	ACTE2
10x39_AGTGAGGCACATGACT	-8,91654591804339	-2,17789519260083	ACTE2
10x39_AGTGAGGCATGACGGA	-7,18887572532488	-2,79359257648145	ACTE2
10x39_AGTGAGGTCACTATTC	-7,9440184140761	-4,98485529849683	ACTE2
10x39_AGTGGGAAGAAACGAG	-7,94250302558733	-3,80725396106397	ACTE2
10x39_AGTGGGAAGATGCCAG	-5,67687659507586	-2,91779697368298	ACTE2
10x39_AGTGGGACATACTACG	-6,53264432197405	-2,66016257236157	ACTE2
10x39_AGTGGGACATCAGTCA	-2,69793777709795	-6,29119742343579	ACTE1
10x39_AGTGGGAGTATTAGCC	-9,35820584541155	-4,42070115039502	ACTE2
10x39_AGTGGGATCCCACTTG	-7,26491265540911	-2,39541304538403	ACTE2
10x39_AGTGTCAAGACTAAGT	-7,66088013892962	-3,23299348781262	ACTE2
10x39_AGTGTCAAGGTGTTAA	-8,61869244819475	-3,91159546802197	ACTE2
10x39_AGTGTCACACAGACAG	-5,92380147224261	-4,46699870059644	ACTE2
10x39_AGTGTCACAGACGCCT	-9,64808373695208	-3,80622780749951	ACTE2
10x39_AGTGTCACAGACGTAG	-8,26601510291887	-2,58052123019849	ACTE2
10x39_AGTGTCATCAGCTCTC	-8,3818960691054	-2,88200724551831	ACTE2
10x39_AGTTGGTAGATCTGCT	-8,09598832374407	-2,99251401851331	ACTE2
10x39_AGTTGGTGTAAAGTCA	-7,86232381110979	-2,95443547198926	ACTE2
10x39_AGTTGGTGTGCAACGA	-6,86006407981707	-2,74592197368298	ACTE2
10x39_AGTTGGTGTTGAGTTC	-9,03569703346087	-3,20695960948621	ACTE2
10x39_AGTTGGTTCCAAACAC	-7,40662770515276	-2,44924962947522	ACTE2
10x39_ATAACGCAGGTGATAT	-9,55758385902239	-3,35991061160718	ACTE2
10x39_ATAACGCCACACCGAC	-6,02670245414568	-4,78572857806836	ACTE2
10x39_ATAACGCCACAGCCCA	-6,74519591575457	-3,72576582858716	ACTE2
10x39_ATAACGCGTATAAACG	-3,67567496543719	-4,5748807234541	ACTE1
10x39_ATAACGCGTCGCTTCT	-7,91319566016985	-2,32904160449658	ACTE2
10x39_ATAAGAGAGATCACGG	-5,09707026725603	4,99585806896533	EPEN
10x39_ATAAGAGGTCTAACGT	-4,01733451133562	-6,25249398181592	ACTE1
10x39_ATAAGAGGTTGAGGTG	-7,18780236488177	-2,72891152331983	ACTE2
10x39_ATAAGAGTCACGACTA	-6,13129859214617	-5,07787859866773	ACTE1
10x39_ATAAGAGTCGACAGCC	-8,36867432838274	-3,75591624210034	ACTE2
10x39_ATAGACCAGAGGTAGA	-8,99137692695452	-2,51339066455518	ACTE2
10x39_ATAGACCAGCCCAATT	-9,36030965095354	-2,6658550543562	ACTE2
10x39_ATAGACCAGTACACCT	-8,95638756995989	-3,45247757861768	ACTE2
10x39_ATAGACCCAGACGCCT	-6,97014336829973	-5,06357443759595	ACTE1
10x39_ATAGACCTCTCCAGGG	-8,00154500251604	-1,85438716838513	ACTE2
10x39_ATCACGAAGAAGGGTA	-9,64886765724016	-4,00891173312818	ACTE2
10x39_ATCACGACACGCCAGT	-9,22700505500628	-4,27053130099927	ACTE2
10x39_ATCACGACATGACATC	-6,59724383598162	-3,86381018588696	ACTE2
10x39_ATCACGAGTAAGAGAG	-6,94196610694719	-5,78293049762403	ACTE2
10x39_ATCACGAGTCCTGCTT	-7,94617848640276	-2,17218172977124	ACTE2
10x39_ATCACGAGTCTAGTGT	-9,04165654426409	-3,45724308917676	ACTE2
10x39_ATCACGATCGTTGCCT	-6,11361747032	-3,15625751445447	ACTE2
10x39_ATCATCTCACGGCCAT	-7,04372124915911	-2,68963873813306	ACTE2
10x39_ATCATCTCATGTCGAT	-6,17447285896136	-4,07845557162915	ACTE2
10x39_ATCATCTTCCAAATGC	-7,56439500099016	-2,57913411090528	ACTE2
10x39_ATCATCTTCCTGCTTG	-7,76021199470354	-4,0005251211897	ACTE2
10x39_ATCATGGTCCAACCAA	-6,66043668037249	-3,65875947902356	ACTE2
10x39_ATCATGGTCTTAGCCC	-6,22863726859881	-3,97363675067578	ACTE2
10x39_ATCCACCAGTTGTCGT	-8,02955537086321	-2,40584910342847	ACTE2
10x39_ATCCACCCACTGCCAG	-9,53726964240862	-5,87040675113355	ACTE2
10x39_ATCCACCCAGGTCCAC	-9,41799359565569	-3,16989696452771	ACTE2
10x39_ATCCACCCAGTAGAGC	-7,47528367286516	-2,31570685336743	ACTE2
10x39_ATCCACCGTGTCGCTG	-8,07270913368059	-3,72677863071118	ACTE2
10x39_ATCCACCGTTCGTTGA	-7,99042706733538	-3,05370915362988	ACTE2
10x39_ATCCACCTCATTGCGA	-8,74875455146624	-2,5911423010603	ACTE2
10x39_ATCCGAAAGCGTGTCC	-5,4708533788283	-3,03120458552991	ACTE2
10x39_ATCCGAAAGTGCTGCC	-8,82515626197649	-2,3710655016676	ACTE2
10x39_ATCCGAACAGGGTATG	-9,76393895393206	-3,4883967680708	ACTE2
10x39_ATCCGAAGTAGGACAC	-4,5878663564284	-6,1946603102461	ACTE1
10x39_ATCCGAAGTATGCTTG	-6,01981311088396	-3,72412431667005	ACTE1
10x39_ATCCGAAGTCGGCATC	-6,5240703130324	-3,42425573299085	ACTE2
10x39_ATCCGAAGTGTATGGG	-5,49470095878435	-5,41908467242871	ACTE2
10x39_ATCCGAAGTGTGACGA	-6,14969163184954	-4,32802927920972	ACTE2
10x39_ATCCGAAGTGTTAAGA	-9,17691235786272	-2,88972413966809	ACTE2
10x39_ATCCGAAGTTTGGGCC	-7,23127227073504	-3,95303166339551	ACTE2
10x39_ATCGAGTAGCTTCGCG	-7,88452821021868	-3,01446140239392	ACTE2
10x39_ATCGAGTAGTTCGATC	-8,01586060767962	-3,71804464290296	ACTE2
10x39_ATCGAGTAGTTCGCGC	-3,84653477912737	-5,57451689670239	ACTE1
10x39_ATCGAGTGTCCGTTAA	-9,199151089247	-2,93171179721509	ACTE2
10x39_ATCGAGTGTCTAGTCA	-6,36341624503924	-3,04839790294324	ACTE2
10x39_ATCGAGTGTTATCCGA	-8,226175358351	-2,33643925616895	ACTE2
10x39_ATCTACTAGCTTCGCG	-4,53802209144427	-5,73534214923535	ACTE1
10x39_ATCTACTAGGTGCAAC	-8,33705144172503	-2,33738124797498	ACTE2
10x39_ATCTACTCACAAGACG	-5,57016663795305	5,6203883843645	EPEN
10x39_ATCTACTCATCTATGG	-8,81589322334124	-2,29739225337659	ACTE2
10x39_ATCTACTCATGGTCAT	-5,64590888267351	-4,20265734622632	ACTE2
10x39_ATCTACTGTAGCGCAA	-5,72961001640154	-2,80686986873303	ACTE2
10x39_ATCTACTGTATGGTTC	-8,44107823615862	-2,9866820616499	ACTE2
10x39_ATCTACTGTTCACGGC	-6,65579324012591	-2,93281805942212	ACTE2
10x39_ATCTACTGTTTAGGAA	-8,65562920814348	-2,47175443599378	ACTE2
10x39_ATCTGCCAGTAATCCC	-6,93846659904314	-2,60247123668347	ACTE2
10x39_ATCTGCCAGTTCGATC	-6,4554782414992	-2,7044943613783	ACTE2
10x39_ATCTGCCCAAGCGAGT	-8,52447705512835	-2,96438920924817	ACTE2
10x39_ATCTGCCCAATTGCTG	-5,63864236121966	-3,25249541232739	ACTE2
10x39_ATCTGCCTCCCTGACT	-8,35764031654192	-2,63061225841199	ACTE2
10x39_ATGAGGGCAGCGATCC	-8,56779008155657	-2,80191386172925	ACTE2
10x39_ATGAGGGCAGCTGTGC	-8,54559617286516	-1,89643490741406	ACTE2
10x39_ATGAGGGCAGGATCGA	-8,67132001167132	-2,69291437099133	ACTE2
10x39_ATGAGGGTCGCCAGCA	-7,7381611371596	-2,22358215282117	ACTE2
10x39_ATGAGGGTCGGTGTCG	-9,28614144569231	-2,2809423250929	ACTE2
10x39_ATGAGGGTCTGCTTGC	-8,67640118842913	-4,57089341113721	ACTE2
10x39_ATGCGATAGAAACCTA	-5,63590913062884	-1,54734254310285	ACTE2
10x39_ATGCGATAGGCATGGT	-8,1590014005263	-3,24443471858655	ACTE2
10x39_ATGCGATCACACATGT	-9,17983060127093	-3,56485546062146	ACTE2
10x39_ATGCGATCAGACAAGC	-9,06493287330462	-3,75770080516492	ACTE2
10x39_ATGCGATCATGGTCAT	-2,25623803382708	-6,25702298114453	ACTE1
10x39_ATGCGATGTACGCACC	-7,2239838147719	-3,11984098384534	ACTE2
10x39_ATGCGATGTTATTCTC	-8,68615823036028	-2,42447460124646	ACTE2
10x39_ATGCGATTCAACACGT	-7,05240922218157	-2,90311801860486	ACTE2
10x39_ATGCGATTCTCCAGGG	-6,73768716102434	-2,85297215411817	ACTE2
10x39_ATGGGAGCATGTCTCC	-9,62075906043841	-3,58610880801831	ACTE2
10x39_ATGGGAGCATTGCGGC	-7,87895112281634	-2,33502543399487	ACTE2
10x39_ATGGGAGGTCAGTGGA	-7,69352536445452	-2,61730516383801	ACTE2
10x39_ATGGGAGGTCGCATAT	-8,32477097755266	-1,88769209811841	ACTE2
10x39_ATGGGAGGTGCAACTT	-5,14502530341936	4,84294068386401	EPEN
10x39_ATGGGAGGTTCCACAA	-7,61875825172259	-2,25088465640698	ACTE2
10x39_ATGGGAGTCCGAATGT	-8,3714037442763	-2,09935772845899	ACTE2
10x39_ATGGGAGTCCTAGGGC	-9,05138879066302	-3,46245134303723	ACTE2
10x39_ATGGGAGTCTATCGCC	-7,06518321281267	-4,30843651721631	ACTE2
10x39_ATGTGTGAGCTGAAAT	-3,75932984596087	-5,26091444919263	ACTE1
10x39_ATGTGTGAGTGCAAGC	-6,69436269050432	-3,28339684436475	ACTE2
10x39_ATGTGTGTCAACACTG	-3,28354316001726	-6,86505091617261	ACTE1
10x39_ATTACTCAGATCCCAT	-5,23700194602801	-5,22122538516675	ACTE1
10x39_ATTACTCAGCTAGGCA	-8,24279313331438	-2,49380839297925	ACTE2
10x39_ATTACTCAGGTCATCT	-8,86380772834612	-4,50791848132764	ACTE2
10x39_ATTACTCGTAAGTGGC	-6,87970500236345	-2,75536644885694	ACTE2
10x39_ATTACTCGTCCGAGTC	-6,9689059758742	-2,38291442821179	ACTE2
10x39_ATTACTCTCCTGTAGA	-7,04374795203997	-4,01460564563428	ACTE2
10x39_ATTATCCAGATCCCGC	-8,0285606885512	-2,67202294299756	ACTE2
10x39_ATTATCCAGATGTTAG	-3,22400336509539	-5,6040612501875	ACTE1
10x39_ATTATCCAGCTGCAAG	-6,28933100944353	-3,73516047427808	ACTE2
10x39_ATTATCCGTGGTGTAG	-8,05599599128557	-2,82212436626111	ACTE2
10x39_ATTATCCTCAACACGT	-7,94252877479387	-2,63136947581922	ACTE2
10x39_ATTATCCTCCATGAGT	-9,12923245673968	-3,65363371799146	ACTE2
10x39_ATTATCCTCCGCGCAA	-9,02929406410052	-3,61356318423902	ACTE2
10x39_ATTATCCTCTGATTCT	-8,5847015882094	-4,28994477222119	ACTE2
10x39_ATTCTACCACAAGACG	-7,1059942746718	-3,81163418719922	ACTE2
10x39_ATTCTACCAGTTAACC	-3,96516661887957	-5,17760670612012	ACTE1
10x39_ATTCTACGTGACCAAG	-9,01990132575823	-2,35563195178662	ACTE2
10x39_ATTGGACAGGTCGGAT	-2,457531740721	-6,37502682635938	ACTE1
10x39_ATTGGACCACGACTCG	-7,13498454337908	-2,86112440059339	ACTE2
10x39_ATTGGACGTCGAATCT	-4,89980511909319	-4,81146967837964	ACTE1
10x39_ATTGGACGTGATGCCC	-7,45223336463762	-3,54203832576428	ACTE2
10x39_ATTGGTGAGAGCTATA	-4,95780234580828	-4,56807244250928	ACTE2
10x39_ATTGGTGAGCGCTTAT	-7,70933919196917	-3,88259566257153	ACTE2
10x39_ATTGGTGAGCTAGGCA	-4,44151501899553	-5,6603242201582	ACTE1
10x39_ATTGGTGAGTGGTCCC	-8,54735856300188	-3,01270831058179	ACTE2
10x39_ATTGGTGGTAAGTAGT	-5,01968341117693	4,80188452770556	EPEN
10x39_ATTGGTGTCAAGGCTT	-8,38150792365862	-1,87022340724622	ACTE2
10x39_ATTGGTGTCCGTCAAA	-8,51833729987932	-2,94792044589673	ACTE2
10x39_ATTGGTGTCTAACGGT	-6,52278809791399	-3,46894371936475	ACTE2
10x39_ATTTCTGCAGTGGAGT	-5,30319504981829	-4,93766081760083	ACTE1
10x39_ATTTCTGGTACGCACC	-7,30563454871966	-2,16670144031201	ACTE2
10x39_ATTTCTGTCGATCCCT	-9,35691933875872	-3,01784837672864	ACTE2
10x39_CAACCAAAGGCCCGTT	-4,44711976295305	-5,35708487460767	ACTE1
10x39_CAACCAAAGTGTACTC	-8,61273007636858	-3,03065002391492	ACTE2
10x39_CAACCAACAAACCTAC	-6,93058400398089	-2,54997146556531	ACTE2
10x39_CAACCAACAACGCACC	-7,38313775306536	-3,81934798190747	ACTE2
10x39_CAACCAAGTCAAAGAT	-6,30904155021502	-3,63535631129895	ACTE2
10x39_CAACCAAGTCATGCCG	-5,71149878745867	-2,65289819667493	ACTE2
10x39_CAACCAAGTTACAGAA	-9,02589612251116	-4,12781060168897	ACTE2
10x39_CAACCAATCAAACAAG	-8,97595792060686	-5,51769602725659	ACTE2
10x39_CAACCAATCAAACGGG	-5,07132535224749	-3,1992543978468	ACTE2
10x39_CAACCAATCCTGTAGA	-8,14327054267718	-2,72381461093579	ACTE2
10x39_CAACCTCAGAGGTAGA	-7,62749200111223	-4,12274134586011	ACTE2
10x39_CAACCTCAGGTCGGAT	-8,78170304542376	-2,34605229327832	ACTE2
10x39_CAACCTCCAGGATTGG	-8,99319081550432	-3,43301070163403	ACTE2
10x39_CAACCTCCATTTGCTT	-6,49204592948748	-2,4894532007948	ACTE2
10x39_CAACCTCGTAGGAGTC	-4,73819833045794	-4,24603379199658	ACTE1
10x39_CAACCTCGTATTACCG	-7,73161225562884	-2,78743064830457	ACTE2
10x39_CAACCTCGTCCGTTAA	-8,72415547614886	-2,32348287532483	ACTE2
10x39_CAACCTCGTTATCCGA	-8,50517945533587	-4,88051379153882	ACTE2
10x39_CAACCTCGTTGGACCC	-6,70358948951555	-5,73243344257031	ACTE2
10x39_CAACCTCTCAACACAC	-8,60466485267473	-3,42051279971753	ACTE2
10x39_CAACCTCTCACATGCA	-7,07332759147478	-2,34517586658154	ACTE2
10x39_CAACCTCTCGTGACAT	-9,06089120155169	-2,54380476901685	ACTE2
10x39_CAACTAGAGAAGGACA	-6,63978533988787	-3,13583529422437	ACTE2
10x39_CAACTAGAGCCCAGCT	-6,90548949485613	-3,74363697002088	ACTE2
10x39_CAACTAGAGGTGATAT	-8,8186579251845	-3,7349046511427	ACTE2
10x39_CAACTAGCAAGACACG	-3,58803754096819	-6,15244734714185	ACTE1
10x39_CAACTAGCACGTTGGC	-4,31637101417376	-6,34089911410962	ACTE1
10x39_CAACTAGCAGCGATCC	-8,70467953925921	-4,4429398817793	ACTE2
10x39_CAACTAGCATCCGCGA	-9,06574826484514	-2,90671337077771	ACTE2
10x39_CAACTAGCATTTGCCC	-8,68367963081194	-4,99420798251782	ACTE2
10x39_CAACTAGGTGGACGAT	-7,23547845130755	-2,15440190265332	ACTE2
10x39_CAAGAAAAGATTACCC	-9,34590630775286	-4,67472947070752	ACTE2
10x39_CAAGAAAAGGTACTCT	-8,08998399024798	-2,08326375911389	ACTE2
10x39_CAAGAAACAAAGCGGT	-9,14106755500628	-2,87095392177258	ACTE2
10x39_CAAGAAACAAGCCCAC	-8,02770333534075	-3,12278807590161	ACTE2
10x39_CAAGAAACACCGCTAG	-8,45196824317766	-2,89362943599378	ACTE2
10x39_CAAGAAACAGTCGATT	-5,9468260312636	-4,10532105395947	ACTE1
10x39_CAAGAAAGTCCGAACC	-9,71451955085589	-3,96400654742871	ACTE2
10x39_CAAGAAATCAAACAAG	-6,97493319755388	-2,77497017810498	ACTE2
10x39_CAAGAAATCCCTTGCA	-6,3282318616469	-4,08728087375318	ACTE2
10x39_CAAGAAATCTACCTGC	-4,58888726478411	-3,39359867999707	ACTE2
10x39_CAAGATCAGAGGTTGC	-4,08142380958391	-3,94166624972974	ACTE2
10x39_CAAGATCAGCCTCGTG	-5,2223067784865	5,09191500713672	EPEN
10x39_CAAGATCAGCTAAACA	-6,43924527412249	-5,75555575320874	ACTE1
10x39_CAAGATCCACGGTGTC	-7,6422777677138	-1,89134824702893	ACTE2
10x39_CAAGATCCACTAGTAC	-9,42307954078509	-3,91882574985181	ACTE2
10x39_CAAGATCGTCTCATCC	-6,26561265235735	-5,88381779620801	ACTE1
10x39_CAAGATCGTGAGCGAT	-8,44707112556292	-2,94776952693616	ACTE2
10x39_CAAGATCTCCTTGCCA	-7,55137543922259	-3,91596711108838	ACTE2
10x39_CAAGGCCCACTTAAGC	-9,59968667274309	-3,91016400287305	ACTE2
10x39_CAAGGCCCATTGGGCC	-4,3829398656447	-5,37807906100903	ACTE1
10x39_CAAGGCCGTCTTCTCG	-5,78178839927508	-4,42502463290845	ACTE2
10x39_CAAGGCCTCAACACCA	-8,07148938422991	-2,31341803500806	ACTE2
10x39_CAAGGCCTCGACCAGC	-4,08687453513933	-5,56540406177197	ACTE1
10x39_CAAGGCCTCTTCATGT	-6,23906092887713	-4,18608534763013	ACTE2
10x39_CAAGGCCTCTTGCCGT	-6,57323699241472	-2,46705687472974	ACTE2
10x39_CAAGTTGAGGAGTACC	-6,60699515586687	-4,36236393878613	ACTE2
10x39_CAAGTTGAGGCTCAGA	-8,60314088111712	-2,88032973239575	ACTE2
10x39_CAAGTTGCAATGAATG	-8,36385827308489	-2,5754386229292	ACTE2
10x39_CAAGTTGCACTAAGTC	-8,74660020118548	-4,55023444125806	ACTE2
10x39_CAAGTTGCAGATCGGA	-9,34699635749651	-2,79035294482861	ACTE2
10x39_CAAGTTGGTCTCTTAT	-8,64470582252337	-3,68477762172376	ACTE2
10x39_CAAGTTGGTTATGCGT	-5,64983754401995	-3,90065396258985	ACTE2
10x39_CAAGTTGTCATAACCG	-5,66658787971331	-4,678233270146	ACTE1
10x39_CAAGTTGTCTTAGCCC	-7,29626851325823	-3,16334903667127	ACTE2
10x39_CACAAACAGAATGTGT	-9,119485905226	-4,24562848041211	ACTE2
10x39_CACAAACAGACATAAC	-8,52843671089007	-1,99335706660901	ACTE2
10x39_CACAAACAGATCGGGT	-8,47811131721331	-2,38219988773023	ACTE2
10x39_CACAAACGTAAGAGGA	-8,21877866035296	-4,373066548802	ACTE2
10x39_CACAAACGTCATATGC	-8,27257542854143	-2,55245244929944	ACTE2
10x39_CACAAACGTCTTCTCG	-7,55940060859514	-2,32517946193372	ACTE2
10x39_CACAAACGTTACGTCA	-8,86944585090471	-1,79423964450513	ACTE2
10x39_CACAAACTCAAGGTAA	-5,56009345298601	5,40544020702685	EPEN
10x39_CACAAACTCAGCTTAG	-8,55220895057512	-3,63277376125012	ACTE2
10x39_CACACAAAGACTTGAA	-7,28640275245501	-4,05084479282056	ACTE2
10x39_CACACAAAGGATGCGT	-6,85958771949602	-3,19448960254346	ACTE2
10x39_CACACAAAGTCGCCGT	-7,69122319465471	-2,81188524196301	ACTE2
10x39_CACACAACAATGTAAG	-4,44342618232561	-5,08629477451001	ACTE2
10x39_CACACAACATTCCTCG	-6,78725009208513	-2,37265599200879	ACTE2
10x39_CACACAAGTACACCGC	-3,24646096473528	-4,96529591510449	ACTE1
10x39_CACACAAGTAGCCTCG	-5,22246318107439	-3,75424230525647	ACTE1
10x39_CACACAAGTCCGTCAG	-8,8610220456679	-2,00866496989881	ACTE2
10x39_CACACAAGTTCCATGA	-4,37312321906878	-5,8489195151106	ACTE1
10x39_CACACAATCCTAGTGA	-8,51654820686175	-5,24644196460401	ACTE2
10x39_CACACAATCGCCTGTT	-3,76263051276995	-6,75012028644238	ACTE1
10x39_CACACAATCGTCTGCT	-7,70548825507952	-2,60178482959424	ACTE2
10x39_CACACAATCTCGTATT	-8,58589749580218	-3,73902547786389	ACTE2
10x39_CACACAATCTCTTGAT	-8,54225259071184	-2,53656876514111	ACTE2
10x39_CACACCTAGCGGATCA	-7,20786290412737	-4,08278191516553	ACTE2
10x39_CACACCTAGCTAGTTC	-7,76800351386858	-2,63717067668591	ACTE2
10x39_CACACCTCAGACAAGC	-4,6030555272658	-5,87645876834546	ACTE1
10x39_CACACCTCATACGCTA	-9,05829816108538	-3,48799598643933	ACTE2
10x39_CACACCTCATGCATGT	-5,99844603782488	-2,84876311252271	ACTE2
10x39_CACACCTGTAGCTTGT	-9,00453477149798	-2,51322806308423	ACTE2
10x39_CACACCTGTAGGAGTC	-9,03025441413714	-2,87799990604077	ACTE2
10x39_CACACCTTCTTTACGT	-6,69534211402727	-2,40820634792005	ACTE2
10x39_CACACTCAGACTGGGT	-3,50814442878557	-6,01992333362256	ACTE1
10x39_CACACTCAGCACGCCT	-5,32132010703875	5,59331976940478	EPEN
10x39_CACACTCCAAGCCCAC	-8,3735838437636	-3,20877564380322	ACTE2
10x39_CACACTCGTCCAGTAT	-5,62024216895891	-2,89339864680921	ACTE2
10x39_CACACTCGTCGACTAT	-8,74958615547014	-3,81326783130322	ACTE2
10x39_CACAGGCAGATAGCAT	-6,16098218208147	-5,53629076907788	ACTE2
10x39_CACAGGCAGCAACGGT	-8,22396569495989	-4,2830106062666	ACTE2
10x39_CACAGGCCAAGGTTTC	-9,52665906196428	-4,60781777331983	ACTE2
10x39_CACAGGCCACGAGAGT	-3,8655763173659	-5,54295409152661	ACTE1
10x39_CACAGGCGTTAGATGA	-4,3331351781447	-5,58375418613111	ACTE1
10x39_CACAGTAAGTACGCGA	-5,412774136122	-3,41898024509107	ACTE2
10x39_CACAGTACACGCGAAA	-9,23276620155169	-2,46434748599683	ACTE2
10x39_CACAGTACATTACGAC	-7,46379571204973	-2,04634726474439	ACTE2
10x39_CACAGTAGTAATCACC	-9,02159886604143	-2,37075317332898	ACTE2
10x39_CACAGTAGTTAAGAAC	-9,06599812751604	-3,11102021167432	ACTE2
10x39_CACAGTATCGGAGGTA	-5,25188641792132	4,75372206737842	EPEN
10x39_CACATAGAGGAATCGC	-8,39037614112688	-2,69725835750257	ACTE2
10x39_CACATAGCAATGGAAT	-3,56039338355852	-5,72650492618237	ACTE1
10x39_CACATAGCATGAAGTA	-8,26353650337053	-1,95026386211072	ACTE2
10x39_CACATAGGTCGGATCC	-7,11842684989763	-5,17306673953687	ACTE2
10x39_CACATAGGTGCAACGA	-9,52002244239641	-3,10982811877881	ACTE2
10x39_CACATAGGTTGGTAAA	-7,19429688697649	-3,64924300143872	ACTE2
10x39_CACATAGTCACCGTAA	-4,1133413816054	-4,99809945056592	ACTE1
10x39_CACATAGTCATAAAGG	-3,9533391500075	-4,50883448550855	ACTE1
10x39_CACATAGTCCTCGCAT	-8,27054410224749	-2,02000415752088	ACTE2
10x39_CACATAGTCGTAGGTT	-7,86258893256975	-1,84463274905835	ACTE2
10x39_CACATAGTCTCCAACC	-8,91764645820452	-2,80379665324841	ACTE2
10x39_CACATAGTCTTGTTTG	-6,18278746848894	-2,85106242129956	ACTE2
10x39_CACATTTAGCAGCCTC	-9,8805361295302	-3,83191502521192	ACTE2
10x39_CACATTTAGCTCCTCT	-8,38002496009661	-3,2874804777876	ACTE2
10x39_CACATTTCACCGAATT	-7,66164784675432	-2,59403312633191	ACTE2
10x39_CACATTTGTATATCCG	-5,97451071983172	-5,73208964297925	ACTE1
10x39_CACATTTGTTCTGAAC	-6,59013896232439	-3,00559509227429	ACTE2
10x39_CACATTTGTTGTACAC	-5,85248427635027	-2,81327450702344	ACTE2
10x39_CACCACTAGCCACCTG	-5,16821103339983	-4,14443123767529	ACTE2
10x39_CACCACTCAAGCCGTC	-5,46540885215594	5,25458323528613	EPEN
10x39_CACCACTCATTCGACA	-8,76240067725969	-2,67762268016492	ACTE2
10x39_CACCACTGTACCGGCT	-6,28605323081804	-5,34171545932446	ACTE1
10x39_CACCACTGTTGTCGCG	-5,88552003150774	-4,30987084338819	ACTE2
10x39_CACCAGGAGTGTCTCA	-3,2895150685866	-5,67313111255322	ACTE1
10x39_CACCAGGCAAACGTGG	-9,45999531989886	-3,06118739078198	ACTE2
10x39_CACCAGGCAACACCCG	-8,60634808784319	-3,22014701793347	ACTE2
10x39_CACCAGGCACACATGT	-9,10131840949846	-2,22828019092236	ACTE2
10x39_CACCAGGCATAGTAAG	-9,26403336768938	-3,15884530971204	ACTE2
10x39_CACCAGGCATCCCACT	-7,51797394996477	-2,98412907550488	ACTE2
10x39_CACCAGGGTATGAATG	-3,47332387214495	-6,39944899509107	ACTE1
10x39_CACCAGGGTGCAACGA	-8,19799714332415	-2,15286219546948	ACTE2
10x39_CACCAGGTCGCAGGCT	-9,17490391975237	-5,67839158008252	ACTE2
10x39_CACCAGGTCGCTAGCG	-7,37231545692278	-4,22255146930371	ACTE2
10x39_CACCAGGTCTCCTATA	-2,77196984535052	-6,54608786533032	ACTE1
10x39_CACCTTGCATGTCGAT	-8,43641572242571	-3,48006809184705	ACTE2
10x39_CACCTTGGTAGCCTAT	-5,84070973640276	-4,01866496036206	ACTE2
10x39_CACCTTGGTCTAACGT	-7,70517544990374	-1,89721477458631	ACTE2
10x39_CACCTTGTCGCCCTTA	-8,73164181953264	-2,76623595187818	ACTE2
10x39_CACCTTGTCGTCCGTT	-7,21146826988054	-2,50877607295667	ACTE2
10x39_CACTCCAAGTACGTTC	-7,467949917372	-3,85585415790235	ACTE2
10x39_CACTCCAAGTTAACGA	-9,2725792432387	-2,40415895412122	ACTE2
10x39_CACTCCAGTTCCTCCA	-4,65583281761004	-5,57555687854444	ACTE1
10x39_CACTCCATCCCTTGCA	-7,85030370002581	-2,98532998988782	ACTE2
10x39_CACTCCATCGTACCGG	-9,10574059730364	-2,20999515483533	ACTE2
10x39_CAGAATCAGCAATCTC	-3,98379378562761	-5,28685963580762	ACTE1
10x39_CAGAATCAGCGATAGC	-3,96015076881243	-6,42397225330029	ACTE1
10x39_CAGAATCAGGGCTTCC	-7,02277522331072	-3,4902073187605	ACTE2
10x39_CAGAATCAGGGTGTTG	-8,36871342902971	-3,4738007826582	ACTE2
10x39_CAGAATCCAAGACACG	-5,26720481162859	5,03724562694873	EPEN
10x39_CAGAATCCACACTGCG	-8,13645844703509	-2,04376447627698	ACTE2
10x39_CAGAATCCACAGTCGC	-9,23516659980608	-2,87405240962659	ACTE2
10x39_CAGAATCCATCGACGC	-8,53653149848772	-3,89236796329175	ACTE2
10x39_CAGAATCGTCCGTTAA	-9,46553616767718	-4,93085778186475	ACTE2
10x39_CAGAGAGCAAAGGAAG	-8,17963700538469	-2,37732494304334	ACTE2
10x39_CAGAGAGCAAGTCTGT	-8,08206086402727	-4,17312539050733	ACTE2
10x39_CAGAGAGCAATGGAAT	-5,02665143256975	-6,42701304385816	ACTE1
10x39_CAGAGAGCACTCAGGC	-3,68719010597063	-5,89400971362744	ACTE1
10x39_CAGAGAGCATGGGAAC	-5,54037051444842	-4,63302720019971	ACTE2
10x39_CAGAGAGCATTTGCTT	-7,66359715705706	-1,97094977328931	ACTE2
10x39_CAGAGAGGTCTTCGTC	-7,67706971412493	-3,67292774150525	ACTE2
10x39_CAGAGAGTCACAAACC	-5,80192189460589	-3,57459366748486	ACTE2
10x39_CAGAGAGTCCTTGGTC	-3,40523963218523	-5,35337555835401	ACTE1
10x39_CAGAGAGTCGCATGGC	-8,50257497077776	-2,74835789630567	ACTE2
10x39_CAGATCAAGACTCGGA	-8,88202767616106	-2,44172299335156	ACTE2
10x39_CAGATCAAGTGTTAGA	-8,74073510413958	-2,86339390704785	ACTE2
10x39_CAGATCAGTAAGGGCT	-8,23547463661028	-3,57034862468396	ACTE2
10x39_CAGATCAGTACTCTCC	-3,27578120475603	-6,63621581027661	ACTE1
10x39_CAGATCAGTCGTTGTA	-7,52506642585589	-2,81929219195996	ACTE2
10x39_CAGCAGCAGCTAGTGG	-5,62673430686785	-2,96341836879407	ACTE2
10x39_CAGCAGCAGGATGGTC	-8,56951623206927	-3,84325278232251	ACTE2
10x39_CAGCAGCCAGCTGGCT	-6,1443677449782	-3,30290854404126	ACTE2
10x39_CAGCAGCCAGGTTTCA	-3,92379050498797	-6,26505291888867	ACTE1
10x39_CAGCAGCCAGTCCTTC	-9,17631917243792	-3,12359130809461	ACTE2
10x39_CAGCAGCCATAGAAAC	-8,29359917884661	-1,79364407489453	ACTE2
10x39_CAGCAGCGTCACACGC	-7,40291028266741	-2,38492286632215	ACTE2
10x39_CAGCAGCGTGAGCGAT	-8,76310067420794	-3,49632752368604	ACTE2
10x39_CAGCAGCGTTCAGTAC	-6,8476033711989	-2,21035397479688	ACTE2
10x39_CAGCATAAGGTACTCT	-8,51928048377825	-2,3510688586012	ACTE2
10x39_CAGCATAAGTGATCGG	-8,64243893867327	-1,78739464709912	ACTE2
10x39_CAGCATAGTCGCTTTC	-6,98345713859392	-2,39907587001477	ACTE2
10x39_CAGCATAGTTTGTGTG	-9,433845570143	-3,65167630145703	ACTE2
10x39_CAGCATATCGCACTCT	-8,82790665870501	-3,49954212138806	ACTE2
10x39_CAGCCGAAGCGCTCCA	-5,24436288123919	4,72594582607593	EPEN
10x39_CAGCCGAAGGCTATCT	-6,92179541831804	-3,13588941524182	ACTE2
10x39_CAGCCGAGTTTGACAC	-2,60802083259417	-6,69423449466382	ACTE1
10x39_CAGCCGATCCGATATG	-8,28022008186175	-2,5881613535658	ACTE2
10x39_CAGCCGATCCGTAGTA	-5,92731337791277	-1,80153835246716	ACTE2
10x39_CAGCCGATCCTAGTGA	-7,63752560859514	-3,40831149051343	ACTE2
10x39_CAGCCGATCTCAAACG	-5,54487614875628	-5,20112050006543	ACTE1
10x39_CAGCGACAGAAACGCC	-7,0376577878554	-5,13999712894116	ACTE2
10x39_CAGCGACAGGCGATAC	-9,01529698615862	-2,31836188266431	ACTE2
10x39_CAGCGACAGTATTGGA	-6,69204144721819	-2,61777031848584	ACTE2
10x39_CAGCGACAGTCTCGGC	-4,87930684333636	-6,76389563510571	ACTE1
10x39_CAGCGACCACATGACT	-7,34066872840716	-4,20315564105664	ACTE2
10x39_CAGCGACCATGTCCTC	-5,88905911689593	-3,95877659747754	ACTE2
10x39_CAGCGACGTAGCGATG	-6,89541011100603	-2,32772934863721	ACTE2
10x39_CAGCGACGTCATCCCT	-7,6590481305678	-2,81186449954663	ACTE2
10x39_CAGCGACGTCCAACTA	-9,16307454353167	-5,32901108691846	ACTE2
10x39_CAGCGACTCCAATGGT	-9,23825745826555	-3,94883740375195	ACTE2
10x39_CAGCGACTCCATGCTC	-5,70729022270037	5,78378665020312	EPEN
10x39_CAGCTAAGTAGCACGA	-4,17880492454363	-6,4060107512251	ACTE1
10x39_CAGCTAAGTCGCATAT	-6,89241128211809	-5,14308894107495	ACTE2
10x39_CAGCTAAGTGAAGGCT	-4,5215650106032	-4,26203787753736	ACTE1
10x39_CAGCTAATCCGAATGT	-6,30091672187639	-2,13908732364331	ACTE2
10x39_CAGCTGGAGAAACCAT	-9,13917737251116	-3,6263579172865	ACTE2
10x39_CAGCTGGCATTGAGCT	-9,1273623014052	-2,4665883822218	ACTE2
10x39_CAGCTGGGTACACCGC	-9,07519631629778	-3,04415643642102	ACTE2
10x39_CAGCTGGGTAGCTGCC	-8,39938550239397	-2,39985764453565	ACTE2
10x39_CAGCTGGGTTTGCATG	-5,2587738538344	5,22452771236743	EPEN
10x39_CAGCTGGTCACCGGGT	-9,3936844373305	-4,03392136523877	ACTE2
10x39_CAGCTGGTCATTGCCC	-7,24695496803118	-3,67188060710584	ACTE2
10x39_CAGCTGGTCCTCTAGC	-9,14417844062639	-4,68206370303784	ACTE2
10x39_CAGCTGGTCCTGCAGG	-7,30249886756731	-4,73052943179761	ACTE2
10x39_CAGCTGGTCTCGCATC	-5,6085577512343	-4,55955136249219	ACTE2
10x39_CAGCTGGTCTGGAGCC	-4,71978430991961	-4,81401455829297	ACTE1
10x39_CAGGTGCAGATAGTCA	-8,65092377906634	-2,01957166621839	ACTE2
10x39_CAGGTGCAGGGTCGAT	-5,54668574577166	-3,21254766414319	ACTE2
10x39_CAGGTGCCAATGTAAG	-5,16069560294939	4,76246869137134	EPEN
10x39_CAGGTGCCACATCCAA	-9,36886697059466	-3,41769969890271	ACTE2
10x39_CAGGTGCCATATACGC	-8,16985230689837	-2,74967897365247	ACTE2
10x39_CAGGTGCCATCGATGT	-2,82421164756609	-6,39781582782422	ACTE1
10x39_CAGGTGCTCTGCGACG	-6,10483842140032	-1,77666366527234	ACTE2
10x39_CAGTAACAGGCGCTCT	-5,16209178214861	4,89601265957202	EPEN
10x39_CAGTAACGTCGACTAT	-8,09545045142962	-2,14372647235547	ACTE2
10x39_CAGTAACTCCACGTTC	-5,86975722556902	-2,89068067500745	ACTE2
10x39_CAGTAACTCTCTGAGA	-6,80664353614641	-2,4890402598158	ACTE2
10x39_CAGTCCTAGATGTGGC	-9,64250855689837	-4,11861765811597	ACTE2
10x39_CAGTCCTAGTGTTAGA	-3,79172282462908	-6,3457924170271	ACTE1
10x39_CAGTCCTCAACACCTA	-9,10506825691057	-3,37291968295728	ACTE2
10x39_CAGTCCTCAGACTCGC	-9,29042821174456	-3,6884003920332	ACTE2
10x39_CAGTCCTTCGTTGCCT	-9,83072858100725	-4,67056382129346	ACTE2
10x39_CAGTCCTTCTGGCGTG	-6,35262255912615	-3,55570400188123	ACTE2
10x39_CAGTCCTTCTTGCAAG	-4,1723685765822	-4,48957121799146	ACTE1
10x39_CATATGGAGACAATAC	-6,75775294547869	-4,09393275211011	ACTE2
10x39_CATATGGCAGCTTCGG	-9,03866105323626	-2,77141011188184	ACTE2
10x39_CATATGGCATACAGCT	-8,34394936805559	-2,3137506289259	ACTE2
10x39_CATATGGGTCGAACAG	-8,77977853065325	-2,39898622462903	ACTE2
10x39_CATATGGGTCTTCTCG	-4,73267560249163	-4,98258746097241	ACTE1
10x39_CATATGGGTGCACCAC	-7,98231606727434	-1,82909405658399	ACTE2
10x39_CATATTCAGTGAAGTT	-8,72233395820452	-2,79597723910962	ACTE2
10x39_CATATTCCACGTGAGA	-3,2416201139052	-4,98266900012647	ACTE1
10x39_CATATTCCATTGGCGC	-5,72240166908098	4,60341870357837	EPEN
10x39_CATATTCTCCTAAGTG	-5,20115618949724	4,91838728954639	EPEN
10x39_CATATTCTCTCTTATG	-6,06932883506609	-4,14844716022168	ACTE2
10x39_CATCAAGAGAGTAATC	-7,46794038062884	-2,4764670176283	ACTE2
10x39_CATCAAGAGCTGAACG	-7,17458968406511	-3,60717475841199	ACTE2
10x39_CATCAAGCAAATCCGT	-4,59886222129656	-4,9943839354292	ACTE1
10x39_CATCAAGCATGGATGG	-6,28407340293719	-3,04908788631116	ACTE2
10x39_CATCAAGGTATAATGG	-7,59469037299944	-3,85661519000684	ACTE2
10x39_CATCAAGGTCTCATCC	-8,11586575752093	-3,58916271159802	ACTE2
10x39_CATCAAGGTGAGGGTT	-4,41173224693133	-5,65606177280103	ACTE1
10x39_CATCAAGGTGAGTGAC	-8,45553212409807	-2,34409130046521	ACTE2
10x39_CATCAAGTCTAAGCCA	-7,64097409492327	-4,28549969623242	ACTE2
10x39_CATCAGATCGGATGTT	-9,17198949104143	-2,80870759914075	ACTE2
10x39_CATCCACCACAGACAG	-6,2286339307387	-5,70350373218213	ACTE1
10x39_CATCCACCACTTAACG	-9,19165139442278	-3,6381028933302	ACTE2
10x39_CATCCACCAGTCAGAG	-6,0978532338698	-2,8531235499159	ACTE2
10x39_CATCCACCATTGAGCT	-9,2893085980971	-4,39616263339673	ACTE2
10x39_CATCCACGTCGTGGCT	-3,84437518363787	-5,79814303348218	ACTE1
10x39_CATCCACGTCTCCACT	-9,65327553993059	-3,03802836368237	ACTE2
10x39_CATCCACTCAGCTGGC	-3,72557120567156	-5,82441342303906	ACTE1
10x39_CATCCACTCGGAAATA	-7,94927411323382	-2,43578923175488	ACTE2
10x39_CATCGAACAAGTAATG	-6,44205003028704	-3,30359471271192	ACTE2
10x39_CATCGAACACCATGTA	-6,35685687309099	-2,96235239932691	ACTE2
10x39_CATCGAATCGTTTGCC	-7,79115205055071	-1,77173185775434	ACTE2
10x39_CATCGGGAGAAACCTA	-5,52986197715594	-2,97389066646253	ACTE2
10x39_CATCGGGAGACAAAGG	-7,51257043128802	-3,49385869929944	ACTE2
10x39_CATCGGGGTGAAAGAG	-5,92204909568621	-5,16209042499219	ACTE2
10x39_CATGACAAGAATGTGT	-8,62525086646868	-3,59424817989026	ACTE2
10x39_CATGACAAGACAAGCC	-3,32911544090105	-5,84174645373975	ACTE1
10x39_CATGACAAGTCACGCC	-8,25470738654925	-3,98893654773389	ACTE2
10x39_CATGACACAAACCCAT	-8,89577775245501	-4,18274844119702	ACTE2
10x39_CATGACACAAGTTGTC	-7,53976922279192	-3,28940999934827	ACTE2
10x39_CATGACACAGCCTTGG	-5,2500978017409	4,93913542797412	EPEN
10x39_CATGACACATCTCGCT	-8,89273648505999	-2,7036775393263	ACTE2
10x39_CATGACAGTCACACGC	-8,64982800727678	-4,25417387912427	ACTE2
10x39_CATGACATCGCCAAAT	-7,79283337837053	-2,80311024615918	ACTE2
10x39_CATGCCTAGTTAAGTG	-9,11094575172259	-2,48013771007215	ACTE2
10x39_CATGCCTCACGGCGTT	-6,81916623359514	-3,00103152225171	ACTE2
10x39_CATGCCTCATTACGAC	-8,77381711250139	-2,54371440837537	ACTE2
10x39_CATGCCTTCCTGCTTG	-6,86534314399553	-3,54881179759656	ACTE2
10x39_CATGGCGAGAAACGAG	-8,20156102424456	-2,40148222873364	ACTE2
10x39_CATGGCGCATCGATTG	-5,8658204579909	-2,76648080775891	ACTE2
10x39_CATGGCGTCCCTTGCA	-9,69059758430315	-3,76776659915601	ACTE2
10x39_CATGGCGTCCTAGTGA	-3,75020890479876	-5,78636229465161	ACTE1
10x39_CATGGCGTCTACCAGA	-6,96991877799822	-3,06370652148877	ACTE2
10x39_CATTATCTCAAACGGG	-8,48935036903216	-2,52130020091687	ACTE2
10x39_CATTATCTCCAAACAC	-8,34643082862688	-1,94750106761609	ACTE2
10x39_CATTATCTCGATGAGG	-6,70036702400042	-2,573656682469	ACTE2
10x39_CATTCGCAGCACCGCT	-5,59322934394671	-4,65673554370557	ACTE1
10x39_CATTCGCAGTCTTGCA	-7,87306790595843	-2,7247899813429	ACTE2
10x39_CATTCGCCAGACAAGC	-9,33237366920305	-4,63580906818067	ACTE2
10x39_CATTCGCGTACTCTCC	-9,72137551551653	-4,98276484439527	ACTE2
10x39_CATTCGCGTAGCGTCC	-7,64248185401751	-3,18302810619031	ACTE2
10x39_CATTCGCGTCCGAATT	-9,52913193946673	-4,18582499454175	ACTE2
10x39_CATTCGCGTGGCAAAC	-5,67854123359514	-5,06163371036206	ACTE2
10x39_CCAATCCCAAGAAAGG	-5,22481112724138	5,01831471493091	EPEN
10x39_CCAATCCCACAAGCCC	-4,53426413780047	-5,09940875003491	ACTE1
10x39_CCAATCCCACAGATTC	-8,52135949378802	-2,82596743533765	ACTE2
10x39_CCAATCCCATCCGCGA	-9,08094411140276	-2,35785735080396	ACTE2
10x39_CCAATCCCATTTGCTT	-8,54032807594134	-2,47170412967359	ACTE2
10x39_CCAATCCGTGTGGCTC	-7,93875985389544	-2,4767202181593	ACTE2
10x39_CCAATCCGTTCATGGT	-3,08639889007403	-5,03304684589063	ACTE1
10x39_CCAATCCTCCAAGTAC	-3,38590054755999	-5,57002556750928	ACTE1
10x39_CCACCTAAGACTGGGT	-5,83143525367571	-4,10076487491284	ACTE2
10x39_CCACCTACAAGTTGTC	-8,64272313361956	-4,468356732823	ACTE2
10x39_CCACCTACAGACGCTC	-8,26092820411516	-1,88077199885999	ACTE2
10x39_CCACCTACAGTCAGCC	-5,19107680564715	-3,06416547725354	ACTE2
10x39_CCACCTAGTTGAGGTG	-9,26433949714495	-2,74255145023023	ACTE2
10x39_CCACCTAGTTGCGCAC	-9,12035947089983	-2,75916970203076	ACTE2
10x39_CCACCTATCAACGCTA	-8,41968827491594	-4,12317240665112	ACTE2
10x39_CCACCTATCCTCAATT	-7,20352463966204	-2,28544605205213	ACTE2
10x39_CCACGGAAGACAGGCT	-8,67598729377581	-3,03444254825269	ACTE2
10x39_CCACGGAAGTACGTAA	-8,10965256934954	-2,71076405475293	ACTE2
10x39_CCACGGAAGTTGAGTA	-9,54401593452288	-4,20609581897412	ACTE2
10x39_CCACGGACACGTCTCT	-8,78875928169085	-2,08980596492444	ACTE2
10x39_CCACGGACAGACGCAA	-6,13984256034685	-4,86691201160108	ACTE2
10x39_CCACGGACATAAGACA	-7,16013245826555	-2,84561741779004	ACTE2
10x39_CCACGGACATGGATGG	-7,72793107276751	-3,02756894061719	ACTE2
10x39_CCACGGAGTAAGCACG	-9,26181798225237	-3,21009982059155	ACTE2
10x39_CCACGGAGTTTAGCTG	-7,07513671165301	-5,06485522220288	ACTE2
10x39_CCACGGATCAGCATGT	-9,23788457160784	-2,42715895602857	ACTE2
10x39_CCACGGATCCCAACGG	-8,15761475807024	-2,37225306461011	ACTE2
10x39_CCACGGATCTCCAGGG	-9,15765958076311	-4,79158080051099	ACTE2
10x39_CCACTACCACTTACGA	-8,40573601966692	-2,8127867026106	ACTE2
10x39_CCACTACCATGCTAGT	-5,07813840156389	-3,21936238238965	ACTE2
10x39_CCACTACGTCAGCTAT	-8,69558816200091	-3,60351074168836	ACTE2
10x39_CCACTACGTCTAACGT	-9,31602387672259	-3,8486958784834	ACTE2
10x39_CCACTACGTCTAGTCA	-9,389824917372	-3,22578967044507	ACTE2
10x39_CCACTACTCGTACCGG	-9,30534558540178	-2,9919220251814	ACTE2
10x39_CCACTACTCTCGTTTA	-7,17264847999407	-1,91728699634229	ACTE2
10x39_CCACTACTCTGCCCTA	-6,64718060737444	-3,04379570911084	ACTE2
10x39_CCAGCGAAGGCTAGCA	-7,75759701972796	-3,73889172504102	ACTE2
10x39_CCAGCGAAGTGAACAT	-6,55606274848772	-3,23212540576611	ACTE2
10x39_CCAGCGAAGTTACCCA	-7,26678853278948	-1,97634876201306	ACTE2
10x39_CCAGCGAAGTTCGCAT	-3,57566457038714	-7,2627960486189	ACTE1
10x39_CCAGCGAGTGGCAAAC	-4,39130835777117	-5,69312441775952	ACTE1
10x39_CCAGCGATCACAGTAC	-8,54441647773577	-4,74698222110425	ACTE2
10x39_CCATGTCAGCCTATGT	-7,93763737922503	-2,52242553661023	ACTE2
10x39_CCATGTCAGTGGTAGC	-6,40597920661761	-4,05929673144971	ACTE2
10x39_CCATGTCCAAGCCGCT	-5,91100602393938	-2,90036786029492	ACTE2
10x39_CCATGTCCAGGTCGTC	-6,27951197868181	-2,60643756816541	ACTE2
10x39_CCATGTCCATAGAAAC	-3,83219485526873	-4,66210091540967	ACTE1
10x39_CCATGTCGTATAGGTA	-5,67922787910296	-3,48356974551831	ACTE2
10x39_CCATGTCGTCATATGC	-8,56022267585589	-3,20337021777783	ACTE2
10x39_CCATGTCTCTCGTTTA	-8,0579853559096	-1,88875139186536	ACTE2
10x39_CCATGTCTCTGGGCCA	-8,15954690223528	-2,53274953792249	ACTE2
10x39_CCATTCGAGTACGATA	-7,26836686378313	-1,99567163417493	ACTE2
10x39_CCATTCGCAATGGACG	-8,78336529975725	-2,80238855312024	ACTE2
10x39_CCATTCGCACAGGTTT	-4,39116053825213	-5,34772599170361	ACTE1
10x39_CCATTCGCACGAGGTA	-5,6898303533156	-5,02943098971997	ACTE1
10x39_CCATTCGGTCTGATCA	-8,81806473975969	-6,2541872305647	ACTE2
10x39_CCCAATCAGTGTGAAT	-8,46442322974993	-1,836361054875	ACTE2
10x39_CCCAATCCACTTACGA	-6,23617606407	-2,58028781840955	ACTE1
10x39_CCCAATCCAGACAAAT	-8,76228623634173	-2,94969785640393	ACTE2
10x39_CCCAATCCAGGTCCAC	-8,57771783119036	-1,99969065616284	ACTE2
10x39_CCCAATCGTAGAGGAA	-4,09936051612688	-4,80664980838452	ACTE1
10x39_CCCAATCGTCGATTGT	-7,77476029640032	-3,02853262851392	ACTE2
10x39_CCCAATCTCCCAACGG	-9,01242070442034	-4,07138503024732	ACTE2
10x39_CCCAATCTCCCATTAT	-6,07808022743059	-2,71294701526319	ACTE2
10x39_CCCAGTTAGACTGTAA	-5,09845261817766	4,9413808541521	EPEN
10x39_CCCAGTTAGCTAAGAT	-5,09009175544573	-4,94153368899976	ACTE2
10x39_CCCAGTTAGGCTAGCA	-8,31376271491839	-3,96193230579053	ACTE2
10x39_CCCAGTTAGGTTACCT	-8,87984662299944	-3,07412493655835	ACTE2
10x39_CCCAGTTAGTTAACGA	-6,7076378369887	-2,56627715060864	ACTE2
10x39_CCCAGTTAGTTCGCGC	-3,97396664863421	-6,57287276218091	ACTE1
10x39_CCCAGTTCAAGGACAC	-8,50316338783098	-2,26325619647656	ACTE2
10x39_CCCAGTTCAGATCTGT	-9,15845017677141	-3,81107914874707	ACTE2
10x39_CCCAGTTGTCCTGCTT	-6,22015671974016	-2,89738691280042	ACTE2
10x39_CCCAGTTGTTGGTGGA	-8,89785771613909	-2,47141087482129	ACTE2
10x39_CCCAGTTTCACCGGGT	-8,60489373451067	-2,97280204723035	ACTE2
10x39_CCCAGTTTCGTCCGTT	-7,89949136024309	-2,1121178908125	ACTE2
10x39_CCCATACAGTATCTCG	-7,45608716255022	-2,04310191104566	ACTE2
10x39_CCCATACAGTTAGGTA	-6,80406670814348	-3,76055968234693	ACTE2
10x39_CCCATACCACGGTAGA	-5,40689616447283	5,17208659221972	EPEN
10x39_CCCATACCATGCCCGA	-7,43948369270159	-2,28594768474256	ACTE2
10x39_CCCATACTCTTACCTA	-8,49020676856829	-3,2280687136427	ACTE2
10x39_CCCTCCTAGCAATCTC	-3,36266570335222	-7,15935147235547	ACTE1
10x39_CCCTCCTAGCTCCCAG	-5,21390919929339	5,42703043987597	EPEN
10x39_CCCTCCTAGTGCCAGA	-5,85358815437151	-2,72451150844251	ACTE2
10x39_CCCTCCTGTACAGTGG	-8,74447922950579	-2,72902238795911	ACTE2
10x39_CCCTCCTTCAGATAAG	-4,38299803977801	-6,10047829578076	ACTE1
10x39_CCGGGATAGAATAGGG	-8,296807339247	-2,65344870517407	ACTE2
10x39_CCGGGATAGACAGAGA	-8,25651746040178	-2,12278688380872	ACTE2
10x39_CCGGGATAGCGTTGCC	-9,46439080482317	-4,15077889392529	ACTE2
10x39_CCGGGATAGTACGACG	-9,10420422797991	-3,09205544421826	ACTE2
10x39_CCGGGATCAAGTAATG	-7,22732119804217	-2,36725390384351	ACTE2
10x39_CCGGGATCATGAACCT	-8,16170125251604	-2,30085146854077	ACTE2
10x39_CCGGGATGTGCAGTAG	-7,10848717933489	-3,50460994670545	ACTE2
10x39_CCGGGATGTGCCTTGG	-5,11567836051775	-4,75669539401685	ACTE1
10x39_CCGGGATGTTCCACTC	-3,71965508704973	-0,678326849438295	ACTE2
10x39_CCGGGATGTTCGCGAC	-10,0763817334731	-4,53059256503736	ACTE2
10x39_CCGGGATTCCTTCAAT	-8,3814602399428	-2,93704688975965	ACTE2
10x39_CCGGGATTCGGGAGTA	-8,85793977027727	-3,37295997569715	ACTE2
10x39_CCGGTAGAGTGTCCAT	-6,75690322166277	-2,23096931407605	ACTE2
10x39_CCGGTAGCAAAGCAAT	-6,75852923637224	-2,97421753833447	ACTE2
10x39_CCGGTAGCAAGCGATG	-9,61675172096087	-5,09772980640088	ACTE2
10x39_CCGGTAGCACAGCCCA	-7,59992413764788	-2,10415447185193	ACTE2
10x39_CCGGTAGCATCTACGA	-8,5065298581679	-2,08502090404187	ACTE2
10x39_CCGGTAGGTACTTCTT	-7,63802914863421	-3,62410390803967	ACTE2
10x39_CCGGTAGGTCAGGACA	-6,02980475669695	-4,7824116987959	ACTE2
10x39_CCGGTAGGTTATTCTC	-9,32886319404436	-4,2667547507063	ACTE2
10x39_CCGGTAGTCCTAGGGC	-7,83071618324114	-2,79313576648389	ACTE2
10x39_CCGGTAGTCGCCGTGA	-5,74236636405779	-3,28789127299939	ACTE2
10x39_CCGGTAGTCGTATCAG	-8,56072716956927	-2,70131099651013	ACTE2
10x39_CCGTACTAGAGTACCG	-6,11844353919817	-2,43915164897595	ACTE2
10x39_CCGTACTAGATATACG	-8,80150132423235	-3,16563022563611	ACTE2
10x39_CCGTACTAGATCCCAT	-5,30921273475481	-3,0026482386366	ACTE2
10x39_CCGTACTCAATCAGAA	-7,16707616096331	-2,51024783084546	ACTE2
10x39_CCGTACTCATGGTAGG	-3,22884969955279	-5,84040034244214	ACTE1
10x39_CCGTACTGTATCACCA	-3,52364163642718	-6,08087647388135	ACTE1
10x39_CCGTACTTCTCGTTTA	-5,42129760032488	-5,54004252383862	ACTE2
10x39_CCGTGGAAGATATACG	-7,84647183662249	-2,3295353693739	ACTE2
10x39_CCGTGGAAGATCCGAG	-8,16035657172991	-3,82262003848706	ACTE2
10x39_CCGTTCAAGAGACTAT	-7,28851514106585	-4,44527590701734	ACTE2
10x39_CCGTTCAAGCTCTCGG	-9,77955823188616	-4,07862914035474	ACTE2
10x39_CCGTTCAAGGTGACCA	-8,87335210090471	-2,61980140636121	ACTE2
10x39_CCGTTCACATTGGTAC	-8,53478913551165	-2,30084383914624	ACTE2
10x39_CCGTTCAGTAGTAGTA	-9,45716958289934	-3,7553292555586	ACTE2
10x39_CCGTTCATCGCCGTGA	-7,51646619087053	-2,07216203639661	ACTE2
10x39_CCGTTCATCTCTGTCG	-7,45253472572161	-2,54993379542981	ACTE2
10x39_CCGTTCATCTTCCTTC	-6,5964260602553	-5,22814619968091	ACTE2
10x39_CCTAAAGAGAATTGTG	-4,19686084037615	-6,35793173740064	ACTE1
10x39_CCTAAAGCAATGTAAG	-9,24051289802386	-2,43546760509168	ACTE2
10x39_CCTAAAGCAGCTGTTA	-8,79650693183733	-3,46864498088513	ACTE2
10x39_CCTAAAGCATGGGACA	-8,86543755775286	-3,2602382941023	ACTE2
10x39_CCTAAAGGTAAGTGGC	-4,88224225288225	-5,39570105502759	ACTE2
10x39_CCTAAAGGTAGTGAAT	-5,00925927406145	-5,22493756244336	ACTE1
10x39_CCTAAAGGTCATCGGC	-6,36860375648333	-4,1995259566084	ACTE2
10x39_CCTAAAGTCAACGGGA	-4,49794011360003	-5,06247818896924	ACTE1
10x39_CCTAAAGTCCGTCATC	-9,29300313239886	-2,50969541499768	ACTE2
10x39_CCTAAAGTCGATAGAA	-7,69788270240618	-2,65777719447766	ACTE2
10x39_CCTACACCAATCAGAA	-9,57300191169573	-2,66847002933179	ACTE2
10x39_CCTACACGTAAATGAC	-8,15855031257464	-2,49124801585828	ACTE2
10x39_CCTACACTCACAACGT	-6,78129391914202	-3,99264014194165	ACTE2
10x39_CCTACCAAGACAATAC	-8,99673276191546	-2,59412253329907	ACTE2
10x39_CCTACCAAGAGAGCTC	-7,90280347114397	-2,612643842198	ACTE2
10x39_CCTACCAGTAGAAGGA	-8,32576565986468	-2,44514954517041	ACTE2
10x39_CCTACCAGTCACACGC	-7,05662684684588	-3,32401001880322	ACTE2
10x39_CCTACCAGTTCGTCTC	-3,21420340782	-5,36591494510327	ACTE1
10x39_CCTACCATCCCAGGTG	-5,991800358351	-2,5841842932478	ACTE2
10x39_CCTACCATCGGCGGTT	-8,78011994605852	-3,6351150316969	ACTE2
10x39_CCTAGCTAGAGTTGGC	-4,36962037330462	-4,93049729297315	ACTE1
10x39_CCTAGCTAGGACTGGT	-5,68521695380999	-2,76786673495923	ACTE2
10x39_CCTAGCTAGTTCGCAT	-5,44967990165545	-2,98511493632947	ACTE2
10x39_CCTAGCTCAAACCTAC	-7,92642789130999	-3,4105638308302	ACTE2
10x39_CCTAGCTCACCGGAAA	-9,51352315193011	-2,99661934802686	ACTE2
10x39_CCTAGCTGTGTGTGCC	-8,35884862190081	-2,37492931316052	ACTE2
10x39_CCTAGCTTCCTTGCCA	-8,28699116950823	-1,91138017604505	ACTE2
10x39_CCTAGCTTCGCCGTGA	-7,54754834419085	-2,06377661655103	ACTE2
10x39_CCTAGCTTCTCCAACC	-8,85522942787005	-3,58688939044629	ACTE2
10x39_CCTATTAAGTATCTCG	-8,29981808906389	-3,67612827251111	ACTE2
10x39_CCTATTAAGTCAAGGC	-7,45281510597063	-2,56415689418469	ACTE2
10x39_CCTATTACAAACTGTC	-4,29834943061663	-5,29260504672681	ACTE1
10x39_CCTATTACAGCGAACA	-9,45203976875139	-3,12070882747327	ACTE2
10x39_CCTATTACAGGGAGAG	-4,65222602134539	-5,17233193347608	ACTE1
10x39_CCTATTAGTACTCAAC	-8,50686936622454	-3,10616410205518	ACTE2
10x39_CCTATTAGTCCAAGTT	-9,19938760047747	-3,78209841678296	ACTE2
10x39_CCTATTATCTCGAGTA	-5,98016982322527	-3,33035505244885	ACTE2
10x39_CCTATTATCTTGCATT	-7,57542233711077	-3,80262530276929	ACTE2
10x39_CCTCAGTAGAGCTGCA	-3,34369473701311	-5,16549599597608	ACTE1
10x39_CCTCAGTAGTCCAGGA	-8,40676217323137	-2,34193814227735	ACTE2
10x39_CCTCAGTAGTGTTTGC	-8,95602612739397	-2,76478350589429	ACTE2
10x39_CCTCAGTCACCTCGGA	-3,80081658607317	-6,08708155582105	ACTE1
10x39_CCTCAGTCACTCGACG	-7,75893025642229	-2,5181397242323	ACTE2
10x39_CCTCAGTGTGACGGTA	-8,74489884620501	-4,74778187701856	ACTE2
10x39_CCTCAGTGTGTGAAAT	-9,36164479499651	-2,88174164722119	ACTE2
10x39_CCTCAGTTCCCACTTG	-9,51974396949602	-2,95255363414441	ACTE2
10x39_CCTCAGTTCGCGATCG	-3,77095418220354	-5,46107161471997	ACTE1
10x39_CCTCTGAAGATCCCGC	-9,32516579871966	-3,30943549106275	ACTE2
10x39_CCTCTGACACGAGGTA	-6,43330435996844	-3,61312830875073	ACTE2
10x39_CCTCTGACAGGCAGTA	-3,27250628715349	-6,32327664325391	ACTE1
10x39_CCTCTGAGTCTTCTCG	-6,20781998878313	-6,80858004520093	ACTE1
10x39_CCTCTGATCATCGGAT	-5,6365814710219	-3,23433459232007	ACTE2
10x39_CCTCTGATCGGAGCAA	-6,41504817252947	-5,10614312122022	ACTE1
10x39_CCTTACGCAAGCTGTT	-3,01416068321062	-5,73601448962842	ACTE1
10x39_CCTTACGCACCAGATT	-3,22323875671221	-5,05458414981519	ACTE1
10x39_CCTTACGCAGGATTGG	-5,96772341972185	-4,15406620929395	ACTE2
10x39_CCTTACGGTCACCTAA	-8,49425416236712	-2,42389023730908	ACTE2
10x39_CCTTACGGTGAGGGAG	-3,86068444495989	-5,29194415042554	ACTE1
10x39_CCTTACGGTGCTAGCC	-7,18104415183855	-1,88812292049085	ACTE2
10x39_CCTTACGTCATGCTCC	-3,64693789726092	-4,96572125384961	ACTE1
10x39_CCTTACGTCCGTCAAA	-9,15192513709856	-3,48335373828565	ACTE2
10x39_CCTTACGTCCTAGAAC	-8,07157521491839	-2,32973969409619	ACTE2
10x39_CCTTACGTCCTTTACA	-4,32775979286028	-6,91524422595654	ACTE1
10x39_CCTTACGTCGCCAAAT	-9,47998337989641	-3,79403365085278	ACTE2
10x39_CCTTACGTCGGTCCGA	-7,49007325416399	-2,68623364398633	ACTE2
10x39_CCTTCCCAGTGCGTGA	-5,46046643501116	-2,92826807925855	ACTE2
10x39_CCTTCCCCATGCCTTC	-6,30671983009173	-5,24986899326001	ACTE2
10x39_CCTTCCCCATTGTGCA	-7,65363984351946	-2,01316607425366	ACTE2
10x39_CCTTCCCGTACAGCAG	-2,95907979255511	-5,79114115665112	ACTE1
10x39_CCTTCCCGTGCTAGCC	-7,25138621574236	-3,08328903148328	ACTE2
10x39_CCTTCCCGTGGCCCTA	-6,41186576133562	-3,54854715297376	ACTE2
10x39_CCTTCCCGTTACGGAG	-6,38581328636004	-3,05813801715528	ACTE2
10x39_CCTTCCCTCAGGCGAA	-8,42076306587053	-3,01075256297742	ACTE2
10x39_CCTTCCCTCTAACCGA	-8,95055489784075	-4,7693353934065	ACTE2
10x39_CCTTCGAAGATCCCAT	-2,86171846633745	-6,54918110797559	ACTE1
10x39_CCTTCGACAATAACGA	-5,68785815482928	-4,88127959201489	ACTE2
10x39_CCTTCGACACAACGTT	-8,3769903684218	-2,30787051150952	ACTE2
10x39_CCTTCGAGTCGCTTTC	-6,73965840583636	-3,41487777660047	ACTE2
10x39_CCTTCGAGTTCACCTC	-7,60584454780413	-2,31874382922803	ACTE2
10x39_CCTTCGATCATCGGAT	-7,78624444251848	-1,6776788277403	ACTE2
10x39_CCTTCGATCCCGACTT	-7,49433331733538	-3,0249768538252	ACTE2
10x39_CCTTCGATCGGTCTAA	-8,91194062476946	-4,1708074850813	ACTE2
10x39_CCTTTCTAGCAGGTCA	-9,48575215583636	-3,44216907451306	ACTE2
10x39_CCTTTCTAGCTAGCCC	-7,39867596870257	-2,73050630519544	ACTE2
10x39_CCTTTCTCAAAGTGCG	-9,34541516547991	-4,86277020404492	ACTE2
10x39_CCTTTCTGTGCGGTAA	-6,57930903678728	-3,04142916629468	ACTE2
10x39_CCTTTCTGTGTCCTCT	-6,54633431678606	-2,49157846400891	ACTE2
10x39_CCTTTCTGTTGAACTC	-7,45034795051409	-4,63503945300733	ACTE2
10x39_CCTTTCTTCAACTCTT	-6,46534114127947	-3,44976795146619	ACTE2
10x39_CCTTTCTTCGAATGCT	-5,61955981498553	-4,60320151279126	ACTE1
10x39_CGAACATAGATTACCC	-5,50569062476946	-3,17728984782849	ACTE2
10x39_CGAACATAGCTCCCAG	-6,49412684684588	-4,63614428470288	ACTE2
10x39_CGAACATCACCGAAAG	-8,52028184181048	-5,43270886371289	ACTE2
10x39_CGAACATCACCGATAT	-8,38961034065081	-3,36403096149121	ACTE2
10x39_CGAACATTCAACGAAA	-7,27105908637835	-4,55835974643384	ACTE2
10x39_CGAACATTCAATAAGG	-4,39093690162493	-5,10013306567822	ACTE1
10x39_CGAATGTAGACGACGT	-8,15770917182757	-2,45201147029553	ACTE2
10x39_CGAATGTCAATCACAC	-8,86025910621477	-3,3320246977583	ACTE2
10x39_CGAATGTCAGCCTTTC	-8,1509390378554	-3,79188454578076	ACTE2
10x39_CGAATGTCATCGGGTC	-8,46054654365374	-5,00407565066968	ACTE2
10x39_CGAATGTCATTGGCGC	-8,31081013923479	-2,66123760173474	ACTE2
10x39_CGAATGTGTACGCTGC	-8,30201153999163	-1,95073926875745	ACTE2
10x39_CGAATGTTCCATTCTA	-9,12101655250384	-2,96792924831067	ACTE2
10x39_CGAATGTTCGTGGACC	-7,58633237129046	-2,44318950603162	ACTE2
10x39_CGACCTTAGCTAACAA	-8,64102368598772	-2,04698193500195	ACTE2
10x39_CGACCTTCACGCCAGT	-8,84395032172991	-4,62939227054273	ACTE2
10x39_CGACCTTCATGTAGTC	-7,72389703040911	-3,32191265056287	ACTE2
10x39_CGACCTTTCCTTCAAT	-9,00092511421038	-3,70004713962232	ACTE2
10x39_CGACTTCCATGTTGAC	-9,05874543433977	-2,92561781833325	ACTE2
10x39_CGACTTCCATTCCTCG	-4,39347367530657	-5,90372765491162	ACTE1
10x39_CGACTTCGTCTAGCGC	-3,21422605758501	-6,87555325458203	ACTE1
10x39_CGACTTCTCATTTGGG	-8,21871381049944	-2,23561108539258	ACTE2
10x39_CGACTTCTCCCTTGCA	-8,91780095344378	-2,37585199306165	ACTE2
10x39_CGACTTCTCTTACCGC	-9,51045232063128	-3,66078961322461	ACTE2
10x39_CGACTTCTCTTCGGTC	-8,23451810127093	-2,63888943622266	ACTE2
10x39_CGAGAAGAGGCGACAT	-8,3598652387221	-5,37912619540845	ACTE2
10x39_CGAGAAGCAAGCTGTT	-8,31220250373675	-3,44587743709241	ACTE2
10x39_CGAGAAGGTCCAGTTA	-5,49527507072283	-5,07136500308667	ACTE1
10x39_CGAGAAGGTTGAGGTG	-7,94707494026018	-4,83694851825391	ACTE2
10x39_CGAGAAGTCGAACGGA	-6,99549346214129	-4,4843045515791	ACTE2
10x39_CGAGCACAGCCTATGT	-6,26577191596819	-3,87780774066602	ACTE2
10x39_CGAGCACCAGAGCCAA	-8,77352147346331	-3,14140522906934	ACTE2
10x39_CGAGCACTCGGTGTTA	-8,2737246060927	-3,58986390063916	ACTE2
10x39_CGAGCCAGTCATATCG	-2,91428857093645	-6,55184567401563	ACTE1
10x39_CGAGCCATCTTTAGTC	-5,87113623863054	-3,93845189044629	ACTE2
10x39_CGATCGGAGCTCAACT	-6,09207730537249	-4,37997067401563	ACTE2
10x39_CGATCGGAGTGTTGAA	-3,78023391013933	-6,03972351977979	ACTE1
10x39_CGATCGGAGTTCGCAT	-7,4326773191054	-4,07319033572827	ACTE2
10x39_CGATCGGGTGACGCCT	-8,77125649696184	-2,59190428683911	ACTE2
10x39_CGATCGGTCAAGATCC	-8,51151280647112	-5,18799508044873	ACTE2
10x39_CGATCGGTCGGTCTAA	-8,09306721931292	-3,19129336307202	ACTE2
10x39_CGATGGCAGGGCATGT	-6,09130292182757	-2,85130060146008	ACTE2
10x39_CGATGGCCATGCAATC	-6,85188393836809	-2,58625972697888	ACTE2
10x39_CGATGGCCATGTTCCC	-7,07709746604754	-2,12572443912183	ACTE2
10x39_CGATGGCGTACCTACA	-7,2466888928969	-5,26934397647534	ACTE2
10x39_CGATGGCGTCCGAATT	-8,98823647743059	-3,33721578548108	ACTE2
10x39_CGATGGCGTGTCTGAT	-7,0551982427199	-3,67729533145581	ACTE2
10x39_CGATGGCGTTCAGCGC	-7,9013052487929	-2,44984329173718	ACTE2
10x39_CGATGGCTCAACGAAA	-4,19819312339617	-6,01521265933667	ACTE1
10x39_CGATGGCTCAGTCCCT	-6,49538998847796	-5,80057871768628	ACTE1
10x39_CGATGTAAGCTGTTCA	-8,97617821937395	-2,19666302631055	ACTE2
10x39_CGATGTAGTCTTTCAT	-5,59302430396868	-4,31069958636914	ACTE2
10x39_CGATGTAGTTATCCGA	-9,40853219276262	-3,82678378055249	ACTE2
10x39_CGATGTATCCCTGACT	-7,12123732810808	-3,59350574443494	ACTE2
10x39_CGATGTATCGGTGTCG	-5,39510350471331	4,58323943188037	EPEN
10x39_CGATTGAAGACACGAC	-7,90840916877581	-3,08628523776685	ACTE2
10x39_CGATTGACACCGTTGG	-8,91862683540178	-5,53162444064771	ACTE2
10x39_CGATTGACACTAGTAC	-5,6859822774489	-3,14504325816785	ACTE2
10x39_CGATTGACAGTCAGAG	-2,98318557983233	-5,27044403979932	ACTE1
10x39_CGATTGAGTATCAGTC	-3,41439442878557	-4,97764647433911	ACTE1
10x39_CGATTGATCAAACGGG	-7,47780900245501	-3,18454111049329	ACTE2
10x39_CGATTGATCTGCTGCT	-8,86459927802874	-3,53785980174695	ACTE2
10x39_CGATTGATCTTCGAGA	-8,99990945106341	-2,35887897441541	ACTE2
10x39_CGCCAAGGTGATGCCC	-9,47084527259661	-3,87742531726514	ACTE2
10x39_CGCGGTAGTCTAAAGA	-8,00842576270891	-1,92802465388928	ACTE2
10x39_CGCGGTATCACCTTAT	-7,82827286964251	-3,33641636798535	ACTE2
10x39_CGCGTTTAGACAGGCT	-6,23048644309832	-2,69589150378858	ACTE2
10x39_CGCGTTTAGAGTACAT	-8,59122281318499	-5,60157502124463	ACTE2
10x39_CGCGTTTAGTCGATAA	-7,43901067024065	-3,53133786151563	ACTE2
10x39_CGCGTTTAGTCTTGCA	-3,3817739987929	-5,62280571887647	ACTE1
10x39_CGCGTTTAGTTGTCGT	-5,65246491676165	-6,26825392673169	ACTE1
10x39_CGCGTTTCAGTAAGCG	-6,85570292716814	-3,68053353259717	ACTE2
10x39_CGCGTTTGTATATGAG	-9,32468991523577	-3,48640287349378	ACTE2
10x39_CGCGTTTGTGATGATA	-7,83230118995501	-3,99232066104566	ACTE2
10x39_CGCGTTTGTGCGGTAA	-8,24959473853899	-4,79455388019238	ACTE2
10x39_CGCTATCCATGCAACT	-8,52703099494768	-2,81410634944592	ACTE2
10x39_CGCTATCTCAGGCAAG	-7,06944470649553	-3,47958672473584	ACTE2
10x39_CGCTATCTCCAGAGGA	-6,1530666852553	-4,48593914935742	ACTE2
10x39_CGCTATCTCCAGTATG	-7,54155164008928	-5,44638646075879	ACTE2
10x39_CGCTGGAAGTAGATGT	-6,43172745948626	-3,51787174174939	ACTE2
10x39_CGCTGGACATCCCATC	-4,01582961326433	-5,79092371890698	ACTE1
10x39_CGCTGGAGTACAAGTA	-7,68398862129046	-3,31420195529614	ACTE2
10x39_CGCTTCAAGATGTGTA	-6,14471631294085	-3,5345085901991	ACTE2
10x39_CGCTTCACACGACTCG	-5,60476117378069	-3,78718245456372	ACTE1
10x39_CGCTTCACATATACGC	-9,39798074012591	-2,78210461566602	ACTE2
10x39_CGCTTCAGTACTTCTT	-8,29395394569231	-1,86446202228223	ACTE2
10x39_CGCTTCAGTAGTACCT	-7,64647679572893	-3,19821155498181	ACTE2
10x39_CGCTTCAGTATATGGA	-8,31513314491106	-4,7459708494917	ACTE2
10x39_CGCTTCAGTCCCTTGT	-5,88162188773943	-2,70779121349011	ACTE2
10x39_CGCTTCAGTGATGCCC	-4,1948900724013	-5,45663989017163	ACTE1
10x39_CGCTTCAGTTCAGACT	-8,94596677070452	-3,75738370845471	ACTE2
10x39_CGCTTCATCTACTCAT	-7,15509324317766	-2,72851717898999	ACTE2
10x39_CGGACACAGGCATTGG	-8,59201913123919	-2,8782528681532	ACTE2
10x39_CGGACACAGGTACTCT	-8,3347712064345	-2,77270353267346	ACTE2
10x39_CGGACACAGGTGCTTT	-6,47635083442522	-3,52683818767224	ACTE2
10x39_CGGACACAGTAACCCT	-3,29688649421526	-5,83623946139966	ACTE1
10x39_CGGACACCAAATACAG	-8,76430707221819	-4,48392451236402	ACTE2
10x39_CGGACACCAACACGCC	-6,76385169273211	-4,44948542544995	ACTE2
10x39_CGGACACCACAGATTC	-6,38078170066668	-2,17825234363233	ACTE2
10x39_CGGACACCACCGCTAG	-5,1090837026198	-5,69231045673047	ACTE1
10x39_CGGACACCACTAGTAC	-9,22821908241106	-2,74361575076734	ACTE2
10x39_CGGACACGTAGTAGTA	-7,65511708503557	-2,51979911754285	ACTE2
10x39_CGGACACGTCGACTAT	-7,36568837409807	-4,67372668216382	ACTE2
10x39_CGGACACGTCTTTCAT	-8,43872647529436	-3,1835883898512	ACTE2
10x39_CGGACACTCACCAGGC	-5,22789817100359	5,05330073406543	EPEN
10x39_CGGACACTCTTCATGT	-6,15914492851092	-2,24264443347608	ACTE2
10x39_CGGACGTCAAAGTCAA	-8,6821890378554	-4,29866612384473	ACTE2
10x39_CGGACGTCACAGCGTC	-8,89385705238177	-3,31741607616101	ACTE2
10x39_CGGACGTCATTCCTGC	-7,98843865638567	-2,26215446422254	ACTE2
10x39_CGGACGTGTGCACCAC	-9,14497285133196	-3,48812210986768	ACTE2
10x39_CGGACGTTCTCGCTTG	-5,78058724647356	-3,21703350970899	ACTE2
10x39_CGGACTGAGGCAATTA	-8,36851125007464	-2,61838305423413	ACTE2
10x39_CGGACTGCACCAGGTC	-6,9472618604262	-2,6695867819563	ACTE2
10x39_CGGACTGCATAAGACA	-8,57960610633684	-2,71851551959668	ACTE2
10x39_CGGACTGCATCGTCGG	-4,1711068654616	-5,08431637714063	ACTE1
10x39_CGGACTGGTAGCAAAT	-4,21513514762713	-6,0288978857771	ACTE1
10x39_CGGACTGGTCAGAGGT	-7,31894498115374	-4,70646393726026	ACTE2
10x39_CGGACTGGTGTGGCTC	-6,68097501045061	-4,41620934436475	ACTE2
10x39_CGGACTGTCGGTCTAA	-8,24502949958636	-3,93913138339673	ACTE2
10x39_CGGAGCTAGCAATCTC	-8,39003186469866	-2,53915274570142	ACTE2
10x39_CGGAGCTCACAACGCC	-3,95751719718767	-5,50125229785596	ACTE1
10x39_CGGAGCTCACAAGTAA	-5,03903107887102	-5,3402468008772	ACTE1
10x39_CGGAGCTGTTCCACTC	-8,01191811805559	-2,55872500369702	ACTE2
10x39_CGGAGTCTCGGTGTCG	-3,67452149635149	-6,42439186999951	ACTE1
10x39_CGGCTAGAGAGCTGGT	-5,71353106742693	-2,9652935309187	ACTE2
10x39_CGGCTAGAGCTGTCTA	-3,81099753623797	-5,67104399631177	ACTE1
10x39_CGGCTAGAGGTGCACA	-5,82392888313128	5,56142794658984	EPEN
10x39_CGGCTAGAGTGATCGG	-7,77065377479387	-2,22942412326489	ACTE2
10x39_CGGCTAGCATGGTCAT	-9,19406991248919	-2,60398376414929	ACTE2
10x39_CGGCTAGTCAACCATG	-7,27769952064348	-2,6176635069624	ACTE2
10x39_CGGCTAGTCGAACTGT	-6,20901160484148	-4,77837336490308	ACTE1
10x39_CGGCTAGTCTGCAGTA	-6,56916957145525	-2,37947166392957	ACTE2
10x39_CGGGTCAAGAAGGACA	-8,2294302487929	-2,07023227641736	ACTE2
10x39_CGGGTCAAGTGGGCTA	-9,07949261909319	-3,82919848392163	ACTE2
10x39_CGGGTCACAGAGCCAA	-8,2673998380263	-3,51770556399976	ACTE2
10x39_CGGGTCACAGATCGGA	-7,66795449500872	-3,81884253451978	ACTE2
10x39_CGGGTCACATTGGGCC	-5,91098265891863	4,65009343197192	EPEN
10x39_CGGGTCAGTACAAGTA	-4,9849496388991	-4,10635340640698	ACTE2
10x39_CGGGTCAGTTGAACTC	-8,00036149268938	-3,09117782542859	ACTE2
10x39_CGGGTCATCAACACCA	-6,90114836936785	-3,51535571048413	ACTE2
10x39_CGGGTCATCGTCCAGG	-8,30036263709856	-1,73904610107099	ACTE2
10x39_CGGGTCATCTTCGAGA	-6,72043328529192	-5,17397225330029	ACTE2
10x39_CGGTTAAAGCCCAGCT	-8,79913144355608	-2,86842930743848	ACTE2
10x39_CGGTTAAAGGATGCGT	-8,29756074195696	-2,81239474246655	ACTE2
10x39_CGGTTAACACATTTCT	-5,95933823829485	-5,6790295882002	ACTE1
10x39_CGGTTAAGTTGATTGC	-6,2873816991408	-3,66318285892163	ACTE2
10x39_CGGTTAATCACCTTAT	-7,86851411109759	-2,00822771022473	ACTE2
10x39_CGGTTAATCCTAGGGC	-9,13350110297991	-2,316101912953	ACTE2
10x39_CGGTTAATCTTCTGGC	-3,3064303899367	-4,94638216922437	ACTE1
10x39_CGTAGCGAGCCTTGAT	-7,51614194160296	-2,92277443835889	ACTE2
10x39_CGTAGCGCATCTCGCT	-3,26589303260637	-5,15673602054273	ACTE1
10x39_CGTAGCGCATTCCTCG	-8,91042332893206	-3,02931583354627	ACTE2
10x39_CGTAGCGGTCTTGTCC	-8,14395432716204	-4,57287896106397	ACTE2
10x39_CGTAGCGGTTACGCGC	-8,68725400214983	-5,12133038470899	ACTE2
10x39_CGTAGCGTCTGTGCAA	-8,8224306607802	-3,76156151721631	ACTE2
10x39_CGTAGGCAGCAGCCTC	-5,25062184577776	-4,28068983981763	ACTE2
10x39_CGTAGGCCAGATCCAT	-9,06608777290178	-3,08955109546338	ACTE2
10x39_CGTAGGCCAGGTCCAC	-8,28917985206438	-3,32485497424756	ACTE2
10x39_CGTAGGCTCACTTACT	-5,95396905189348	-2,06258213946973	ACTE2
10x39_CGTAGGCTCAGATAAG	-8,61653619056536	-1,99281132648145	ACTE2
10x39_CGTAGGCTCGCTTGTC	-7,34789757972552	-3,04761589000379	ACTE2
10x39_CGTCACTAGCACACAG	-7,51346783881975	-2,86741579005872	ACTE2
10x39_CGTCACTAGTGATCGG	-5,75525336509539	-4,88635027835523	ACTE2
10x39_CGTCACTGTACCGGCT	-4,02379565482928	-4,87859690616284	ACTE1
10x39_CGTCACTGTAGCAAAT	-8,44375996833636	-2,00006902644788	ACTE2
10x39_CGTCACTGTCGCGAAA	-7,4240513349135	-3,60233986804639	ACTE2
10x39_CGTCACTGTGCAGGTA	-8,50949387794329	-2,94546831081067	ACTE2
10x39_CGTCACTGTTGAGGTG	-3,3783617520888	-6,13854468295728	ACTE1
10x39_CGTCACTTCATCGATG	-9,57172303443743	-3,41644633243237	ACTE2
10x39_CGTCACTTCCGTTGCT	-8,70138840919329	-4,50428641269361	ACTE2
10x39_CGTCACTTCTTTACGT	-7,60828118568255	-2,0900882525221	ACTE2
10x39_CGTCAGGAGCGTAATA	-8,37013440376116	-1,89606202075635	ACTE2
10x39_CGTCAGGAGGTGCACA	-9,31866555457903	-3,67781651446973	ACTE2
10x39_CGTCAGGCAATTGCTG	-6,29349236732317	-5,01934302280103	ACTE2
10x39_CGTCAGGGTGTTTGTG	-6,54113583808733	-2,52691877315198	ACTE2
10x39_CGTCAGGGTTAAGACA	-8,88965325599505	-1,97526634166394	ACTE2
10x39_CGTCAGGGTTTGTGTG	-6,27534489875628	-2,38859165141736	ACTE2
10x39_CGTCCATAGACAAAGG	-8,09011178260637	-2,53090966174756	ACTE2
10x39_CGTCCATCAAACAACA	-6,69418244605852	-2,68478048274671	ACTE2
10x39_CGTCCATCACATTCGA	-9,4640903974135	-3,68107593486463	ACTE2
10x39_CGTCCATCACCTGGTG	-6,17049174552752	-2,32206952998792	ACTE2
10x39_CGTCCATGTAAGAGAG	-4,70580201392962	-4,93731272647534	ACTE1
10x39_CGTCCATGTAGCCTCG	-7,96275716071917	-2,75330841968213	ACTE2
10x39_CGTCCATGTCTCACCT	-7,01026301627947	-2,51989973018323	ACTE2
10x39_CGTCCATGTGTTCGAT	-6,87948947196795	-2,8165913862959	ACTE2
10x39_CGTCCATGTTGGTTTG	-5,19138102775408	-5,72658646533643	ACTE2
10x39_CGTCCATTCCAAAGTC	-6,92156033759905	-2,79472792575513	ACTE2
10x39_CGTCTACAGTAAGTAC	-8,99802117591692	-2,57528102824841	ACTE2
10x39_CGTCTACCAAACTGTC	-5,08031993156267	-6,01518404910718	ACTE1
10x39_CGTCTACGTTTACTCT	-7,39816766029192	-2,71059239337598	ACTE2
10x39_CGTCTACTCATAGCAC	-8,03273396735979	-3,12979567477857	ACTE2
10x39_CGTCTACTCTTGGGTA	-8,72923569923235	-3,9564987463728	ACTE2
10x39_CGTGAGCAGAACAATC	-3,50102000480486	-6,58960974643384	ACTE1
10x39_CGTGAGCAGGACCACA	-7,56239228492571	-5,26588738391553	ACTE2
10x39_CGTGAGCCAAACCTAC	-6,2981329465468	-3,01371849010144	ACTE2
10x39_CGTGAGCCACGTCTCT	-3,22774582153155	-4,41736853549634	ACTE1
10x39_CGTGAGCGTGCCTGGT	-5,63869385963274	-2,9399303240553	ACTE2
10x39_CGTGAGCGTGGTCCGT	-3,82562833076311	-5,84312117526685	ACTE1
10x39_CGTGAGCTCTTTACAC	-4,69233899360491	-4,8804489416853	ACTE1
10x39_CGTGTAAGTCAAGCGA	-7,13181929832293	-2,24810374210034	ACTE2
10x39_CGTGTAATCGGAGCAA	-5,74731593375994	-4,1780849737898	ACTE1
10x39_CGTGTCTAGAAGATTC	-9,03600316291643	-3,44832861850415	ACTE2
10x39_CGTGTCTCATAAGACA	-8,16799550300432	-3,31343520114575	ACTE2
10x39_CGTGTCTGTGAGGGAG	-8,84409146552874	-2,93586981723462	ACTE2
10x39_CGTGTCTTCAATAAGG	-9,27440171485735	-2,51957285831128	ACTE2
10x39_CGTGTCTTCGGAAATA	-5,59818463569475	-2,71004927585278	ACTE2
10x39_CGTTAGAAGACCGGAT	-7,22915654426409	-2,64935863444959	ACTE2
10x39_CGTTAGAAGCAGCGTA	-5,52935366874529	-2,69117558429395	ACTE2
10x39_CGTTAGAAGCCAACAG	-7,15573792701555	-2,3303214354292	ACTE2
10x39_CGTTAGAAGTTGTAGA	-6,43043475395037	-5,68880856464063	ACTE1
10x39_CGTTAGAGTCTTGTCC	-8,51042752509905	-2,51547801921521	ACTE2
10x39_CGTTCTGAGTTGCAGG	-5,74609952216936	-4,19402754733716	ACTE2
10x39_CGTTCTGCACGAGAGT	-8,72971349006487	-2,5581628126875	ACTE2
10x39_CGTTCTGCACGGCTAC	-7,42410378700091	-3,31037009189282	ACTE2
10x39_CGTTCTGCACTTAAGC	-8,82083993202044	-2,58833325336133	ACTE2
10x39_CGTTCTGCAGCTCGAC	-9,70465474372698	-3,04163825938855	ACTE2
10x39_CGTTCTGTCCAAATGC	-6,66581731086565	-2,7328683180586	ACTE2
10x39_CGTTGGGAGAAACCGC	-2,57359795814348	-5,44451773593579	ACTE1
10x39_CGTTGGGAGCTAGTGG	-8,16942601447893	-2,69953835437451	ACTE2
10x39_CGTTGGGGTACTTCTT	-7,88493447547747	-2,46122467944776	ACTE2
10x39_CGTTGGGGTCTTGCGG	-4,08261447196795	-4,38283598849927	ACTE1
10x39_CGTTGGGGTTGATTGC	-7,8110838437636	-3,6597949309126	ACTE2
10x39_CGTTGGGTCAGCTCGG	-3,1294181848128	-6,20507824847852	ACTE1
10x39_CGTTGGGTCCACGTTC	-8,42515187507464	-3,48531043956433	ACTE2
10x39_CGTTGGGTCCGTTGTC	-8,26382546668841	-2,23141587207471	ACTE2
10x39_CTAACTTAGGACCACA	-7,55323319679094	-2,97565830180798	ACTE2
10x39_CTAACTTCACATTCGA	-9,22835068946673	-2,37909233997022	ACTE2
10x39_CTAACTTGTAAGAGGA	-5,3158069158156	-2,97441304156934	ACTE2
10x39_CTAACTTGTAATCGTC	-6,59183316474749	-3,12915838191663	ACTE2
10x39_CTAACTTGTAGAAAGG	-9,31474118476702	-3,28702748248731	ACTE2
10x39_CTAACTTGTATCAGTC	-8,52511124854876	-2,68509185741101	ACTE2
10x39_CTAACTTTCCGCAAGC	-5,94612984901262	-3,33350599239026	ACTE1
10x39_CTAACTTTCTAGCACA	-9,32810788398577	-4,29864418933545	ACTE2
10x39_CTAAGACAGCCAACAG	-8,61930184608294	-3,61041725108777	ACTE2
10x39_CTAAGACAGCGCTTAT	-8,2122822309096	-3,76744163463269	ACTE2
10x39_CTAAGACAGGCTAGAC	-7,85898308997942	-4,57617915103589	ACTE2
10x39_CTAAGACAGGTGATTA	-8,52894406562639	-2,58353794047986	ACTE2
10x39_CTAAGACAGTGATCGG	-8,71363835578753	-2,67479980418836	ACTE2
10x39_CTAAGACAGTTGCAGG	-8,22161393409563	-3,74669063518201	ACTE2
10x39_CTAAGACCAGCCACCA	-6,48349147086931	-2,82238710353528	ACTE2
10x39_CTAAGACTCAGGCAAG	-8,50848202949358	-3,66558802554761	ACTE2
10x39_CTAAGACTCCTTCAAT	-8,7537050748427	-2,44135678241406	ACTE2
10x39_CTAAGACTCCTTTCTC	-4,43575577979876	-3,77933896014844	ACTE2
10x39_CTAATGGAGCTCTCGG	-7,10729651695086	-3,54380691478406	ACTE2
10x39_CTAATGGAGGGTCTCC	-9,31114678626848	-2,94791615436231	ACTE2
10x39_CTAATGGCAGCTGTAT	-6,81191640144182	-3,6405659956709	ACTE2
10x39_CTAATGGGTGCACGAA	-6,7973857427199	-4,41119540164624	ACTE2
10x39_CTAATGGGTGCGAAAC	-5,16408782249285	4,82415139248218	EPEN
10x39_CTAATGGTCCACTGGG	-5,63536172157122	-4,27482140491162	ACTE2
10x39_CTAATGGTCTGCCCTA	-4,36749511009051	-6,06169856021558	ACTE2
10x39_CTACACCAGAATGTGT	-9,09229188209368	-2,67932928035413	ACTE2
10x39_CTACACCAGCTCCTTC	-6,07871394401385	-3,7354191584364	ACTE2
10x39_CTACACCCATCGATGT	-7,98094659095598	-2,78415358493482	ACTE2
10x39_CTACACCGTGCAACTT	-8,19687943702532	-1,89795244167005	ACTE2
10x39_CTACACCTCCGAAGAG	-7,11714272743059	-2,76762760112439	ACTE2
10x39_CTACATTAGCGTTTAC	-8,17442994361712	-2,8203014178053	ACTE2
10x39_CTACATTCAAAGCGGT	-6,76720958000017	-3,3701950354353	ACTE2
10x39_CTACATTCAAGAGGCT	-8,45210175758196	-3,57356393764173	ACTE2
10x39_CTACATTCACACAGAG	-8,32084088569475	-3,58906758258496	ACTE2
10x39_CTACATTCACGAAAGC	-7,84749226814104	-2,33291757533704	ACTE2
10x39_CTACATTGTAGCGTGA	-6,85611348396136	-2,82667839954053	ACTE2
10x39_CTACATTGTCTTTCAT	-4,19304042106463	-4,35778820941602	ACTE1
10x39_CTACATTGTGGCTCCA	-7,86063676124407	-2,87135565707837	ACTE2
10x39_CTACATTGTTGCCTCT	-7,51486974006487	-4,02061713168775	ACTE2
10x39_CTACATTTCATCGGAT	-5,57347874885393	-4,59245121905957	ACTE2
10x39_CTACCCAAGAGTAATC	-7,88814740424944	-3,64033067653333	ACTE2
10x39_CTACCCACAACTGCGC	-7,35396771674944	-5,62577927539502	ACTE1
10x39_CTACCCACAAGGACAC	-3,74201684242083	-5,82755816409741	ACTE1
10x39_CTACCCAGTGGAAAGA	-9,29013257270647	-5,93661368320142	ACTE2
10x39_CTACCCAGTGTAAGTA	-8,95541672950579	-3,66260564754163	ACTE2
10x39_CTACCCAGTTTGTTTC	-7,79929356818987	-2,33328640887891	ACTE2
10x39_CTACCCATCAAACCGT	-9,47295289283587	-4,50779402682935	ACTE2
10x39_CTACCCATCATCTGCC	-8,13061909919573	-2,13630283305798	ACTE2
10x39_CTACCCATCGCCGTGA	-5,49763493781878	-6,75083697269116	ACTE1
10x39_CTACGTCAGTCTCGGC	-7,15505843406511	-2,79897153804456	ACTE2
10x39_CTACGTCCAAGTAGTA	-4,76496939903094	-4,39749730060254	ACTE1
10x39_CTACGTCCAGACTCGC	-9,08539872413469	-4,66902220676099	ACTE2
10x39_CTACGTCCAGCTCGAC	-8,22841840034319	-3,12656343410169	ACTE2
10x39_CTACGTCCAGGAATCG	-9,18323045020891	-2,48042095134412	ACTE2
10x39_CTACGTCCATGGTCTA	-6,54766659980608	-3,33484352061902	ACTE2
10x39_CTACGTCTCATGTAGC	-5,31445651298357	-5,37162554690991	ACTE2
10x39_CTAGAGTAGCGCCTCA	-7,96452718025042	-4,50338089893018	ACTE2
10x39_CTAGAGTAGGTAGCCA	-8,65190129524065	-3,72905981967603	ACTE2
10x39_CTAGAGTAGTATCGAA	-7,26783280616594	-5,07605040500318	ACTE2
10x39_CTAGAGTAGTCCGTAT	-5,61605649238421	5,71794783642139	EPEN
10x39_CTAGAGTCACGCCAGT	-8,81928830390764	-2,52127230594312	ACTE2
10x39_CTAGAGTCACTGTGTA	-5,14042430167986	-3,55347764918958	ACTE2
10x39_CTAGAGTGTCTGATCA	-6,83787780052019	-3,39694250056897	ACTE2
10x39_CTAGAGTTCACCGGGT	-8,63456731086565	-3,71900117824231	ACTE2
10x39_CTAGCCTAGAGGTAGA	-5,52387147193743	-3,75428140590344	ACTE2
10x39_CTAGCCTCAGGGTTAG	-8,25405411964251	-4,37405693957959	ACTE2
10x39_CTAGCCTGTAGCGTCC	-8,09613805061175	-2,42182267139111	ACTE2
10x39_CTAGTGAAGAGTTGGC	-8,44057946449114	-3,15907061526929	ACTE2
10x39_CTAGTGACACGCGAAA	-5,99302487617327	-3,0207396788374	ACTE2
10x39_CTAGTGATCAAGCCTA	-8,09391408210589	-2,76974904964124	ACTE2
10x39_CTAGTGATCATACGGT	-7,0423603559096	-4,08498204181348	ACTE2
10x39_CTCACACAGTACTTGC	-8,9630032086928	-4,21753704974805	ACTE2
10x39_CTCACACCAGTGACAG	-7,60954671150042	-4,06751311252271	ACTE2
10x39_CTCACACCATTGGTAC	-8,76010422950579	-4,06651699969922	ACTE2
10x39_CTCACACGTTCCGTCT	-8,58717065101458	-1,95913565585767	ACTE2
10x39_CTCACACTCAGTTCGA	-5,98338752036883	-3,72851384112988	ACTE2
10x39_CTCACACTCCTTGCCA	-5,5659723783095	4,5600069718584	EPEN
10x39_CTCACACTCTGCTGTC	-7,61729626899553	-3,33503973910962	ACTE2
10x39_CTCACACTCTTCGGTC	-4,5011096501906	-4,74103320071851	ACTE1
10x39_CTCAGAACAAGTTCTG	-8,70828538184954	-5,93025553653394	ACTE2
10x39_CTCAGAACACGGATAG	-8,86017899757219	-3,136813764073	ACTE2
10x39_CTCAGAAGTGTTTGGT	-9,26098351722552	-3,00930417010938	ACTE2
10x39_CTCAGAATCACGACTA	-4,73417525535418	-4,95972979495679	ACTE1
10x39_CTCATTAAGCTCCTTC	-7,93700509315325	-2,94946015308057	ACTE2
10x39_CTCATTAAGGAGCGAG	-8,46300130134417	-3,47751009891187	ACTE2
10x39_CTCATTAAGGAGTAGA	-7,15623336082293	-3,64729726741467	ACTE2
10x39_CTCATTACAAGAGGCT	-9,57832246070696	-3,09831202457105	ACTE2
10x39_CTCATTAGTTCAGTAC	-8,50942807441546	-2,1631969256178	ACTE2
10x39_CTCATTATCCGCATAA	-3,4148231053908	-5,43649352023755	ACTE1
10x39_CTCCTAGAGCGACGTA	-9,58487229591204	-3,12092698047315	ACTE2
10x39_CTCCTAGAGTTAAGTG	-7,83530335670305	-2,86856687495862	ACTE2
10x39_CTCCTAGCAAGTCTAC	-7,53119759803606	-2,47301853130017	ACTE2
10x39_CTCCTAGGTAGATTAG	-8,55915265327288	-2,44527924487744	ACTE2
10x39_CTCCTAGGTAGCGCTC	-7,9514589810927	-5,21284354159986	ACTE2
10x39_CTCCTAGTCCAGAAGG	-7,86934666877581	-2,33859336803113	ACTE2
10x39_CTCGAAAAGAAGGCCT	-8,72525029426409	-2,60441458652173	ACTE2
10x39_CTCGAAAAGATCCCAT	-4,31221108680559	-6,46727908084546	ACTE1
10x39_CTCGAAAAGCTGCAAG	-6,86944680457903	-3,44740879962598	ACTE2
10x39_CTCGAAACAAGGTGTG	-6,36920409446551	-5,36537230441724	ACTE1
10x39_CTCGAAACATGGTCAT	-6,30213837867571	-2,66256726215039	ACTE2
10x39_CTCGAAATCAAACCGT	-8,563333561476	-3,30435145328198	ACTE2
10x39_CTCGAAATCCCTTGCA	-6,22092967277361	-3,05131447742139	ACTE2
10x39_CTCGAGGAGTTCGCAT	-8,71535687690569	-2,3661826891676	ACTE2
10x39_CTCGAGGCAGGAATCG	-6,25194077735735	-4,75741446445142	ACTE2
10x39_CTCGAGGCATCAGTCA	-7,8384914899428	-4,14034283588086	ACTE2
10x39_CTCGAGGTCGAATCCA	-9,23396497016741	-4,1747022909895	ACTE2
10x39_CTCGAGGTCGTGGGAA	-7,00163178687884	-2,83155572841321	ACTE2
10x39_CTCGGAGCACAGGAGT	-5,99792008643938	-3,94168580005322	ACTE2
10x39_CTCGGAGGTCACTGGC	-7,30677609687639	-2,55084622333203	ACTE2
10x39_CTCGGAGGTCCAAGTT	-9,03071694618059	-3,36039960811292	ACTE2
10x39_CTCGGAGTCGGAAATA	-8,18332009559466	-2,72986233661328	ACTE2
10x39_CTCGGGAAGTCTTGCA	-7,69185929542376	-2,11230028102551	ACTE2
10x39_CTCGGGACACCGAAAG	-6,86101870780779	-3,82121336887036	ACTE2
10x39_CTCGGGACAGTCGTGC	-6,82011370902849	-2,64206612537061	ACTE2
10x39_CTCGGGAGTCTGGTCG	-8,44024377113177	-2,25494850108777	ACTE2
10x39_CTCGGGATCCAACCAA	-5,3668175244887	5,19333111812915	EPEN
10x39_CTCGGGATCGCCTGAG	-8,01274686103655	-2,37601721713696	ACTE2
10x39_CTCGTACCAACTTGAC	-6,71485286002947	-3,73265684077893	ACTE2
10x39_CTCGTACCAAGTAATG	-3,61738877540423	-6,01516306827222	ACTE1
10x39_CTCGTACCAATGACCT	-7,64364438300921	-3,31585133502637	ACTE2
10x39_CTCGTACCAGACGCCT	-3,40842681175066	-5,79175341556226	ACTE1
10x39_CTCGTACGTCGAGTTT	-8,93404584174944	-2,57529175708447	ACTE2
10x39_CTCGTACTCAATACCG	-4,15744500404192	-6,67240441272412	ACTE1
10x39_CTCGTACTCACAGTAC	-6,42192988639666	-3,87820351550733	ACTE1
10x39_CTCGTACTCAGCCTAA	-2,44837360626055	-5,36888564059888	ACTE1
10x39_CTCGTACTCGAGAACG	-9,2284594083388	-2,54771888682996	ACTE2
10x39_CTCGTACTCGGAAATA	-3,42669396644427	-4,89675915668164	ACTE1
10x39_CTCGTCAAGAGCTATA	-7,75814061408831	-4,48667490909253	ACTE2
10x39_CTCGTCAAGAGGGCTT	-3,39237075095965	-5,60121643970166	ACTE1
10x39_CTCGTCAAGGACAGCT	-8,90551858192278	-3,4683727068678	ACTE2
10x39_CTCGTCACATCGGAAG	-5,19797044044329	-6,59055960605298	ACTE1
10x39_CTCGTCACATGAGCGA	-6,13083415275408	-5,59428227374707	ACTE1
10x39_CTCGTCACATTAACCG	-8,15430073982073	-2,14699709842359	ACTE2
10x39_CTCGTCAGTCAATACC	-8,95549588447405	-2,42552340457593	ACTE2
10x39_CTCGTCATCGGCGGTT	-7,51041703468157	-3,06117976138745	ACTE2
10x39_CTCGTCATCTACCTGC	-8,53397946601702	-3,91761935184155	ACTE2
10x39_CTCGTCATCTGAGTGT	-8,78209691291643	-4,1824795050398	ACTE2
10x39_CTCTAATAGTTTGCGT	-8,80619721656634	-3,47807825038587	ACTE2
10x39_CTCTAATCACGGTAGA	-8,75137620216204	-2,22431004474317	ACTE2
10x39_CTCTAATCATGATCCA	-8,38601784950091	-2,28379309604321	ACTE2
10x39_CTCTAATCATTGGCGC	-8,22167878394915	-2,60043895671521	ACTE2
10x39_CTCTAATGTCACACGC	-3,98770909553362	-5,10187066028272	ACTE1
10x39_CTCTAATGTCAGATAA	-3,4110594297011	-4,79500019977246	ACTE1
10x39_CTCTACGAGCCCAACC	-9,19952016120745	-3,00487125346814	ACTE2
10x39_CTCTACGCAAACGTGG	-3,91213994270159	-7,03002655933057	ACTE1
10x39_CTCTACGCACATCCAA	-8,2833910489638	-2,90778792331372	ACTE2
10x39_CTCTACGCACATGGGA	-8,15481763130022	-3,05048764178906	ACTE2
10x39_CTCTGGTAGGATCGCA	-7,98733906989886	-2,90907681415235	ACTE2
10x39_CTCTGGTAGGGCACTA	-7,21423774009539	-3,43069565723096	ACTE2
10x39_CTCTGGTCAGATCGGA	-8,43445306068255	-3,60947907397901	ACTE2
10x39_CTCTGGTGTCGGCATC	-9,54420476203753	-3,8754669470564	ACTE2
10x39_CTCTGGTTCACAACGT	-7,04838900810076	-6,62247670123731	ACTE1
10x39_CTGAAACAGCCATCGC	-7,96263604408098	-4,10886204669629	ACTE2
10x39_CTGAAACAGTTACGGG	-6,69582753425432	-2,52737319896375	ACTE2
10x39_CTGAAACAGTTGTCGT	-6,35828881507708	-5,93894446323071	ACTE1
10x39_CTGAAACCAGCTGCAC	-9,2242804074843	-3,27143538425122	ACTE2
10x39_CTGAAACCATTCTCAT	-3,98176961189104	-5,78404820392285	ACTE1
10x39_CTGAAACGTCGGATCC	-6,74449544196917	-5,20494759509717	ACTE2
10x39_CTGAAACGTCTCCCTA	-8,9826097989638	-2,75828445384656	ACTE2
10x39_CTGAAGTCAATCCGAT	-6,14064936881853	-4,45788681934033	ACTE2
10x39_CTGAAGTCAGCGTCCA	-8,12182717567278	-1,99330938289319	ACTE2
10x39_CTGAAGTGTCTAGCGC	-8,10732560401751	-3,08642328212415	ACTE2
10x39_CTGAAGTGTGAGTATA	-6,24634509330584	-3,33574855754529	ACTE2
10x39_CTGATAGAGTACGTTC	-5,36525731330706	5,15713917782153	EPEN
10x39_CTGATAGAGTGAAGTT	-7,4757042432387	-4,91039336154614	ACTE2
10x39_CTGATAGCACGCATCG	-8,12344174629046	-2,08817661235486	ACTE2
10x39_CTGATAGGTAGCGTAG	-8,84075074439837	-2,7897404474989	ACTE2
10x39_CTGATAGGTCCTCCAT	-8,16840653663469	-2,29424131343518	ACTE2
10x39_CTGATAGGTTCTGAAC	-6,38002686744524	-4,38424122760449	ACTE2
10x39_CTGATAGTCCAAACAC	-6,12609343772722	-3,63142288158093	ACTE2
10x39_CTGATAGTCGCTGATA	-6,38704877143694	-3,70108831355725	ACTE2
10x39_CTGATAGTCGGAGCAA	-5,7621713185866	5,68390070965137	EPEN
10x39_CTGATAGTCTAGAGTC	-6,11176209693743	-3,48872125575696	ACTE2
10x39_CTGATCCAGAGACTAT	-7,96544938331438	-3,17954528758679	ACTE2
10x39_CTGATCCAGCAGCCTC	-8,23811059242083	-2,31574452350293	ACTE2
10x39_CTGATCCAGCTGATAA	-8,72556309943987	-2,1526407046095	ACTE2
10x39_CTGATCCAGTCCCACG	-7,82925133949114	-3,64514291713391	ACTE2
10x39_CTGATCCCAAGAAGAG	-9,36803155189348	-3,09720242450391	ACTE2
10x39_CTGATCCCACCGGAAA	-7,37880044227434	-3,57941687534009	ACTE2
10x39_CTGATCCCATGCGCAC	-8,389900257643	-3,14364755580579	ACTE2
10x39_CTGATCCGTCGAACAG	-9,27245431190325	-3,19089615771924	ACTE2
10x39_CTGATCCTCATGCAAC	-8,05589490180803	-1,7378320736662	ACTE2
10x39_CTGATCCTCCCACTTG	-7,37064080482317	-2,60941136310254	ACTE2
10x39_CTGATCCTCCGCAAGC	-8,0029087567885	-2,91356623599683	ACTE2
10x39_CTGCCTAAGCGACGTA	-7,58465581184221	-4,30337393710767	ACTE2
10x39_CTGCCTACAATAACGA	-8,30657487159563	-2,82111871669446	ACTE2
10x39_CTGCCTACACTTAAGC	-8,87091164832903	-4,61980593631421	ACTE2
10x39_CTGCCTACAGCTGCAC	-5,37175612693621	-4,34573948810254	ACTE2
10x39_CTGCCTATCCCAAGTA	-7,39716916328264	-2,70313942859326	ACTE2
10x39_CTGCCTATCGATGAGG	-6,70704512840105	-3,71828043887769	ACTE2
10x39_CTGCGGAAGATACACA	-8,48590188270403	-4,34060681293164	ACTE2
10x39_CTGCGGAAGTACGTTC	-5,59861951118303	5,83745896389331	EPEN
10x39_CTGCGGACAAGCGAGT	-4,38252501731707	-4,61741364429151	ACTE1
10x39_CTGCGGACAGGAATGC	-4,64079861884905	-4,96767628619824	ACTE1
10x39_CTGCGGATCACAATGC	-9,47236829047991	-2,99598491618787	ACTE2
10x39_CTGCTGTAGACAAGCC	-8,90228276496721	-2,65422428081189	ACTE2
10x39_CTGCTGTAGATACACA	-5,20688205009295	4,39871251156177	EPEN
10x39_CTGCTGTAGATAGGAG	-8,6513109708388	-5,08804190585767	ACTE2
10x39_CTGCTGTAGTCGATAA	-6,5604906583388	-3,21189201305066	ACTE2
10x39_CTGCTGTCATATACCG	-6,81948380714251	-3,38037765453015	ACTE2
10x39_CTGCTGTGTCGTCTTC	-6,96461682563616	-3,93132460544263	ACTE2
10x39_CTGCTGTGTGTGGTTT	-7,74779992347552	-2,63854134509717	ACTE2
10x39_CTGGTCTAGATCTGCT	-3,86731438880755	-6,39883053729688	ACTE1
10x39_CTGGTCTAGGGCTTGA	-8,31911950355364	-2,26161849925672	ACTE2
10x39_CTGGTCTCAAGAGTCG	-8,9049559140761	-2,90455854365979	ACTE2
10x39_CTGGTCTCAAGGACAC	-5,81331973319842	-5,24548733661328	ACTE1
10x39_CTGGTCTGTAAGAGAG	-9,60055451637102	-3,84351218173657	ACTE2
10x39_CTGGTCTGTTCTCATT	-4,84854321723772	-4,78368056247388	ACTE2
10x39_CTGGTCTGTTTGTGTG	-9,18463425880266	-3,83926737735425	ACTE2
10x39_CTGGTCTTCAAGATCC	-9,02390389686419	-2,05970275828992	ACTE2
10x39_CTGTGCTAGGCATTGG	-3,46049075370623	-6,4825750632063	ACTE1
10x39_CTGTGCTAGTAGATGT	-7,67845921760393	-3,71404993961011	ACTE2
10x39_CTGTGCTAGTGAACGC	-8,60990338569475	-5,45081007907544	ACTE2
10x39_CTGTGCTCAAGACACG	-7,522149136122	-3,38303101489697	ACTE2
10x39_CTGTGCTCATCAGTCA	-8,01470761543108	-1,7311604065672	ACTE2
10x39_CTGTGCTGTAAGTTCC	-8,29381089454485	-4,52902043292676	ACTE2
10x39_CTGTGCTGTATAAACG	-7,33681779151751	-2,44271481464063	ACTE2
10x39_CTGTTTAAGAAGGCCT	-8,73210530525042	-2,5026482386366	ACTE2
10x39_CTGTTTAAGACAAGCC	-3,6533542180617	-5,39156783054028	ACTE1
10x39_CTGTTTACACAGGTTT	-8,76803689246966	-2,15131557414685	ACTE2
10x39_CTGTTTAGTCATCGGC	-7,25298266654803	-2,18806398341809	ACTE2
10x39_CTGTTTAGTTCACGGC	-6,72755437141253	-3,81360829303418	ACTE2
10x39_CTGTTTAGTTGGAGGT	-7,20796828513933	-2,11613738963757	ACTE2
10x39_CTGTTTATCCAAACAC	-3,84157614951922	-5,36158001849805	ACTE1
10x39_CTTAACTAGAGCTTCT	-7,47020154243303	-2,47459662387525	ACTE2
10x39_CTTAACTCACTTAACG	-9,98022561317278	-5,01410544345532	ACTE2
10x39_CTTAACTGTAAAGTCA	-5,39669041877581	5,62120997478808	EPEN
10x39_CTTAACTTCCTTTCTC	-7,10140996223284	-3,81452858874951	ACTE2
10x39_CTTACCGAGCTCAACT	-4,60347657447649	-5,67177594134961	ACTE1
10x39_CTTACCGAGGGATCTG	-8,93509202247454	-3,65044320056592	ACTE2
10x39_CTTACCGCATCTCGCT	-7,81285386329485	-2,4618345541731	ACTE2
10x39_CTTACCGGTATCTGCA	-7,69636445289446	-2,59254587123548	ACTE2
10x39_CTTACCGTCACTTCAT	-8,92316441779925	-2,22459066341077	ACTE2
10x39_CTTACCGTCAGCTGGC	-8,91670422797991	-3,92023718784009	ACTE2
10x39_CTTAGGAAGAATAGGG	-4,00865893607928	-5,75495875308667	ACTE1
10x39_CTTAGGAAGGGCTTCC	-8,15172295814348	-2,43427408168469	ACTE2
10x39_CTTAGGACACTACAGT	-6,83894257789446	-4,98081314990674	ACTE2
10x39_CTTAGGACATTGGCGC	-8,41265015846087	-2,24880111644422	ACTE2
10x39_CTTAGGAGTCCTAGCG	-2,7807887101729	-3,70683515498792	ACTE2
10x39_CTTAGGATCCAGAGGA	-8,0676289105971	-2,58747876117383	ACTE2
10x39_CTTAGGATCGCAAACT	-9,00751023536516	-2,2756875796095	ACTE2
10x39_CTTCTCTCAAAGGAAG	-9,08521085029436	-4,29554617831861	ACTE2
10x39_CTTCTCTCATTCTCAT	-7,80820565467669	-2,84728897044812	ACTE2
10x39_CTTCTCTCATTTCAGG	-5,8359976316054	-3,30962598750745	ACTE2
10x39_CTTCTCTGTAAACGCG	-6,6109147573073	-2,78867471645032	ACTE2
10x39_CTTCTCTGTGCACGAA	-8,17044167762591	-2,31572354266797	ACTE2
10x39_CTTGGCTAGGCCATAG	-8,10149674659563	-3,43730628917371	ACTE2
10x39_CTTGGCTAGGGAAACA	-5,91126208549334	-4,34163105914746	ACTE2
10x39_CTTGGCTCAATGGTCT	-9,48731808906389	-2,92029488513623	ACTE2
10x39_CTTGGCTCACTCAGGC	-9,62156586891009	-3,20780289600049	ACTE2
10x39_CTTGGCTCAGGTGCCT	-6,85597996955706	-1,84596455524121	ACTE2
10x39_CTTGGCTGTACAAGTA	-8,9144135022719	-2,00491345355664	ACTE2
10x39_CTTGGCTGTCTGGAGA	-7,7060452008803	-2,64574158618604	ACTE2
10x39_CTTTGCGAGAACTGTA	-6,61612134223772	-4,3070379538313	ACTE2
10x39_CTTTGCGAGACATAAC	-3,45464139228655	-5,84766209552442	ACTE1
10x39_CTTTGCGAGTATCGAA	-8,47636990791155	-2,11404979655896	ACTE2
10x39_CTTTGCGCAGACTCGC	-7,14893155341936	-3,50650704333936	ACTE2
10x39_CTTTGCGCAGTTCCCT	-3,11731701141192	-5,70021593997632	ACTE1
10x39_CTTTGCGGTTCGTGAT	-7,25613265281511	-4,27989066074048	ACTE2
10x39_CTTTGCGGTTGAGGTG	-5,76837497001482	-3,48463929126416	ACTE2
10x39_CTTTGCGTCACCCGAG	-9,12562184577776	-3,11426485011731	ACTE2
10x39_CTTTGCGTCCGCTGTT	-8,49237065559221	-4,44127095172559	ACTE2
10x39_GAAACTCCAGCCTTTC	-6,26685433631731	-4,10507739017163	ACTE2
10x39_GAAACTCCAGCGTCCA	-5,80772786384417	5,67260729839648	EPEN
10x39_GAAATGAAGATGTGTA	-6,44548039680315	-4,54090702960645	ACTE1
10x39_GAAATGAAGTACGCGA	-9,2421722913344	-2,23980129192029	ACTE2
10x39_GAAATGACAAACGCGA	-8,99139790778948	-2,67257273624097	ACTE2
10x39_GAAATGACACCCATGG	-8,27565865760637	-2,41299975345288	ACTE2
10x39_GAAATGACAGGGAGAG	-8,7335806394179	-2,34314239452039	ACTE2
10x39_GAAATGAGTTTGCATG	-7,17296223884417	-3,1622031969801	ACTE1
10x39_GAAATGATCGTTTATC	-9,02406888252093	-2,94734418819104	ACTE2
10x39_GAACATCAGAGTTGGC	-7,600762417372	-3,20384896228467	ACTE2
10x39_GAACATCAGGACAGAA	-3,53898244148089	-6,24269783923779	ACTE1
10x39_GAACATCCAACACCCG	-7,44281296974016	-3,49004710147534	ACTE2
10x39_GAACATCCACGAAAGC	-4,2702975774367	-4,85992110202466	ACTE1
10x39_GAACATCCAGTTCCCT	-8,72534756904436	-3,21771038005506	ACTE2
10x39_GAACATCTCGTACGGC	-8,20774750953509	-4,15190470645581	ACTE2
10x39_GAACCTAAGCTAACTC	-9,08539204841448	-6,21699250171338	ACTE2
10x39_GAACCTAAGGAGTAGA	-9,34485821967913	-2,94432270953809	ACTE2
10x39_GAACCTACATACTCTT	-8,862556507643	-4,72032225558911	ACTE2
10x39_GAACCTAGTCTAGCGC	-6,52545123344256	-5,61827195117627	ACTE2
10x39_GAACCTATCACGATGT	-6,39155822044207	-2,63630688617383	ACTE2
10x39_GAACCTATCATTCACT	-8,84809689765764	-2,94358742664014	ACTE2
10x39_GAACCTATCGTACGGC	-6,06110863929583	-3,72602117488538	ACTE2
10x39_GAACCTATCTTCTGGC	-3,48615079170061	-4,92711604068433	ACTE1
10x39_GAACGGAAGACTAGAT	-6,0670562291701	-3,94553244540845	ACTE2
10x39_GAACGGAAGGTCGGAT	-9,15139489417864	-4,72576439807569	ACTE2
10x39_GAACGGACACGTTGGC	-8,28829961067034	-3,53558242747937	ACTE2
10x39_GAACGGATCACTCCTG	-3,81886964088274	-4,84639609286939	ACTE1
10x39_GAACGGATCATGTCTT	-8,92432885413958	-4,0358239455	ACTE2
10x39_GAAGCAGAGCGAAGGG	-7,25250630622698	-3,12285077998792	ACTE2
10x39_GAAGCAGCAAGGACTG	-7,85007386451555	-2,26190579364453	ACTE2
10x39_GAAGCAGCATAAAGGT	-7,00499253516985	-2,53544509837781	ACTE2
10x39_GAAGCAGGTACCCAAT	-9,76671509986712	-4,17779648730908	ACTE2
10x39_GAAGCAGGTTCAGGCC	-7,37781815772844	-4,00351345966016	ACTE2
10x39_GAAGCAGTCATAGCAC	-8,32275204902483	-2,41636217067395	ACTE2
10x39_GAATAAGAGAGAGCTC	-6,17745738273455	-2,97396123836194	ACTE1
10x39_GAATAAGAGATGTCGG	-8,26693825965716	-2,84111559817944	ACTE2
10x39_GAATAAGAGGCGCTCT	-9,27967267280413	-4,49786818454419	ACTE2
10x39_GAATAAGCACCTCGTT	-8,93919091468645	-3,28964817950879	ACTE2
10x39_GAATAAGCACGTCTCT	-5,89446883445574	-3,22963726947461	ACTE2
10x39_GAATAAGCATAAGACA	-9,33927922492815	-3,00688088367139	ACTE2
10x39_GAATAAGTCTAGCACA	-8,69609170203997	-3,62149632404004	ACTE2
10x39_GAATGAAAGTACGCCC	-7,42762379890276	-2,45128405521069	ACTE2
10x39_GAATGAACAACTGCTA	-8,80967240577532	-2,1294735712782	ACTE2
10x39_GAATGAAGTTGTGGCC	-8,16324715858294	-2,99263966510449	ACTE2
10x39_GAATGAATCAAACGGG	-7,38242154365374	-2,36250245998059	ACTE2
10x39_GACACGCCATTAGCCA	-7,75004773383928	-2,04528820941602	ACTE2
10x39_GACACGCGTATCGCAT	-8,55984406715227	-3,15169775912915	ACTE2
10x39_GACACGCTCTAAGCCA	-5,67855792289568	-2,61877263019238	ACTE2
10x39_GACAGAGAGAAGCCCA	-6,18763928657366	-2,65131628940259	ACTE2
10x39_GACAGAGAGAGCTGGT	-8,61952214485003	-4,65656006763135	ACTE2
10x39_GACAGAGAGCGCCTTG	-8,51703171974016	-2,42280233333264	ACTE2
10x39_GACAGAGAGTAGGTGC	-8,3023701215346	-2,61756098697339	ACTE2
10x39_GACAGAGCAATCAGAA	-8,85055737739397	-2,48957312534009	ACTE2
10x39_GACAGAGCACGTAAGG	-5,73475127464129	-3,90944159457837	ACTE2
10x39_GACAGAGCAGTAACGG	-9,06835274940325	-2,61403191516553	ACTE2
10x39_GACAGAGGTACTTGAC	-6,07601504569842	4,81477486660327	EPEN
10x39_GACAGAGGTTATCGGT	-3,06822495704485	-4,82255948016797	ACTE1
10x39_GACAGAGTCAGTCAGT	-7,78987031226946	-2,68645728061353	ACTE2
10x39_GACAGAGTCCGCGTTT	-6,4877367520888	-3,90955889651929	ACTE2
10x39_GACAGAGTCCGGCACA	-6,71876960044695	-2,08717120120679	ACTE2
10x39_GACAGAGTCTGGGCCA	-6,03699593787981	-2,93488610217725	ACTE2
10x39_GACCAATAGACTAGAT	-7,68894772773577	-2,52704108188306	ACTE2
10x39_GACCAATAGTGCTGCC	-8,470804264601	-1,83685791919385	ACTE2
10x39_GACCAATCAGACTCGC	-8,93396573310686	-3,1759868902937	ACTE2
10x39_GACCAATGTCTCAACA	-5,78119759803606	-4,785326604344	ACTE1
10x39_GACCAATGTGACCAAG	-6,27763896232439	-2,64410555789624	ACTE2
10x39_GACCAATGTGGCCCTA	-7,94887547736956	-2,15022051761304	ACTE2
10x39_GACCAATGTGTGCGTC	-7,38452821021868	-5,22796690890943	ACTE2
10x39_GACCAATGTTACCAGT	-8,20040326362444	-2,42506707141553	ACTE2
10x39_GACCAATTCAGCTGGC	-7,57453541999651	-3,84536755511914	ACTE2
10x39_GACCAATTCTTCCTTC	-7,41678242927386	-4,48252118060742	ACTE2
10x39_GACCTGGAGACTGTAA	-6,29982476478411	-2,40453422496472	ACTE2
10x39_GACCTGGAGGAGCGTT	-5,53341441398455	-3,14771259257947	ACTE2
10x39_GACCTGGAGGCTATCT	-5,18880372291399	5,3127883630022	EPEN
10x39_GACCTGGAGGTACTCT	-7,47091965919329	-4,94302666614209	ACTE2
10x39_GACCTGGAGTACGTAA	-6,29738812690569	-4,37329733798657	ACTE2
10x39_GACCTGGAGTCAATAG	-7,08729415183855	-3,62743771503125	ACTE2
10x39_GACCTGGCACGAAATA	-7,49960236793352	-3,8304606718794	ACTE2
10x39_GACCTGGGTCGTCTTC	-7,8407469297011	-2,64721334407483	ACTE2
10x39_GACCTGGGTGGTCTCG	-9,82645612006975	-4,08790266940747	ACTE2
10x39_GACCTGGTCACCCGAG	-2,43241338973833	-6,45576346347486	ACTE1
10x39_GACGCGTGTCTGCGGT	-5,15514855628802	-1,17368388602887	ACTE2
10x39_GACGCGTTCCTTGGTC	-7,96820645576311	-3,27457368800794	ACTE2
10x39_GACGGCTAGATGGGTC	-9,16161256080462	-2,72584474513684	ACTE2
10x39_GACGGCTAGATGTTAG	-6,85851960426165	-3,61655366847669	ACTE2
10x39_GACGGCTCAGCTCGCA	-4,62915139442278	-4,94495451877271	ACTE1
10x39_GACGGCTGTAGATTAG	-3,93734698539568	-5,74198496768628	ACTE1
10x39_GACGGCTGTTAAGACA	-9,28337769752337	-2,69790924022351	ACTE2
10x39_GACGTGCAGATCCCGC	-3,37353425269915	-5,4015408797041	ACTE1
10x39_GACGTGCAGCAACGGT	-6,7651386762221	-2,95560563037549	ACTE2
10x39_GACGTGCCAGAGTGTG	-8,20806889777971	-3,9319945616499	ACTE2
10x39_GACGTGCTCAAACCGT	-7,45478635078264	-2,99205840060864	ACTE2
10x39_GACGTTAAGAATTGTG	-9,08008675819231	-2,83775031993543	ACTE2
10x39_GACGTTAAGAGGTTGC	-4,80001502281023	-6,219661836125	ACTE1
10x39_GACGTTAAGGCAGTCA	-3,5518556142409	-5,22553503940259	ACTE1
10x39_GACGTTACAATGGATA	-7,2170954251845	-3,91624081561719	ACTE2
10x39_GACGTTACAGTAGAGC	-3,20836763625933	-5,22375119159375	ACTE1
10x39_GACGTTATCCAAACAC	-9,37053494697405	-3,69666779468213	ACTE2
10x39_GACGTTATCGTTACGA	-8,02343755012346	-2,95790493915235	ACTE2
10x39_GACTAACGTAAGTGGC	-9,58101945167376	-3,41699445674573	ACTE2
10x39_GACTAACGTACAAGTA	-9,03650193458391	-2,71389353702222	ACTE2
10x39_GACTAACGTCGGGTCT	-7,9655552411635	-1,63672030398999	ACTE2
10x39_GACTAACGTGTGCGTC	-6,84234290366961	-3,61457002589856	ACTE2
10x39_GACTAACTCATGCAAC	-7,28619199043108	-1,98684847781812	ACTE2
10x39_GACTACAAGAAACGAG	-3,48742060905291	-6,15664494464551	ACTE1
10x39_GACTACAAGAGCTGCA	-8,25855164771868	-3,12127364108716	ACTE2
10x39_GACTACACAAACCTAC	-6,25381951576067	-4,50063145587598	ACTE2
10x39_GACTACACAGGTTTCA	-7,69923310523821	-4,20995724628125	ACTE2
10x39_GACTACACAGTATGCT	-9,25119691139055	-2,48205697963391	ACTE2
10x39_GACTACACATGTCCTC	-7,21657090431048	-3,38893354365979	ACTE2
10x39_GACTACAGTAATAGCA	-4,93479113822771	-4,05691445300733	ACTE1
10x39_GACTACAGTTCCACGG	-6,28220515495135	-2,31334031055127	ACTE2
10x39_GACTACATCAGTGTTG	-7,08996682411028	-3,06047928760205	ACTE2
10x39_GACTACATCTGGTATG	-3,30380683189226	-5,79768145511304	ACTE1
10x39_GACTACATCTTAGCCC	-3,86512236839129	-6,25751316974317	ACTE1
10x39_GACTGCGAGAAGGTTT	-6,57466321235491	-3,90411055514966	ACTE2
10x39_GACTGCGAGAGTGACC	-8,25895886665178	-2,35703528354321	ACTE2
10x39_GACTGCGCAGTCGATT	-7,06750207191302	-2,44394600818311	ACTE2
10x39_GACTGCGCATATACCG	-8,03415398841692	-2,98866236636792	ACTE2
10x39_GACTGCGGTCTCGTTC	-9,36243157630755	-3,61136591861402	ACTE2
10x39_GACTGCGGTTAAGATG	-6,51972775703264	-2,90201056430493	ACTE2
10x39_GACTGCGTCCGAATGT	-8,59124474769427	-2,46581685969983	ACTE2
10x39_GACTGCGTCGCGTTTC	-6,70140319114519	-3,31767452190076	ACTE2
10x39_GACTGCGTCGGCTACG	-9,13575082069231	-4,67754376361524	ACTE2
10x39_GAGCAGAAGACATAAC	-8,33612828498675	-2,47688854167615	ACTE2
10x39_GAGCAGAAGATAGTCA	-7,73434548621966	-2,93689048717175	ACTE2
10x39_GAGCAGACACCAGGTC	-9,33948045020891	-3,52485144565259	ACTE2
10x39_GAGCAGACACCCTATC	-8,97877221351458	-2,6291712565199	ACTE2
10x39_GAGCAGACATGCCTAA	-7,61260991340471	-4,5942956251875	ACTE2
10x39_GAGCAGAGTAATCACC	-8,3508787656386	-1,98090637157117	ACTE2
10x39_GAGCAGAGTCGCATAT	-9,17833047157122	-2,8456543726698	ACTE2
10x39_GAGCAGAGTGGTAACG	-6,90856747871233	-4,010189179875	ACTE2
10x39_GAGCAGATCCTGTACC	-5,58979754691912	5,30968844463672	EPEN
10x39_GAGGTGAAGTTGAGAT	-4,48522906547381	-4,58797371814404	ACTE1
10x39_GAGGTGACAATAACGA	-8,29579549079729	-3,79050934741651	ACTE2
10x39_GAGGTGACAGGAATCG	-7,92531495338274	-3,14893091151868	ACTE2
10x39_GAGGTGACATAGGATA	-9,35899262672259	-2,94094264934216	ACTE2
10x39_GAGGTGACATCCGCGA	-6,4888124967177	-3,044359807469	ACTE2
10x39_GAGGTGACATGCGCAC	-8,25366597419573	-2,82598007152234	ACTE2
10x39_GAGGTGAGTAATTGGA	-7,87657075172259	-2,42506206462537	ACTE2
10x39_GAGGTGAGTCAGAATA	-6,90184169059588	-3,7416664404646	ACTE2
10x39_GAGGTGAGTGGTACAG	-8,9876614118178	-2,56612313220654	ACTE2
10x39_GAGGTGAGTTCGCGAC	-7,63632016425921	-2,9686578554884	ACTE2
10x39_GAGGTGATCCATGCTC	-7,2148924375136	-3,65158021876965	ACTE2
10x39_GAGTCCGCATCCCACT	-9,02449803596331	-3,41031134555493	ACTE2
10x39_GAGTCCGCATTGAGCT	-7,73877434974505	-2,33886707255994	ACTE2
10x39_GAGTCCGGTCGAACAG	-2,79719858413531	-5,38398611972486	ACTE1
10x39_GAGTCCGGTGGTCTCG	-7,15958981757952	-2,70173585841809	ACTE2
10x39_GAGTCCGTCAGCTTAG	-8,77619748359514	-2,69946825931226	ACTE2
10x39_GAGTCCGTCAGGATCT	-9,33627515083147	-3,34153497646008	ACTE2
10x39_GAGTCCGTCTTGACGA	-2,91328840499712	-5,41498959491406	ACTE1
10x39_GATCAGTCAACGATGG	-7,59358887916399	-2,24596393535291	ACTE2
10x39_GATCAGTGTCACAAGG	-8,81755166297747	-2,82842743823682	ACTE2
10x39_GATCAGTGTTTACTCT	-4,37544255500628	-5,01088869998609	ACTE2
10x39_GATCAGTTCAGTTAGC	-8,24386697059466	-3,16738403270398	ACTE2
10x39_GATCGATCACAGAGGT	-7,33639626746966	-3,53819811771069	ACTE2
10x39_GATCGATCATGACATC	-6,40199761634661	-3,667415742375	ACTE2
10x39_GATCGATGTACAGACG	-7,21080069785906	-3,43459999988233	ACTE2
10x39_GATCGCGAGCCAGGAT	-7,98147492652727	-4,65319502780591	ACTE2
10x39_GATCGCGAGGATTCGG	-4,04752593284441	-5,36974728534375	ACTE1
10x39_GATCGCGCAACACCCG	-8,02913766151262	-3,60189569423352	ACTE2
10x39_GATCGCGCAGGTGGAT	-8,26423840766741	-2,02823889682446	ACTE2
10x39_GATCGCGGTCAGAAGC	-3,34657674079729	-5,97457755038892	ACTE1
10x39_GATCGCGGTCCGTCAG	-6,45600896125628	-4,16014588306104	ACTE2
10x39_GATCGTAAGATCCTGT	-8,75006680732561	-2,35009205768262	ACTE2
10x39_GATCGTAAGCTAAGAT	-4,04836516624285	-6,0366636557356	ACTE1
10x39_GATCGTAAGGCAGTCA	-7,56366925483538	-2,93542325923596	ACTE2
10x39_GATCGTAAGGGAGTAA	-5,59041028266741	-3,12174785564099	ACTE2
10x39_GATCGTACACATTAGC	-5,5943770909865	-2,83351767490064	ACTE2
10x39_GATCGTAGTGACCAAG	-8,23507886176897	-3,83826411197339	ACTE2
10x39_GATCGTAGTTAAGTAG	-7,66057877784563	-2,10177267024671	ACTE2
10x39_GATCGTATCTGGCGTG	-8,5225906873305	-1,95043766925488	ACTE2
10x39_GATCTAGAGGCCCTTG	-4,07867293601824	-6,19922650287305	ACTE1
10x39_GATCTAGCACTCGACG	-8,27668576484514	-2,22999132106458	ACTE2
10x39_GATGAAACAGGACCCT	-6,04387622123553	-4,88407147357617	ACTE2
10x39_GATGAAAGTACCGTAT	-9,56553273444964	-3,46631539294873	ACTE2
10x39_GATGAAATCCAAGCCG	-9,0394659543593	-5,79703152606641	ACTE2
10x39_GATGAAATCTCCAACC	-3,32655530219866	-6,57018721530591	ACTE1
10x39_GATGAGGAGATATGGT	-5,79376368766619	-3,8775831503645	ACTE1
10x39_GATGAGGAGATGCGAC	-8,45998578315569	-3,38225830028211	ACTE2
10x39_GATGAGGCAGATGAGC	-8,51071458106829	-3,0648070616499	ACTE2
10x39_GATGAGGCAGCTCCGA	-5,33522515540911	-5,07526934573804	ACTE1
10x39_GATGAGGGTCTTCAAG	-7,1619401479323	-3,94724524448071	ACTE2
10x39_GATGAGGGTGTCCTCT	-7,29715924506975	-3,45517719218884	ACTE2
10x39_GATGAGGGTTGTACAC	-6,82686906104876	-3,14658844897901	ACTE2
10x39_GATGCTAAGAGTACCG	-6,27726655250384	-4,22255242297803	ACTE2
10x39_GATGCTAAGCAGCGTA	-9,53095441108538	-3,98887360522901	ACTE2
10x39_GATGCTAAGCCACGCT	-9,46589665656878	-2,85165346095715	ACTE2
10x39_GATGCTAAGGCCGAAT	-8,16412930732561	-3,16082489917432	ACTE2
10x39_GATGCTACAGATCTGT	-7,09159808402849	-3,72151220271741	ACTE2
10x39_GATGCTAGTTGTTTGG	-7,08672051673723	-2,73443067500745	ACTE2
10x39_GATGCTATCCCAAGAT	-5,42729144340349	-5,25175536105786	ACTE1
10x39_GATGCTATCGTCCAGG	-5,21920542960955	-3,16607082317029	ACTE2
10x39_GATGCTATCTTCGAGA	-7,55061822181536	-3,87941849658643	ACTE2
10x39_GATTCAGAGTAGGCCA	-8,02785878425432	-2,48807180354749	ACTE2
10x39_GATTCAGCAATGTAAG	-8,57832150703264	-2,81120980212842	ACTE2
10x39_GATTCAGCATTCCTGC	-7,97240166908098	-5,08649504611646	ACTE2
10x39_GATTCAGTCAAAGACA	-3,22012048011614	-6,23089373538648	ACTE1
10x39_GATTCAGTCACAGGCC	-8,02487473731829	-2,92598307559644	ACTE2
10x39_GATTCAGTCGATAGAA	-5,76558594947649	-4,79455864856397	ACTE1
10x39_GCAAACTAGATATGGT	-6,94095425849749	-2,25752842853223	ACTE2
10x39_GCAAACTAGATGTTAG	-7,13667683845354	-3,16387427280103	ACTE2
10x39_GCAAACTCAAGCGATG	-3,36198287254168	-7,07983553836499	ACTE1
10x39_GCAAACTCATATACCG	-6,4431524777968	-5,13089764545117	ACTE1
10x39_GCAAACTTCTAACTCT	-7,57125764137102	-2,70003164241467	ACTE2
10x39_GCAAACTTCTTGTACT	-6,96752028709246	-4,56254733035718	ACTE2
10x39_GCAATCACAACCGCCA	-8,41073899513079	-2,10735214183484	ACTE2
10x39_GCAATCACAAGTACCT	-7,56005292182757	-4,00928032825147	ACTE2
10x39_GCAATCAGTAAAGGAG	-8,4951658750136	-3,64505136439954	ACTE2
10x39_GCAATCATCTATCCTA	-6,61458878761126	-5,61262286136304	ACTE2
10x39_GCACATAAGGACCACA	-7,07554583793474	-5,81604588458692	ACTE2
10x39_GCACATAAGGATTCGG	-7,1789889836867	-3,52683651874219	ACTE2
10x39_GCACATACATCGGACC	-6,73522191291643	-2,64893114993726	ACTE2
10x39_GCACATAGTGCGATAG	-7,96017747169329	-2,12953198383008	ACTE2
10x39_GCACATAGTTTGGCGC	-7,1616697812636	-2,23494422862683	ACTE2
10x39_GCACATATCCCTCAGT	-4,81382231956316	-5,21045840213452	ACTE1
10x39_GCACATATCCCTTGTG	-6,31893162971331	-2,48583758304273	ACTE2
10x39_GCACTCTAGAACTGTA	-9,78332906013323	-4,08254206607495	ACTE2
10x39_GCACTCTAGGCTACGA	-4,87693076377703	-3,74564159343396	ACTE2
10x39_GCACTCTAGGTGCAAC	-5,46304230933977	-3,26306736896192	ACTE2
10x39_GCACTCTGTACCGCTG	-7,33217435127093	-3,69869101474439	ACTE2
10x39_GCACTCTGTACGCTGC	-7,65291123634173	-3,83008730838452	ACTE2
10x39_GCACTCTGTCTTCTCG	-7,51559548621966	-2,66155040691052	ACTE2
10x39_GCACTCTGTGTAAGTA	-8,44016938453509	-3,59542763660108	ACTE2
10x39_GCACTCTTCCGAATGT	-3,81257014518572	-5,78615487048779	ACTE1
10x39_GCACTCTTCCGGGTGT	-3,32555585151507	-6,17493641803418	ACTE1
10x39_GCACTCTTCTAACTTC	-9,60480790382219	-3,22650731036817	ACTE2
10x39_GCAGCCAAGATGTGTA	-8,44292168861223	-2,34246433208142	ACTE2
10x39_GCAGCCAAGGAGCGAG	-9,11647610908343	-3,57735240886365	ACTE2
10x39_GCAGCCAAGGCGCTCT	-8,9606895948012	-3,21275055835401	ACTE2
10x39_GCAGCCACACCTATCC	-6,76754861121966	-3,7066072268263	ACTE2
10x39_GCAGCCACATCACGTA	-5,92623667960955	5,35104071667041	EPEN
10x39_GCAGCCAGTTCGAATC	-8,24656968360735	-4,11772501895581	ACTE2
10x39_GCAGCCATCCTAGAAC	-9,40995126014544	-3,13319361636792	ACTE2
10x39_GCAGCCATCGACAGCC	-7,63551907783343	-3,38912523219739	ACTE2
10x39_GCAGCCATCGTCGTTC	-9,13154130225969	-2,26871955821668	ACTE2
10x39_GCAGTTAAGATCTGAA	-9,6282806897719	-3,43150532672559	ACTE2
10x39_GCAGTTAAGTTGAGTA	-6,92194895988299	-2,75794899890576	ACTE2
10x39_GCAGTTACACGGCCAT	-8,1168642545302	-1,90298450420056	ACTE2
10x39_GCAGTTAGTGAGTATA	-7,20698552375628	-2,43624532649671	ACTE2
10x39_GCAGTTATCATGCAAC	-7,62366109138323	-3,82020914981519	ACTE2
10x39_GCATACAAGCTCAACT	-9,17971425300432	-2,99087965915357	ACTE2
10x39_GCATACACAGGTTTCA	-9,03634839301897	-3,4092096133009	ACTE2
10x39_GCATACAGTGTTGGGA	-5,71489768272234	-2,95402467677747	ACTE2
10x39_GCATACATCACTTATC	-8,00511555915667	-3,44605625102673	ACTE2
10x39_GCATGATCAAGTCTAC	-7,2738466764052	-2,95376170108472	ACTE2
10x39_GCATGATCAATGGAAT	-6,31936125999285	-4,01700652072583	ACTE2
10x39_GCATGATGTGTGCGTC	-4,83887534385515	-6,54225027988111	ACTE1
10x39_GCATGATGTTCCATGA	-6,98747163062884	-2,74614870975171	ACTE2
10x39_GCATGATGTTGGAGGT	-7,04538874870135	-2,54162919948255	ACTE2
10x39_GCATGATTCACTTATC	-3,33840613609148	-4,77675545642529	ACTE1
10x39_GCATGATTCTAAGCCA	-7,87596326118303	-3,35880053470288	ACTE2
10x39_GCATGCGAGGTGATTA	-8,24280648475481	-3,62497723529492	ACTE2
10x39_GCATGCGCAGGGCATA	-3,24795632606341	-5,08463585803662	ACTE1
10x39_GCATGCGCATCCAACA	-8,8956671262343	-3,81147540042554	ACTE2
10x39_GCATGCGCATGCTGGC	-8,98517709022356	-3,61184037158643	ACTE2
10x39_GCATGCGGTAAAGGAG	-8,26731782203509	-2,21879351565991	ACTE2
10x39_GCATGCGGTCAACTGT	-8,60402493720843	-3,68359458873425	ACTE2
10x39_GCATGCGGTTCCACAA	-5,17576747184588	4,32948243191089	EPEN
10x39_GCATGCGTCGCGCCAA	-4,35990863090349	-4,67422831485425	ACTE1
10x39_GCATGTAAGGCTCAGA	-8,77841763740374	-2,70894349048291	ACTE2
10x39_GCATGTACAAGTTCTG	-5,9068451428969	-5,49723351428662	ACTE2
10x39_GCATGTAGTCTAAAGA	-7,77318768745257	-3,74100220630322	ACTE2
[truncated: 60,389 more rows]

## Sheet: e
	UMAP_1	UMAP_2	region
10x39_AAACCTGAGAATGTGT	6,25679060542438	6,60973736372809	cortex
10x39_AAACCTGAGATCCTGT	4,09695431315753	2,28195497122626	cortex
10x39_AAACCTGCACAGGTTT	6,47234865748737	5,30191561308722	cortex
10x39_AAACCTGCAGTCACTA	7,07233711802814	6,65745159712653	cortex
10x39_AAACCTGGTAGAAGGA	3,64500996196124	0,263687995346594	cortex
10x39_AAACCTGGTCGAAAGC	4,6399678858504	3,02943631735663	cortex
10x39_AAACCTGGTCGATTGT	6,57469364726398	4,78177973357062	cortex
10x39_AAACCTGGTGGCTCCA	4,90745445811603	2,52664038267951	cortex
10x39_AAACCTGTCGAGAGCA	4,01925608241412	2,67688342657905	cortex
10x39_AAACCTGTCGCGTTTC	3,66206738078449	0,445336964996863	cortex
10x39_AAACCTGTCTCATTCA	6,85587784373615	1,51055106249671	cortex
10x39_AAACGGGAGATCCCGC	7,93453976237628	5,56097265807013	cortex
10x39_AAACGGGAGATGGCGT	5,97795912349078	5,07801624861579	cortex
10x39_AAACGGGAGCTAGGCA	7,75508972728107	4,11710402098517	cortex
10x39_AAACGGGAGTTGAGAT	5,51573750102374	5,44648501005988	cortex
10x39_AAACGGGGTATATGGA	5,93832108104083	6,41946598616462	cortex
10x39_AAACGGGTCCCTAACC	6,38634821498248	5,52390095320563	cortex
10x39_AAACGGGTCTGCGGCA	6,94281717860553	6,95572897520881	cortex
10x39_AAAGATGAGGTGATTA	5,21039196574542	1,85198566046577	cortex
10x39_AAAGATGGTCGAGTTT	7,66482445323322	1,5600398453794	cortex
10x39_AAAGATGTCAATACCG	6,4769310625777	6,19432446089606	cortex
10x39_AAAGCAACATCTCCCA	5,10605093562457	2,37650820341926	cortex
10x39_AAAGCAAGTGAGGGAG	5,23736139857623	5,92504355040412	cortex
10x39_AAAGCAATCGTTACAG	8,29474064433429	5,10886475172858	cortex
10x39_AAAGTAGAGAGGTAGA	3,76274057948444	2,05232187834601	cortex
10x39_AAATGCCAGGAGTACC	6,74495789134357	7,11236425963263	cortex
10x39_AAATGCCCAGCTGTAT	7,06387087428424	6,47846743193488	cortex
10x39_AAATGCCCATCTCCCA	7,44678684794757	6,78194519606452	cortex
10x39_AAATGCCGTGGTGTAG	5,54250284755084	5,2346415194593	cortex
10x39_AAATGCCTCAACACCA	5,47319504344318	4,22247692671638	cortex
10x39_AAATGCCTCAGCGACC	7,87100979411456	6,52784773436408	cortex
10x39_AAATGCCTCCCACTTG	7,01160856807086	6,01178165999274	cortex
10x39_AAATGCCTCCGTAGGC	6,85338732325885	6,54198786345344	cortex
10x39_AAATGCCTCGTCCAGG	6,1453332575545	5,27916332808356	cortex
10x39_AAATGCCTCTGCTGCT	3,53726336085651	4,09385391798835	cortex
10x39_AACACGTAGAGCTGCA	4,54963490092609	2,11708351698737	cortex
10x39_AACACGTAGAGCTTCT	5,70148846232745	5,71460959044318	cortex
10x39_AACACGTAGCTAGTGG	8,09049221598956	2,97185203162055	cortex
10x39_AACACGTCAGCTGTAT	7,43200298869464	6,6118330630384	cortex
10x39_AACACGTCATACAGCT	4,64003702723834	3,40647980299811	cortex
10x39_AACACGTCATCCTTGC	7,44183155619952	5,50458857146125	cortex
10x39_AACACGTCATTGGTAC	6,38820740306232	6,84945866194587	cortex
10x39_AACACGTGTAGCGTCC	5,08552404963825	3,30887266722541	cortex
10x39_AACACGTGTGATAAGT	2,8790990980849	-0,0820103314795015	cortex
10x39_AACACGTTCATAACCG	5,41730114543292	3,02374407378058	cortex
10x39_AACACGTTCTGCTGCT	7,47716423594806	4,91759726134162	cortex
10x39_AACCATGGTAGTACCT	4,22586676204059	1,1031169566236	cortex
10x39_AACCATGGTCGTGGCT	5,10299679362628	5,57068106261115	cortex
10x39_AACCATGGTGCGAAAC	5,99341103160236	5,23327347365241	cortex
10x39_AACCATGGTTACGTCA	7,65852161967609	5,72718140211921	cortex
10x39_AACCATGGTTGCTCCT	5,25431534373615	5,2678913745008	cortex
10x39_AACCATGTCAACCAAC	5,95328280055377	4,60159918394904	cortex
10x39_AACCATGTCCACTGGG	8,30208679759357	5,44590231505256	cortex
10x39_AACCATGTCGTGGGAA	7,71405026042316	6,64438530531745	cortex
10x39_AACCGCGAGAAGATTC	5,21378084742877	5,25457617369513	cortex
10x39_AACCGCGAGGGCACTA	3,71507498347614	4,87958761778693	cortex
10x39_AACCGCGAGTCTTGCA	6,75895735347125	6,14571138945441	cortex
10x39_AACCGCGCACCATCCT	5,37467428767535	4,18080088225226	cortex
10x39_AACCGCGCATAGACTC	7,4146318110213	6,13239285078864	cortex
10x39_AACCGCGGTTGCTCCT	7,6045617731795	5,18479868498664	cortex
10x39_AACCGCGTCACTGGGC	4,05776306712482	1,87662717429023	cortex
10x39_AACCGCGTCCATGAGT	5,9655351313338	2,82102867689948	cortex
10x39_AACGTTGGTCCTAGCG	3,68444058024738	1,96761747923713	cortex
10x39_AACGTTGGTCTAAACC	4,07468840205524	2,4925851496778	cortex
10x39_AACGTTGTCGCGTAGC	6,81862732493732	6,26166292754035	cortex
10x39_AACTCAGAGACACGAC	7,39197155558917	5,56308170882087	cortex
10x39_AACTCAGAGAGAGCTC	4,31451078975055	3,09780093756537	cortex
10x39_AACTCAGAGATCTGCT	5,74854466044757	4,92352863875251	cortex
10x39_AACTCAGAGCTCCCAG	7,88801952922199	6,70513769713263	cortex
10x39_AACTCAGAGCTGATAA	6,82020470225665	5,54438683119636	cortex
10x39_AACTCAGCATGCGCAC	6,89854570948932	6,23415180769782	cortex
10x39_AACTCAGGTACCGTTA	6,01806637370441	5,58086058226447	cortex
10x39_AACTCAGGTATATCCG	6,01260849559161	5,30085751143317	cortex
10x39_AACTCAGGTTCCTCCA	6,07608553492877	6,50724789229255	cortex
10x39_AACTCAGTCACGCATA	3,47754427516315	0,372156229885626	cortex
10x39_AACTCAGTCTCTGCTG	6,02603146159503	2,29148098555427	cortex
10x39_AACTCCCAGCAAATCA	3,00775357806537	-0,250915157524538	cortex
10x39_AACTCCCAGTGAAGAG	6,88231607997272	6,01575943556647	cortex
10x39_AACTCCCAGTGGGATC	6,15375753962848	3,33482572165351	cortex
10x39_AACTCCCAGTGGTAAT	6,73290392482135	5,16105600920539	cortex
10x39_AACTCCCCAAAGGTGC	3,83003851497028	2,62501522627692	cortex
10x39_AACTCCCCAATGAATG	3,69991060817096	2,91019651022773	cortex
10x39_AACTCCCCACCAGATT	4,63167616450641	5,30074450102668	cortex
10x39_AACTCCCCATCACGAT	3,81448647105548	4,93950792876105	cortex
10x39_AACTCCCGTAAACACA	4,68172833049152	4,27657410231452	cortex
10x39_AACTCTTAGACCACGA	7,77438828074786	4,73855301466804	cortex
10x39_AACTCTTCAAAGTGCG	6,04919764125201	5,96132418242316	cortex
10x39_AACTCTTGTGCACTTA	6,18448587977741	6,53423306074958	cortex
10x39_AACTCTTGTTAGAACA	6,21426817500446	5,93640276518683	cortex
10x39_AACTGGTAGCTGTCTA	5,38707300746295	4,69683834639411	cortex
10x39_AACTGGTCAGCATGAG	7,00958534800861	2,46266242590766	cortex
10x39_AACTGGTCATCCGCGA	5,35469004237506	5,80502888289313	cortex
10x39_AACTGGTGTACTCGCG	5,19547316157672	4,38623234358649	cortex
10x39_AACTGGTGTCTGATTG	6,30341002070758	6,36298700896125	cortex
10x39_AACTGGTTCGTACCGG	5,79406639659259	4,84368177977424	cortex
10x39_AACTTTCAGTGTCCCG	7,10562845790241	4,98720404234748	cortex
10x39_AACTTTCCACATCTTT	2,93961807811115	0,300848093899298	cortex
10x39_AACTTTCGTAGGGACT	7,3060006769881	6,15094133940558	cortex
10x39_AACTTTCGTGGTCTCG	5,60365387523029	2,87506434050422	cortex
10x39_AACTTTCTCATCGCTC	8,44687172496173	5,98535772887092	cortex
10x39_AACTTTCTCGGCGCAT	6,30277344310138	2,89508434859138	cortex
10x39_AACTTTCTCTTAGAGC	5,9330587061629	6,10953756895881	cortex
10x39_AACTTTCTCTTTACGT	3,6985616358504	2,78870936957221	cortex
10x39_AAGACCTAGGTGGGTT	3,93009802424762	1,92178675261359	cortex
10x39_AAGACCTAGTATGACA	4,19632240855548	1,89603039351325	cortex
10x39_AAGACCTCAAAGTCAA	3,57097860896442	2,2748186263166	cortex
10x39_AAGACCTCATTACCTT	5,29639669978473	6,06583973494391	cortex
10x39_AAGACCTGTAGCTTGT	5,57724377238605	4,96605679121833	cortex
10x39_AAGCCGCAGCTCCTTC	4,13405891978595	1,61159738627296	cortex
10x39_AAGCCGCCACGAAACG	5,15674254023883	5,31324240294318	cortex
10x39_AAGCCGCCACGGACAA	5,51193758571002	4,35959335890632	cortex
10x39_AAGCCGCTCAGCGACC	4,04172035777423	-0,553553583947611	cortex
10x39_AAGGAGCCACCGTTGG	6,52970501506183	5,71412560072761	cortex
10x39_AAGGAGCTCTGGCGTG	6,90725275599811	5,46252819624763	cortex
10x39_AAGGCAGCAGATAATG	6,44991156184528	6,3653559359632	cortex
10x39_AAGGCAGCATCCAACA	6,21560236537311	4,23737141219001	cortex
10x39_AAGGCAGGTCGCGAAA	5,39605900370929	5,60589930144172	cortex
10x39_AAGGCAGGTTGGTGGA	8,76420780742023	5,50122973051887	cortex
10x39_AAGGCAGTCTGGTTCC	7,4274549158797	5,59176251021247	cortex
10x39_AAGGTTCCACAACGTT	7,2130036028609	1,77155515280585	cortex
10x39_AAGGTTCCACTTACGA	7,9762305887923	6,21616789427619	cortex
10x39_AAGGTTCCAGCGATCC	6,61923119151447	6,18741222945075	cortex
10x39_AAGTCTGAGGCCATAG	7,7773837717757	6,35368105498176	cortex
10x39_AAGTCTGAGGTGCAAC	6,63534876429889	6,88823410597663	cortex
10x39_AAGTCTGCAGTATGCT	7,60145088755939	5,75391861525397	cortex
10x39_AAGTCTGCATCTCCCA	5,19307705485675	2,19561764326911	cortex
10x39_AAGTCTGTCAACACGT	5,22729441249225	3,63736912337165	cortex
10x39_AATCCAGCAGCTGTAT	7,43744370066974	5,96546122160773	cortex
10x39_AATCCAGCATGGTCTA	7,24126192653033	1,59789165583472	cortex
10x39_AATCCAGGTGCGGTAA	6,53025147044513	5,37703653899055	cortex
10x39_AATCCAGGTGCTGTAT	3,87133690440509	1,55332705107551	cortex
10x39_AATCCAGGTGTCCTCT	4,38821550929401	12,924217191609	cortex
10x39_AATCCAGTCCGTCATC	8,25304409587238	5,67674013701301	cortex
10x39_AATCGGTAGTGAAGTT	4,54310843074176	5,16686340895514	cortex
10x39_AATCGGTCAAGTAATG	6,75749918544147	5,65767237273078	cortex
10x39_AATCGGTCACTTAACG	4,06215139949176	12,7362355860792	cortex
10x39_AATCGGTCATCGTCGG	4,99947687709186	-0,530098217455339	cortex
10x39_AATCGGTGTGTCAATC	3,34194275462482	0,992574659260321	cortex
10x39_AATCGGTTCTCGATGA	4,12327334010455	5,02165218916755	cortex
10x39_ACACCAAAGGCCGAAT	7,20628782832477	5,92787787047248	cortex
10x39_ACACCAATCCTTAATC	6,55934855067584	1,45890590277534	cortex
10x39_ACACCCTAGCCCGAAA	7,7336072596297	6,32688519087653	cortex
10x39_ACACCCTAGGGCTTGA	5,80776306712482	3,84932037916999	cortex
10x39_ACACCCTAGTGCAAGC	4,97148939692828	4,20003792372565	cortex
10x39_ACACCCTCAGCTGCAC	5,58095642649982	0,962323394688177	cortex
10x39_ACACCCTGTCACACGC	3,94171616160724	4,45771214094977	cortex
10x39_ACACCCTGTCACTTCC	5,0805310877547	5,5109014185987	cortex
10x39_ACACCCTGTGAGTATA	6,63539072596881	6,44576212492805	cortex
10x39_ACACCCTGTGCGCTTG	5,43763205134723	5,03388973799567	cortex
10x39_ACACCCTTCACAGTAC	3,75860973918292	1,90384098616462	cortex
10x39_ACACCCTTCGGAGCAA	5,58594032847736	4,62370344725471	cortex
10x39_ACACCGGAGAAGGCCT	7,85570618235919	6,45843645659308	cortex
10x39_ACACCGGAGGACACCA	7,0157904299483	5,46505447951179	cortex
10x39_ACACCGGCACAGGAGT	7,19042250239703	4,91935822096686	cortex
10x39_ACACCGGGTATAGGTA	5,5610112818465	5,0517515811048	cortex
10x39_ACACCGGGTGACTACT	7,61673447215411	4,51115843382697	cortex
10x39_ACACCGGTCACTCCTG	6,81460615718219	6,29821583357673	cortex
10x39_ACACCGGTCCCACTTG	4,72220989787433	3,77802464094977	cortex
10x39_ACACCGGTCCGTAGTA	5,35456320369098	4,21613022414069	cortex
10x39_ACACCGGTCGGACAAG	3,82161709391925	-0,128573003140878	cortex
10x39_ACACCGGTCTGCAAGT	7,83656021678302	4,07451769438605	cortex
10x39_ACACTGAAGATACACA	5,88992449366901	5,27019640532355	cortex
10x39_ACACTGAAGTGGAGAA	6,2141136797652	5,21117874708991	cortex
10x39_ACACTGACAGTCTTCC	6,49254795634601	6,65886637297492	cortex
10x39_ACACTGATCACTTCAT	6,28704926097247	4,15138002959113	cortex
10x39_ACACTGATCTTCTGGC	5,45602223002765	5,08160540190558	cortex
10x39_ACAGCCGAGAATCTCC	3,62077232920978	0,806574073704291	cortex
10x39_ACAGCCGAGCATGGCA	6,22235867106769	3,75272127714973	cortex
10x39_ACAGCCGAGGCCGAAT	6,68501850688312	5,52595182982306	cortex
10x39_ACAGCCGGTCGGGTCT	7,14325329387042	5,76376434889655	cortex
10x39_ACAGCCGGTTATCCGA	5,72429462992999	6,76157995787482	cortex
10x39_ACAGCCGTCACGATGT	5,7135033282027	4,61756559935431	cortex
10x39_ACAGCCGTCCACGAAT	4,24442144954059	0,728370991619635	cortex
10x39_ACAGCCGTCGTACGGC	6,91014763438556	3,97860380736213	cortex
10x39_ACAGCTAAGTGTACCT	6,64662787043903	6,17085835066657	cortex
10x39_ACAGCTAAGTTGAGTA	6,35599752986285	5,90400787916999	cortex
10x39_ACAGCTACAAAGAATC	6,42725798213336	6,99214836684089	cortex
10x39_ACAGCTACAGGGCATA	6,08428665721271	5,81290623274665	cortex
10x39_ACAGCTACATACCATG	3,75754829966876	0,710347739132452	cortex
10x39_ACAGCTAGTATTAGCC	4,93907114589069	6,06565758314948	cortex
10x39_ACAGCTAGTCTAGGTT	6,84593006694171	5,83879801359992	cortex
10x39_ACAGCTAGTCTCAACA	5,79503723704669	4,61118408766608	cortex
10x39_ACAGCTAGTGATAAAC	7,50145718180988	6,67129799452643	cortex
10x39_ACAGCTATCAAGGTAA	3,45219990336749	0,265505758198309	cortex
10x39_ACAGCTATCCGTTGCT	7,07587238871906	5,92236801710944	cortex
10x39_ACATACGAGAAACGCC	5,30546614253375	4,65656468001227	cortex
10x39_ACATACGAGGGCTCTC	8,15131947123859	6,3785395297132	cortex
10x39_ACATACGCAGAGCCAA	5,13733479106281	4,73261114683967	cortex
10x39_ACATACGGTCTGATTG	4,39805885875079	3,34497329321723	cortex
10x39_ACATACGTCTGGGCCA	6,91329809748981	5,09942719069343	cortex
10x39_ACATCAGCAACTTGAC	7,6661662729964	5,05982920256476	cortex
10x39_ACATCAGCAAGAAAGG	5,94687840068195	6,16704842177253	cortex
10x39_ACATCAGCACCCAGTG	7,73216816508624	1,85095330801826	cortex
10x39_ACATCAGCACGAAACG	6,83406302058551	7,00327250090461	cortex
10x39_ACATCAGCAGTATGCT	5,44321438395831	2,46070548621039	cortex
10x39_ACATCAGTCAGCCTAA	7,04021402919147	2,71079989996772	cortex
10x39_ACATCAGTCGAGCCCA	6,59590431773517	6,25674292174201	cortex
10x39_ACATGGTCATCGATGT	6,20703693950031	4,43618532744269	cortex
10x39_ACATGGTGTAGTACCT	6,46084639155719	3,24785610762458	cortex
10x39_ACCAGTAAGACCTAGG	6,21196981990192	6,9498138102613	cortex
10x39_ACCAGTAAGTTCCACA	2,99606892192218	0,563315180214453	cortex
10x39_ACCAGTACAACACCCG	5,3237328203902	4,00094076720099	cortex
10x39_ACCAGTACAACCGCCA	6,4540342959151	5,77654882994513	cortex
10x39_ACCAGTACAAGGTTCT	6,68926188075397	5,36188456145148	cortex
10x39_ACCAGTATCTGGGCCA	6,74393459880206	6,14136215773444	cortex
10x39_ACCCACTAGATATGCA	6,94699379527423	7,30269476500373	cortex
10x39_ACCCACTAGGGATCTG	4,93628498637531	12,6211442622266	cortex
10x39_ACCCACTCAGAGCCAA	5,30680319392535	3,72652193632941	cortex
10x39_ACCCACTGTCGCCATG	5,49351784312579	5,79068848219733	cortex
10x39_ACCCACTGTGGTTTCA	5,5684461268172	5,76675650206428	cortex
10x39_ACCCACTTCATGCAAC	7,86653324687335	6,65755268660407	cortex
10x39_ACCCACTTCCACTCCA	7,65382954203937	6,47812553969245	cortex
10x39_ACCCACTTCCGCATAA	7,65347954356525	4,90961739149909	cortex
10x39_ACCGTAAAGAACAACT	7,67816063487384	6,17192408171515	cortex
10x39_ACCGTAAAGATCCTGT	4,46774336421344	5,62567135420661	cortex
10x39_ACCGTAACAAGAAAGG	7,73112675273273	3,84992119398932	cortex
10x39_ACCGTAACACCAGATT	6,14565416896198	6,05623718825202	cortex
10x39_ACCGTAACATGGTTGT	7,61522003733966	4,97924419966559	cortex
10x39_ACCGTAACATTGGGCC	6,94878002726886	4,97338768568854	cortex
10x39_ACCTTTACACAGACTT	6,81676718318317	6,74788614836555	cortex
10x39_ACCTTTACACAGGAGT	3,63381048762653	0,414384034546423	cortex
10x39_ACCTTTACACCGTTGG	7,29392334544513	6,96840092268805	cortex
10x39_ACCTTTACAGCTTAAC	6,70260998332355	7,14648005095344	cortex
10x39_ACCTTTACATATGGTC	3,52167936885211	1,33092161742072	cortex
10x39_ACCTTTAGTCAGGACA	5,66416212642047	5,83120867338996	cortex
10x39_ACCTTTAGTCTGGAGA	6,76776739680621	6,47241541472297	cortex
10x39_ACCTTTATCACATGCA	3,33388706767413	-0,206387239424181	cortex
10x39_ACGAGCCAGAAGATTC	5,98809334361408	5,46059080687385	cortex
10x39_ACGAGCCAGCTGCAAG	3,4473089846358	0,88046404448371	cortex
10x39_ACGAGCCAGTGGGTTG	5,41606899821613	5,33598324385505	cortex
10x39_ACGAGCCAGTTACGGG	7,41482540690753	3,78602835265021	cortex
10x39_ACGAGCCCATCTCCCA	6,67132755839679	4,48904368010383	cortex
10x39_ACGAGCCGTTACGTCA	6,52014109217975	5,80827471342902	cortex
10x39_ACGAGCCTCGCAGGCT	7,08274408900592	6,43956181135993	cortex
10x39_ACGAGGAAGAGCTTCT	5,73034378611896	5,87837263670783	cortex
10x39_ACGAGGAAGAGTACAT	5,42089172923419	4,32818075743537	cortex
10x39_ACGAGGACACCTTGTC	5,12480827891681	12,5006799372755	cortex
10x39_ACGAGGAGTGTTCTTT	7,86743637645099	4,76583334532599	cortex
10x39_ACGAGGATCGTTTAGG	8,0064401301131	5,07284256544929	cortex
10x39_ACGATACAGGTCATCT	4,11891886317584	1,92658063498359	cortex
10x39_ACGATACAGTACATGA	7,19010111415241	5,94670960036139	cortex
10x39_ACGATACCAAGTACCT	5,12385317408893	12,478880849751	cortex
10x39_ACGATACCAATGGACG	6,5632757815108	6,52511116591315	cortex
10x39_ACGATACCAGACACTT	7,78306480967853	4,57896658507209	cortex
10x39_ACGATACGTAGCCTAT	8,09692188823077	5,20926853743415	cortex
10x39_ACGATACGTAGCTGCC	5,87015816295001	6,44209190932136	cortex
10x39_ACGATACGTCCGAGTC	4,86117216670367	3,65733143416266	cortex
10x39_ACGATACGTGTTTGGT	5,29767223918292	4,93791386214118	cortex
10x39_ACGATACGTTATCACG	7,10784813487384	5,3114499720655	cortex
10x39_ACGATACGTTGCTCCT	6,2250885637984	2,89929505911689	cortex
10x39_ACGATGTAGAACTGTA	5,13311287486408	12,2800902995191	cortex
10x39_ACGATGTAGATAGGAG	6,6631407412276	6,5816964778028	cortex
10x39_ACGATGTAGTTAAGTG	6,02228066050861	6,59718319502692	cortex
10x39_ACGATGTCAGACGCTC	6,50367065989825	7,01818558302741	cortex
10x39_ACGATGTGTCAACATC	8,02949043834064	6,04439589110236	cortex
10x39_ACGATGTGTGCTTCTC	3,83078238093707	0,974665728481817	cortex
10x39_ACGATGTGTGTATGGG	5,48390194499347	5,62231442061286	cortex
10x39_ACGATGTGTTCAGACT	6,84513231837604	6,01423641768317	cortex
10x39_ACGATGTTCAACTCTT	5,68756815516803	4,71807571974616	cortex
10x39_ACGATGTTCCGTAGGC	3,03468033397052	3,92834230986457	cortex
10x39_ACGCAGCCAATAGCAA	8,15551086985919	6,13160368529181	cortex
10x39_ACGCAGCCATACCATG	5,55443379008624	6,00150629607062	cortex
10x39_ACGCAGCTCCCACTTG	3,82189175212238	1,65269061652045	cortex
10x39_ACGCAGCTCTGATTCT	6,43807694041583	4,30390974608283	cortex
10x39_ACGCCAGAGTCTTGCA	4,22099873149249	4,11550852385383	cortex
10x39_ACGCCAGAGTTTGCGT	5,50324293696735	5,72470089522223	cortex
10x39_ACGCCAGCACTATCTT	6,94473883235309	5,41618773070197	cortex
10x39_ACGCCAGCAGACGCAA	3,43730827891681	-0,173267501322222	cortex
10x39_ACGCCAGCAGCGTCCA	3,72992369258258	0,780301776798773	cortex
10x39_ACGCCAGGTTAAAGAC	5,94691607081744	6,43719908324103	cortex
10x39_ACGCCAGGTTATGTGC	6,51693007075641	1,56498190489631	cortex
10x39_ACGCCAGTCGTGGTCG	6,46729609095905	6,6289581927381	cortex
10x39_ACGCCGACAAATCCGT	4,77611919963214	4,07684609022956	cortex
10x39_ACGCCGACACCTATCC	6,49732348048541	6,08509108153205	cortex
10x39_ACGCCGAGTTCCCTTG	7,42290779673908	5,98683449354987	cortex
10x39_ACGCCGATCCATTCTA	3,46003529155109	2,7571766051374	cortex
10x39_ACGCCGATCGGTGTCG	5,83853575312946	6,4162821444593	cortex
10x39_ACGGAGAAGCTTATCG	6,3460921915755	5,8050760897718	cortex
10x39_ACGGAGAAGGAATCGC	6,52419420802448	5,92674967375617	cortex
10x39_ACGGAGACAAAGTCAA	7,12941357219074	2,08523580160956	cortex
10x39_ACGGAGACACGTCTCT	5,65881392085407	3,97837015715461	cortex
10x39_ACGGAGACAGCTCGCA	6,34308239543292	6,10042616453986	cortex
10x39_ACGGAGACATTGGCGC	6,80967709147784	5,70733067122321	cortex
10x39_ACGGAGAGTAAATGAC	3,94910379969928	1,75641461935859	cortex
10x39_ACGGAGATCAGCATGT	4,14268824183795	5,23727890578132	cortex
10x39_ACGGAGATCCAAGTAC	7,17231794917438	5,58717009154181	cortex
10x39_ACGGAGATCGTGGACC	5,94463392817828	6,33027073469977	cortex
10x39_ACGGAGATCTAACTCT	7,51668545329425	5,45090576735358	cortex
10x39_ACGGCCAAGCGTTGCC	8,28099056804034	5,64071985808234	cortex
10x39_ACGGCCACACGGTAAG	3,31814142787311	0,0954036387525083	cortex
10x39_ACGGCCAGTATATGGA	4,63700195872638	5,761372533711	cortex
10x39_ACGGCCAGTCCTGCTT	7,0408434542403	5,15128323164802	cortex
10x39_ACGGCCATCTGCCAGG	4,56940743052814	1,99997016516547	cortex
10x39_ACGGGCTGTAGCTCCG	6,65453955256793	6,3357829722486	cortex
10x39_ACGGGCTGTTAAGTAG	7,68177601420734	6,12548634138923	cortex
10x39_ACGGGCTTCAACACGT	6,88088652217242	6,61336895552497	cortex
10x39_ACGGGCTTCTGAGGGA	7,47095390879962	5,68959852782111	cortex
10x39_ACGGGTCAGATGTGTA	4,18147799098346	4,67351242628913	cortex
10x39_ACGGGTCCAGGCTCAC	7,1675991686568	6,15031191435676	cortex
10x39_ACGGGTCCATCTCGCT	8,60875221812579	5,45447203245978	cortex
10x39_ACGGGTCGTGGTAACG	6,37731548869464	6,69396111098151	cortex
10x39_ACGGGTCGTGTAACGG	5,36211439692828	4,15574833479743	cortex
10x39_ACGGGTCTCATTGCGA	7,42315289103839	5,55421110716681	cortex
10x39_ACGGGTCTCCAGAGGA	6,08081003749225	5,18161627379279	cortex
10x39_ACGGGTCTCTACGAGT	5,70196291529987	5,691050973805	cortex
10x39_ACGGGTCTCTGCCCTA	5,79971405589435	5,78604837981086	cortex
10x39_ACGTCAAAGCACACAG	3,92654892527911	1,3487828644834	cortex
10x39_ACGTCAAAGCTAACAA	4,85622498118732	4,8860964449964	cortex
10x39_ACGTCAAAGGACAGAA	5,50166746699664	4,20275923338752	cortex
10x39_ACGTCAAAGTAGCGGT	3,59784885966632	0,0706532868466856	cortex
10x39_ACGTCAACACATGTGT	3,48866888606403	0,841978398235846	cortex
10x39_ACGTCAAGTAATCACC	7,96735760295245	5,46370550719123	cortex
10x39_ACGTCAAGTGAACCTT	7,60939499461505	5,61692139235358	cortex
10x39_ACGTCAATCAAACCAC	6,71018835627887	5,3585986765943	cortex
10x39_ACGTCAATCTTGTCAT	6,0624065073714	6,92290445891242	cortex
10x39_ACTATCTAGCTGATAA	4,00329491221759	1,80691358176093	cortex
10x39_ACTATCTAGTGCGTGA	6,19252440059039	5,81296345320563	cortex
10x39_ACTATCTGTATCGCAT	5,6172799738631	2,53741046515327	cortex
10x39_ACTATCTTCAGTTGAC	6,73118015849445	6,91103216734748	cortex
10x39_ACTATCTTCATATCGG	6,52847382151935	6,82160708037238	cortex
10x39_ACTATCTTCCTCCTAG	6,93288752162311	4,62223240462165	cortex
10x39_ACTATCTTCTTGTCAT	8,02111431681964	3,79227587309699	cortex
10x39_ACTGAACAGCCCAGCT	3,46322390162799	1,29341193762641	cortex
10x39_ACTGAACAGGGTCGAT	5,34666868769977	5,67628332701545	cortex
10x39_ACTGAACAGTACGCCC	4,96857449138019	12,4036035212598	cortex
10x39_ACTGAACCAATGAAAC	7,7878532084212	4,68382927504401	cortex
10x39_ACTGAACCATCACAAC	7,60032841288898	6,84726807204108	cortex
10x39_ACTGAACCATCACCCT	5,56579729640338	6,27294394102912	cortex
10x39_ACTGAACCATTCGACA	5,69716736399982	6,48052689162116	cortex
10x39_ACTGAACGTAGAGGAA	7,17261120402667	6,48126741972785	cortex
10x39_ACTGAACGTTAAGTAG	6,6216220530257	7,27153441038947	cortex
10x39_ACTGAACTCCCGGATG	8,0724858912215	5,51208969679694	cortex
10x39_ACTGAGTAGAAACGAG	7,04191681468341	6,28193708983283	cortex
10x39_ACTGAGTCACTCGACG	5,85980364405963	5,23302933302741	cortex
10x39_ACTGAGTGTCGCATAT	6,97370716655109	6,02131601897101	cortex
10x39_ACTGAGTTCCTGCAGG	4,59519907557819	5,47722527113776	cortex
10x39_ACTGAGTTCCTTAATC	7,60720249736163	5,20302435484748	cortex
10x39_ACTGAGTTCGATCCCT	7,6963586481795	6,7029032382093	cortex
10x39_ACTGAGTTCGTGGTCG	6,78333422267291	6,64588162031989	cortex
10x39_ACTGAGTTCTAGAGTC	5,60734125697467	6,68752857771735	cortex
10x39_ACTGATGAGGCTACGA	4,33469196879718	4,68774410811286	cortex
10x39_ACTGATGCACGTAAGG	7,39109036052081	5,52629801359992	cortex
10x39_ACTGATGCAGATCGGA	7,84934898936603	5,85404917326789	cortex
10x39_ACTGATGGTCAAGCGA	4,09466930949542	2,0439197691999	cortex
10x39_ACTGATGGTCACACGC	7,03807255351398	5,9362730654798	cortex
10x39_ACTGCTCAGACAGACC	7,01535173976276	5,47819706526618	cortex
10x39_ACTGCTCAGAGCTGGT	6,32109686457965	6,96889015761237	cortex
10x39_ACTGCTCAGCTGAAAT	6,96202370250079	6,02601381865363	cortex
10x39_ACTGCTCCAAATCCGT	4,31080385768268	2,54170176115851	cortex
10x39_ACTGCTCGTCGTCTTC	6,03667160594318	4,87211414900641	cortex
10x39_ACTGTCCCAAACGTGG	6,52700516307208	7,10086819258552	cortex
10x39_ACTGTCCCACACGCTG	5,50941750132892	4,26908346739631	cortex
10x39_ACTGTCCCATAAGACA	3,43208977305743	-0,486124525693846	cortex
10x39_ACTGTCCCATCGATTG	7,82416531169269	4,8822507533155	cortex
10x39_ACTGTCCGTCCAGTGC	7,689964261888	6,13993307677131	cortex
10x39_ACTGTCCGTGCACGAA	7,16537615382526	1,30670270052772	cortex
10x39_ACTGTCCTCAACACAC	7,74027916514728	6,7570328387342	cortex
10x39_ACTTACTAGCCAACAG	6,60295626246783	2,10559817877631	cortex
10x39_ACTTACTAGCGCTTAT	6,22929569804523	4,09146114912848	cortex
10x39_ACTTACTCACTAGTAC	5,44242807948444	2,11160132017951	cortex
10x39_ACTTACTCAGCTGCAC	7,53704258525226	7,02592512694221	cortex
10x39_ACTTACTCAGGGTTAG	6,23970886790607	4,54071423140388	cortex
10x39_ACTTACTCATTCTCAT	8,77559086406085	5,30972715941291	cortex
10x39_ACTTACTCATTTCACT	8,22365662181232	5,21837278929572	cortex
10x39_ACTTACTTCGCCTGTT	5,13727757060382	0,92122480002265	cortex
10x39_ACTTGTTAGCCAGTTT	4,25706621730182	4,74093815413337	cortex
10x39_ACTTGTTCAAAGTCAA	3,83052727305743	1,44232651320319	cortex
10x39_ACTTGTTCAGACTCGC	6,2142562540755	1,70207139578681	cortex
10x39_ACTTGTTCATTATCTC	6,03364512050006	6,11767908659797	cortex
10x39_ACTTGTTTCACGACTA	7,52647015178058	5,36083456602912	cortex
10x39_ACTTGTTTCCACGAAT	6,83380409800861	1,8911013278089	cortex
10x39_ACTTGTTTCGTGGTCG	7,95787808024738	6,83142563429694	cortex
10x39_ACTTTCAAGGATGGAA	7,1547760637984	5,73634192076545	cortex
10x39_ACTTTCACAAGCTGGA	6,5664348276839	6,37594935026984	cortex
10x39_ACTTTCACATATGAGA	2,87147065722797	-0,796279790727091	cortex
10x39_ACTTTCAGTAGATTAG	6,51244064891193	6,81970354643683	cortex
10x39_ACTTTCATCACCTTAT	7,73115917765949	4,31273266402106	cortex
10x39_AGAATAGAGATCTGAA	4,12016007029865	2,51578065482001	cortex
10x39_AGAATAGAGCCGATTT	7,29690691554401	6,38557097044806	cortex
10x39_AGAATAGAGTAGCCGA	7,23401304805133	3,27284905043464	cortex
10x39_AGAATAGAGTCTCAAC	3,93969818675372	1,90087219801765	cortex
10x39_AGAATAGCATGAACCT	8,18221756541583	4,30227943983893	cortex
10x39_AGAATAGGTTGTCTTT	6,5095877321944	7,07029196349006	cortex
10x39_AGACGTTAGGCAGGTT	7,09394833171222	5,89489409056525	cortex
10x39_AGACGTTCAATGGAGC	3,37507483088825	3,8016147288404	cortex
10x39_AGACGTTCAGTATGCT	5,6090807589278	4,65981670943122	cortex
10x39_AGACGTTGTCGAGTTT	7,96021362864825	5,94851347533088	cortex
10x39_AGACGTTGTGAGTGAC	6,55577942454669	6,44565388289313	cortex
10x39_AGACGTTTCACCATAG	8,05642696940753	5,84409567442756	cortex
10x39_AGACGTTTCGCCAAAT	5,88139340007159	5,86661097136359	cortex
10x39_AGAGCGACAATGGAGC	3,06620236956928	1,00560018149238	cortex
10x39_AGAGCGACAGCGATCC	7,32226463878009	6,09652611342292	cortex
10x39_AGAGCGACATTATCTC	6,08340641581866	4,55769344893317	cortex
10x39_AGAGCGAGTTCCACGG	7,01403566920612	6,94253775206428	cortex
10x39_AGAGCGATCTTAGCCC	7,70166775309894	5,88600918379645	cortex
10x39_AGAGCTTAGCCTATGT	6,37643000209186	4,5952896746717	cortex
10x39_AGAGCTTAGTCCAGGA	6,7278527888045	3,44778796759467	cortex
10x39_AGAGCTTAGTTACCCA	8,66964146220538	5,15888163176398	cortex
10x39_AGAGCTTCAACTTGAC	7,17986198985431	6,48867365446906	cortex
10x39_AGAGCTTCAATCGAAA	7,32364365184161	5,80788275328498	cortex
10x39_AGAGCTTCACCAGGTC	4,08761259639117	5,25972696867805	cortex
10x39_AGAGCTTCACGGTTTA	7,12176558101032	6,8229393633924	cortex
10x39_AGAGCTTGTCTCAACA	7,1024660738692	6,8216719302259	cortex
10x39_AGAGTGGAGGCGATAC	7,02630325877521	6,30727573958259	cortex
10x39_AGAGTGGCAGACAAAT	7,54821106517169	3,86008879271369	cortex
10x39_AGAGTGGCATCGGAAG	6,6733479174361	4,23922773924689	cortex
10x39_AGAGTGGGTCTAGAGG	6,35981604182575	7,18594500151496	cortex
10x39_AGAGTGGGTGTGGCTC	6,37645956599567	4,30859181013923	cortex
10x39_AGAGTGGTCAAGGTAA	5,7352089556441	3,82663866606574	cortex
10x39_AGAGTGGTCGCGTTTC	4,07613417231891	-0,862560006705713	cortex
10x39_AGAGTGGTCGTCACGG	5,52792212092731	5,04986139860969	cortex
10x39_AGATCTGAGAGGTTGC	4,8518762263045	3,62682434645515	cortex
10x39_AGATCTGCAGTAAGCG	3,52106138789508	1,90109941092353	cortex
10x39_AGATCTGGTATGAAAC	6,06346270167682	5,73397680846076	cortex
10x39_AGATCTGGTCGTTGTA	6,30523249232623	6,14876457777839	cortex
10x39_AGATCTGGTTATCGGT	4,57323166453693	5,02847429838996	cortex
10x39_AGATCTGTCCGCAGTG	8,62145420634601	4,42828318205695	cortex
10x39_AGATTGCCACTTCGAA	7,4513806971297	6,07492395964484	cortex
10x39_AGATTGCGTGGGTCAA	4,78711268031451	5,0955691012464	cortex
10x39_AGATTGCTCCTCCTAG	7,67485615336749	5,57737204161506	cortex
10x39_AGATTGCTCGTGGACC	6,19398304545734	6,96555134383063	cortex
10x39_AGATTGCTCTGCGGCA	6,78471800410602	4,98326632109504	cortex
10x39_AGCAGCCCAAACCTAC	6,78149792277667	6,52631565657477	cortex
10x39_AGCAGCCCAATAACGA	3,92525526606891	0,709028688343573	cortex
10x39_AGCAGCCCAGTATGCT	7,0963215502486	6,37371584502082	cortex
10x39_AGCAGCCCATCACGAT	5,59019753062579	5,90847059813361	cortex
10x39_AGCAGCCCATCCCATC	5,19583794200275	1,85283538428168	cortex
10x39_AGCAGCCGTCTGATTG	6,5000285776839	1,78880950537543	cortex
10x39_AGCAGCCGTTCCTCCA	7,2341012629256	3,27065869894843	cortex
10x39_AGCAGCCTCCAAATGC	7,81880470836017	6,60797545042853	cortex
10x39_AGCAGCCTCCAACCAA	5,8211955698714	6,67210671034675	cortex
10x39_AGCAGCCTCGCTAGCG	5,54252668940875	5,85087248411994	cortex
10x39_AGCATACAGACACTAA	6,29318281733844	6,78941818800788	cortex
10x39_AGCATACAGAGTACCG	7,67150494181964	6,14282890883307	cortex
10x39_AGCATACAGCGTCTAT	6,40659996592853	7,04045292464118	cortex
10x39_AGCATACAGGACAGAA	5,0909537943587	12,3147172602735	cortex
10x39_AGCATACAGGCATTGG	3,68320223414752	1,22491904822211	cortex
10x39_AGCATACAGTGGGTTG	4,16714474284503	2,21980091658454	cortex
10x39_AGCATACCAGATCCAT	3,97280880534503	5,05891319838386	cortex
10x39_AGCATACCAGGCTCAC	5,07138582789752	5,22479721632819	cortex
10x39_AGCATACGTCCTCTTG	6,08313080394122	3,22177168455939	cortex
10x39_AGCATACGTGGTTTCA	3,95299097621295	1,83348700133185	cortex
10x39_AGCATACGTTAAGGGC	8,21964165294025	5,6374187144361	cortex
10x39_AGCATACGTTACGACT	6,72889277064655	6,1826109561048	cortex
10x39_AGCATACTCAACTCTT	6,97431704127643	5,57977339354377	cortex
10x39_AGCATACTCTGGTGTA	5,97115656459186	5,67611357298713	cortex
10x39_AGCCTAAAGCACCGCT	6,96563145243976	6,21486088362555	cortex
10x39_AGCCTAACAACCGCCA	4,38903280818317	5,34423443404059	cortex
10x39_AGCCTAACAAGTAGTA	5,83841225230548	5,23167940703254	cortex
10x39_AGCCTAACATCCGTGG	3,5797142657027	0,174025026234198	cortex
10x39_AGCCTAAGTAAAGGAG	7,11312624537799	5,69172236052375	cortex
10x39_AGCCTAAGTCCGAACC	5,08994385325763	12,4203519496046	cortex
10x39_AGCCTAAGTTGTACAC	6,92657896602008	5,65399691191535	cortex
10x39_AGCCTAAGTTTGTTGG	6,20336624705646	5,83112236586432	cortex
10x39_AGCCTAATCAACCATG	6,87274977290485	7,24168917265754	cortex
10x39_AGCCTAATCCTGCAGG	5,43145796382282	5,84969660368781	cortex
10x39_AGCGGTCAGGCCATAG	6,84820362651202	6,62048813429694	cortex
10x39_AGCGGTCAGTTCGATC	5,50865456187579	5,08255049315314	cortex
10x39_AGCGGTCGTGCGATAG	6,86571165644977	5,0910958918653	cortex
10x39_AGCGGTCGTGTATGGG	7,86556336009357	5,94311758604865	cortex
10x39_AGCGGTCGTTTGCATG	6,27139278972003	4,88466068831305	cortex
10x39_AGCGGTCTCACTCTTA	6,55262657725665	1,54367336359839	cortex
10x39_AGCGGTCTCGACGGAA	4,67872616374347	2,974657979878	cortex
10x39_AGCGGTCTCTTCCTTC	6,96030184352252	5,80748650160651	cortex
10x39_AGCGTATAGAGTGAGA	3,96932312571857	0,692033019932318	cortex
10x39_AGCGTATCATCGGGTC	6,29146381938312	1,81614491072516	cortex
10x39_AGCGTATGTATATCCG	4,99609943950031	4,59154793349128	cortex
10x39_AGCGTATGTCGAGTTT	3,49045511805866	-0,381643150208653	cortex
10x39_AGCGTATGTGCGATAG	7,24450871074054	6,61244246092658	cortex
10x39_AGCGTATGTTGAGGTG	6,56458517634723	5,67995974150519	cortex
10x39_AGCGTATTCGCTAGCG	7,0778922709212	6,64013954726081	cortex
10x39_AGCGTATTCGCTGATA	5,31513353907916	4,34488102522712	cortex
10x39_AGCGTATTCGGCTACG	5,02065464579913	4,12099215117316	cortex
10x39_AGCGTATTCGTAGATC	5,05270525538776	3,28649994459968	cortex
10x39_AGCGTCGAGATGTGGC	4,29299494349811	4,62687346068244	cortex
10x39_AGCGTCGAGGATATAC	4,96950241649005	5,16538855162482	cortex
10x39_AGCGTCGCATGGTCTA	8,38261887156818	5,54780146208625	cortex
10x39_AGCGTCGGTAGAAGGA	6,67846056544635	7,14222094145637	cortex
10x39_AGCGTCGGTGTTTGTG	3,70761152827594	2,26641007986884	cortex
10x39_AGCTCCTCAATGAAAC	6,31718298518512	5,78758665648322	cortex
10x39_AGCTCCTCACAGCCCA	3,71079823100421	4,8478417071424	cortex
10x39_AGCTCCTCAGTCGATT	3,97697540843341	3,20764967528205	cortex
10x39_AGCTCCTGTCCGCTGA	8,50072952830646	6,11216255751471	cortex
10x39_AGCTCCTGTTACTGAC	6,55620190226886	3,8931207331739	cortex
10x39_AGCTCCTGTTATCACG	4,77832409465167	12,8387593897901	cortex
10x39_AGCTCCTTCACCACCT	8,72944447123859	2,42212411490302	cortex
10x39_AGCTCCTTCGCGCCAA	7,21287676417682	3,32806345549445	cortex
10x39_AGCTCCTTCGGGAGTA	6,04264208400104	5,38497444716315	cortex
10x39_AGCTCTCAGGACATTA	7,40971657359454	5,23891541090827	cortex
10x39_AGCTCTCAGTCAAGCG	5,14712759578082	4,32619091597419	cortex
10x39_AGCTCTCCAATTGCTG	7,49112698161456	6,64982363310676	cortex
10x39_AGCTCTCGTTAGATGA	5,77458759867999	5,02106281844001	cortex
10x39_AGCTCTCGTTGGACCC	7,74171825969074	6,00374075499396	cortex
10x39_AGCTCTCTCCCTTGCA	6,3321876200423	5,1533050211988	cortex
10x39_AGCTCTCTCCGGGTGT	4,65222641551349	3,43973132696967	cortex
10x39_AGCTTGAAGCTCTCGG	5,23016163432452	4,35013243285041	cortex
10x39_AGCTTGAAGTACGCGA	4,14151426875446	2,22150179472785	cortex
10x39_AGCTTGACAATAGCGG	5,77598806941364	6,42912146178107	cortex
10x39_AGCTTGACAGTACACT	8,96024033152911	5,43762013045173	cortex
10x39_AGCTTGACATTCTTAC	5,27849098765704	5,55491587248664	cortex
10x39_AGCTTGAGTTCCGTCT	7,38429256999347	3,14291402426581	cortex
10x39_AGCTTGAGTTCGTTGA	5,56470676982257	2,6036154898725	cortex
10x39_AGCTTGAGTTTCCACC	6,34877535426471	6,35872551527839	cortex
10x39_AGCTTGATCTCACATT	4,14040896022174	5,19985815611701	cortex
10x39_AGCTTGATCTGCAAGT	4,32614752375934	3,93187185850959	cortex
10x39_AGGCCACAGAGTACAT	7,44991776072833	4,07573792067389	cortex
10x39_AGGCCACCAACACCCG	5,95001598918292	5,03479668227057	cortex
10x39_AGGCCACTCCACGACG	8,46895023906085	3,54367324438911	cortex
10x39_AGGCCACTCTTCCTTC	7,14465281092975	5,50781246748786	cortex
10x39_AGGCCGTAGCAATCTC	7,85287472331378	5,65475699034553	cortex
10x39_AGGCCGTAGTTTAGGA	8,51160332286212	2,9692172679029	cortex
10x39_AGGCCGTCAGACTCGC	4,87181231105182	4,82035776701789	cortex
10x39_AGGCCGTGTAACGCGA	4,79550692164752	13,0874128016553	cortex
10x39_AGGCCGTGTCAGAAGC	7,38109490001056	6,23637577620368	cortex
10x39_AGGCCGTGTCTACCTC	6,62816521251056	5,34487291899543	cortex
10x39_AGGCCGTGTTATTCTC	6,3695501955733	6,65565249052863	cortex
10x39_AGGCCGTGTTGCTCCT	5,80108114802692	6,20331093397956	cortex
10x39_AGGCCGTTCAGCATGT	7,3980827006087	5,01323458281379	cortex
10x39_AGGCCGTTCCAAAGTC	5,89379498088214	5,57566114989142	cortex
10x39_AGGCCGTTCCTAGAAC	6,95876976573322	6,45981546965461	cortex
10x39_AGGCCGTTCTACGAGT	4,69437548243854	1,99136516180854	cortex
10x39_AGGCCGTTCTGCGGCA	5,96778341853473	4,80508991804938	cortex
10x39_AGGGAGTAGGGTTCCC	7,41228100383136	6,73271032896857	cortex
10x39_AGGGAGTAGGTAAACT	4,27631565654132	4,7891635569654	cortex
10x39_AGGGAGTCAGCTGCAC	7,14143892848346	6,38392540541511	cortex
10x39_AGGGAGTCATCATCCC	5,81488367640826	6,66086575117927	cortex
10x39_AGGGAGTGTGATAAAC	5,02157494151447	12,3592528971754	cortex
10x39_AGGGAGTGTTTACTCT	6,20980784022662	6,45878025618415	cortex
10x39_AGGGAGTTCCTCGCAT	6,65291210734699	4,64315125075202	cortex
10x39_AGGGAGTTCTCTGAGA	3,46841332042072	3,85764738646369	cortex
10x39_AGGGAGTTCTTCAACT	5,39645287120197	4,48343464461188	cortex
10x39_AGGGATGAGGTGACCA	5,02021833979938	0,597372380169439	cortex
10x39_AGGGATGCATCCGGGT	6,82729193293903	6,52056786146979	cortex
10x39_AGGGATGCATCGGGTC	7,03841206157062	5,65030905333381	cortex
10x39_AGGGATGGTAGGGACT	7,8548402460799	5,59247442808967	cortex
10x39_AGGGTGAAGCGGATCA	6,13875767314288	5,92711826887946	cortex
10x39_AGGGTGAAGCGTAGTG	4,39424702250812	4,70728727904181	cortex
10x39_AGGGTGAAGGGTGTTG	6,86679884517047	5,80763765898566	cortex
10x39_AGGGTGACAAATCCGT	6,36359306895587	5,93888660994391	cortex
10x39_AGGGTGACACACGCTG	8,1426534327254	5,13809105482917	cortex
10x39_AGGGTGACACGTCAGC	6,44934031092975	5,6692528399549	cortex
10x39_AGGGTGATCCAAATGC	5,54590698802325	6,17716452208381	cortex
10x39_AGGGTGATCTGATACG	5,75183722102496	6,34690710631232	cortex
10x39_AGGTCATAGCACACAG	6,6364245089278	2,7994002970777	cortex
10x39_AGGTCATAGGGTCGAT	7,38731667125079	6,23847672072272	cortex
10x39_AGGTCATCACCAGTTA	4,47958847606036	0,0375871333203794	cortex
10x39_AGGTCATCACGGATAG	7,69166561686847	6,04712816801887	cortex
10x39_AGGTCATCATCGGGTC	4,61391398036334	12,8435344370924	cortex
10x39_AGGTCATGTAATTGGA	3,4722284945235	0,591439214619208	cortex
10x39_AGGTCATGTGACTACT	5,17455813014362	5,8273019465528	cortex
10x39_AGGTCATGTGCCTGTG	4,69676634394977	3,48188897696357	cortex
10x39_AGGTCATTCAAAGACA	5,51381489360187	5,03095528212409	cortex
10x39_AGGTCATTCATCACCC	5,03463598811481	4,81511065092902	cortex
10x39_AGGTCATTCTCAAGTG	5,39968821132037	6,44610210982184	cortex
10x39_AGGTCATTCTGAGTGT	2,75540491664264	3,8503937396131	cortex
10x39_AGGTCCGAGAGTAAGG	6,2213215502486	6,72608086195807	cortex
10x39_AGGTCCGCACGTAAGG	6,78775116526935	6,37860104170661	cortex
10x39_AGGTCCGCAGTAAGAT	6,15057369792316	7,18257471648078	cortex
10x39_AGGTCCGCATGACATC	5,69607779109332	5,27689739790778	cortex
10x39_AGGTCCGCATGCCACG	5,32068821513507	2,94314858046393	cortex
10x39_AGGTCCGGTTACGACT	5,55575176799152	6,25667664137702	cortex
10x39_AGGTCCGGTTCCATGA	5,35222097956989	5,84142347899299	cortex
10x39_AGGTCCGTCAGCAACT	8,04154297435138	5,79025122252326	cortex
10x39_AGTAGTCAGCGATCCC	7,86691471659991	6,30032250014167	cortex
10x39_AGTAGTCCAATCACAC	5,97982737147662	4,649556127461	cortex
10x39_AGTAGTCCAGACAAAT	7,75432869517658	4,9338168772779	cortex
10x39_AGTAGTCCATCATCCC	3,86866327845905	0,00190496173720378	cortex
10x39_AGTAGTCGTCCGTGAC	6,33359047496173	2,40062734213691	cortex
10x39_AGTAGTCGTTGATTGC	6,22990652644489	5,36729141798835	cortex
10x39_AGTAGTCTCCTGCAGG	7,61215778910968	6,93819805708747	cortex
10x39_AGTAGTCTCGCGTTTC	5,40796085917804	3,00382467833381	cortex
10x39_AGTCTTTAGACACGAC	6,72842642390582	6,48203560438971	cortex
10x39_AGTCTTTAGAGGGATA	7,1368226679549	3,69293781844001	cortex
10x39_AGTCTTTAGCGTGAGT	6,14731165492389	6,41606995192389	cortex
10x39_AGTCTTTCATATGAGA	3,25090715014789	-0,723569008437586	cortex
10x39_AGTCTTTCATATGCTG	5,5670885714278	2,41141482916694	cortex
10x39_AGTCTTTGTACATCCA	5,23136469447467	0,754673686893988	cortex
10x39_AGTCTTTGTTAAAGAC	6,93901583278033	7,15541264143805	cortex
10x39_AGTCTTTTCAACACCA	4,2067632349715	5,11619659987311	cortex
10x39_AGTGAGGAGACTCGGA	5,97853752696368	4,91112372008185	cortex
10x39_AGTGAGGAGCACGCCT	6,38104816996906	6,68756386366706	cortex
10x39_AGTGAGGCACATGACT	7,60624023997638	6,93445870009284	cortex
10x39_AGTGAGGCATGACGGA	5,86257502162311	6,01412340727668	cortex
10x39_AGTGAGGTCACTATTC	7,49063679301593	3,70234629240851	cortex
10x39_AGTGGGAAGAAACGAG	6,85205647075031	5,41846748915534	cortex
10x39_AGTGGGAAGATGCCAG	4,16099402034137	5,10017487135749	cortex
10x39_AGTGGGACATACTACG	5,45148035609576	6,00225779143195	cortex
10x39_AGTGGGACATCAGTCA	3,52803560817096	-0,712115558711481	cortex
10x39_AGTGGGAGTATTAGCC	7,69177338206622	4,51052567091804	cortex
10x39_AGTGGGATCCCACTTG	6,9533018740401	5,29514595595221	cortex
10x39_AGTGTCAAGACTAAGT	7,17948862635944	4,74859377470832	cortex
10x39_AGTGTCAAGGTGTTAA	6,73326679789874	5,80672165480475	cortex
10x39_AGTGTCACACAGACAG	6,334983793138	1,59881767359595	cortex
10x39_AGTGTCACAGACGCCT	8,02320286357257	5,29845282164435	cortex
10x39_AGTGTCACAGACGTAG	7,46718308055255	6,04008146849494	cortex
10x39_AGTGTCATCAGCTCTC	6,69745298945758	5,7935261401258	cortex
10x39_AGTTGGTAGATCTGCT	5,70797869288776	6,45591684904914	cortex
10x39_AGTTGGTGTAAAGTCA	7,80751320445392	5,28372522917609	cortex
10x39_AGTTGGTGTGCAACGA	5,00389048182819	5,27543875304084	cortex
10x39_AGTTGGTGTTGAGTTC	7,907662359117	5,34186932173591	cortex
10x39_AGTTGGTTCCAAACAC	6,91343685710284	5,14450594511847	cortex
10x39_ATAACGCAGGTGATAT	7,19243809306476	5,49979540434699	cortex
10x39_ATAACGCCACACCGAC	5,17999931895587	2,62490340796332	cortex
10x39_ATAACGCCACAGCCCA	5,72185227000568	4,9998454722486	cortex
10x39_ATAACGCGTATAAACG	3,0229732664809	0,782205787571478	cortex
10x39_ATAACGCGTCGCTTCT	5,93905350291583	6,87565991011481	cortex
10x39_ATAAGAGAGATCACGG	5,1236710222945	12,3457841548048	cortex
10x39_ATAAGAGGTCTAACGT	3,87691065394733	0,7920955094419	cortex
10x39_ATAAGAGGTTGAGGTG	6,13021561229083	5,80255791273932	cortex
10x39_ATAAGAGTCACGACTA	4,79635473811481	2,68572351065497	cortex
10x39_ATAAGAGTCGACAGCC	5,95257374369952	5,46854731169562	cortex
10x39_ATAGACCAGAGGTAGA	7,41093918406818	6,08516213026862	cortex
10x39_ATAGACCAGCCCAATT	8,18524834239337	6,43495127287726	cortex
10x39_ATAGACCAGTACACCT	6,79435869777057	5,73416086760383	cortex
10x39_ATAGACCCAGACGCCT	4,89423796260211	2,95767470923286	cortex
10x39_ATAGACCTCTCCAGGG	6,50025126063678	6,83649775114875	cortex
10x39_ATCACGAAGAAGGGTA	8,24229046428058	5,25223013487678	cortex
10x39_ATCACGACACGCCAGT	7,45057198130939	5,16280504790168	cortex
10x39_ATCACGACATGACATC	5,01781174266193	5,0667137774549	cortex
10x39_ATCACGAGTAAGAGAG	6,39171024882648	1,84287735548835	cortex
10x39_ATCACGAGTCCTGCTT	6,12257811152789	6,73634192076545	cortex
10x39_ATCACGAGTCTAGTGT	7,66538616740558	5,87524410811286	cortex
10x39_ATCACGATCGTTGCCT	6,25454804026935	1,78636714545112	cortex
10x39_ATCATCTCACGGCCAT	5,73823591792438	5,69604059782844	cortex
10x39_ATCATCTCATGTCGAT	4,9533395441756	3,03740355101447	cortex
10x39_ATCATCTTCCAAATGC	4,50059315287921	5,31345316496711	cortex
10x39_ATCATCTTCCTGCTTG	6,54658505046222	4,89089914885383	cortex
10x39_ATCATGGTCCAACCAA	4,38909527385089	3,90156170454841	cortex
10x39_ATCATGGTCTTAGCCC	6,37550112330768	1,81174513426642	cortex
10x39_ATCCACCAGTTGTCGT	6,86005779826495	5,56658646193366	cortex
10x39_ATCCACCCACTGCCAG	8,98011776530597	3,47189637747626	cortex
10x39_ATCCACCCAGGTCCAC	8,39665505015704	5,34191795912604	cortex
10x39_ATCCACCCAGTAGAGC	5,30731245601032	6,41354605284553	cortex
10x39_ATCCACCGTGTCGCTG	6,12209602916095	4,62049099531989	cortex
10x39_ATCCACCGTTCGTTGA	5,8949260386214	6,93133112517219	cortex
10x39_ATCCACCTCATTGCGA	8,52167126262042	5,73966738310676	cortex
10x39_ATCCGAAAGCGTGTCC	3,76043030345294	4,6111211451612	cortex
10x39_ATCCGAAAGTGCTGCC	7,00180527293536	6,66038271513801	cortex
10x39_ATCCGAACAGGGTATG	9,05666157328937	4,91274925795417	cortex
10x39_ATCCGAAGTAGGACAC	4,5277008684859	0,682786074551153	cortex
10x39_ATCCGAAGTATGCTTG	4,65631004893634	3,5540606650434	cortex
10x39_ATCCGAAGTCGGCATC	5,93292137706134	5,28065058318	cortex
10x39_ATCCGAAGTGTATGGG	4,50634476268146	2,38431283560615	cortex
10x39_ATCCGAAGTGTGACGA	5,04602905833575	4,15290972319465	cortex
10x39_ATCCGAAGTGTTAAGA	7,40646072947833	6,72764154997687	cortex
10x39_ATCCGAAGTTTGGGCC	5,57079788768146	4,74549481001716	cortex
10x39_ATCGAGTAGCTTCGCG	6,06021830165241	5,82431170073371	cortex
10x39_ATCGAGTAGTTCGATC	6,22884937846515	5,44423529234748	cortex
10x39_ATCGAGTAGTTCGCGC	3,50536343180988	0,564288047226477	cortex
10x39_ATCGAGTGTCCGTTAA	7,64413830363605	5,99874970045905	cortex
10x39_ATCGAGTGTCTAGTCA	6,34475561702106	3,56779309836249	cortex
10x39_ATCGAGTGTTATCCGA	6,97350069606158	6,84240194884162	cortex
10x39_ATCTACTAGCTTCGCG	4,32369753444049	-0,187747510997248	cortex
10x39_ATCTACTAGGTGCAAC	6,78494736277911	5,88189169493537	cortex
10x39_ATCTACTCACAAGACG	4,87423559748981	12,9724692973218	cortex
10x39_ATCTACTCATCTATGG	6,20279594981525	6,63957258787971	cortex
10x39_ATCTACTCATGGTCAT	4,09034153544757	4,44504591551642	cortex
10x39_ATCTACTGTAGCGCAA	3,7027120264754	4,74494644728522	cortex
10x39_ATCTACTGTATGGTTC	6,27112576091144	6,13558956709723	cortex
10x39_ATCTACTGTTCACGGC	4,94621893489215	5,15735432234626	cortex
10x39_ATCTACTGTTTAGGAA	7,26573559367511	6,68230244246345	cortex
10x39_ATCTGCCAGTAATCCC	5,21293207728717	6,08875366774421	cortex
10x39_ATCTGCCAGTTCGATC	4,55549618327472	4,22987219420295	cortex
10x39_ATCTGCCCAAGCGAGT	8,01621433818195	6,42945095625739	cortex
10x39_ATCTGCCCAATTGCTG	4,90858980738971	2,21873256293159	cortex
10x39_ATCTGCCTCCCTGACT	7,5444154413924	5,64371344176154	cortex
10x39_ATGAGGGCAGCGATCC	6,82961079203937	6,09074541655402	cortex
10x39_ATGAGGGCAGCTGTGC	7,01934429728839	7,01633736220221	cortex
10x39_ATGAGGGCAGGATCGA	6,63654753291461	6,2051005038343	cortex
10x39_ATGAGGGTCGCCAGCA	5,8899588259444	6,63590380278449	cortex
10x39_ATGAGGGTCGGTGTCG	8,66369721019122	5,74322029677253	cortex
10x39_ATGAGGGTCTGCTTGC	6,76312586390826	5,07469221678596	cortex
10x39_ATGCGATAGAAACCTA	8,40423485362384	2,3588063391767	cortex
10x39_ATGCGATAGGCATGGT	5,83512064540241	5,32144733992438	cortex
10x39_ATGCGATCACACATGT	7,20471235835407	4,93366810408454	cortex
10x39_ATGCGATCAGACAAGC	7,62458035075519	5,07373138991218	cortex
10x39_ATGCGATCATGGTCAT	3,88507267558429	-1,79203525456567	cortex
10x39_ATGCGATGTACGCACC	6,85429951274249	4,83870216933112	cortex
10x39_ATGCGATGTTATTCTC	7,97725483500812	6,15635058012824	cortex
10x39_ATGCGATTCAACACGT	6,08117767894122	5,10814138975959	cortex
10x39_ATGCGATTCTCCAGGG	4,56886622035358	4,01629063216071	cortex
10x39_ATGGGAGCATGTCTCC	8,68421074473712	4,50260969725471	cortex
10x39_ATGGGAGCATTGCGGC	6,62525507533405	5,82888838377814	cortex
10x39_ATGGGAGGTCAGTGGA	5,76065250956866	5,89901825514655	cortex
10x39_ATGGGAGGTCGCATAT	6,20684858882282	7,15825649824958	cortex
10x39_ATGGGAGGTGCAACTT	5,05953594767902	12,4463319453321	cortex
10x39_ATGGGAGGTTCCACAA	5,03404041850421	6,04149862852912	cortex
10x39_ATGGGAGTCCGAATGT	6,8543667467818	7,12756678191047	cortex
10x39_ATGGGAGTCCTAGGGC	6,87431522929523	6,2774881991468	cortex
10x39_ATGGGAGTCTATCGCC	5,29045673930499	4,41215559569221	cortex
10x39_ATGTGTGAGCTGAAAT	3,38909479701373	0,755989995869208	cortex
10x39_ATGTGTGAGTGCAAGC	4,03050562465045	4,56935879317145	cortex
10x39_ATGTGTGTCAACACTG	3,48297735774371	-0,3001876500525	cortex
10x39_ATTACTCAGATCCCAT	4,86588045680377	2,21225782957892	cortex
10x39_ATTACTCAGCTAGGCA	6,4098972948775	6,06761356917243	cortex
10x39_ATTACTCAGGTCATCT	7,08724209391925	4,58107515898566	cortex
10x39_ATTACTCGTAAGTGGC	5,58819338404987	4,82539269057136	cortex
10x39_ATTACTCGTCCGAGTC	5,1378607424483	6,24384447661262	cortex
10x39_ATTACTCTCCTGTAGA	6,19096514308307	6,10788866606574	cortex
10x39_ATTATCCAGATCCCGC	5,69336554133746	5,93741413679938	cortex
10x39_ATTATCCAGATGTTAG	3,03101107203815	-0,175856563178491	cortex
10x39_ATTATCCAGCTGCAAG	5,63815828883502	4,78412863341193	cortex
10x39_ATTATCCGTGGTGTAG	6,55581518733356	6,21605154600959	cortex
10x39_ATTATCCTCAACACGT	7,7583121927962	1,46178409186225	cortex
10x39_ATTATCCTCCATGAGT	7,26604744517658	5,42851730910163	cortex
10x39_ATTATCCTCCGCGCAA	6,64732119166705	5,68351313200812	cortex
10x39_ATTATCCTCTGATTCT	6,89676663005206	4,63874956694465	cortex
10x39_ATTCTACCACAAGACG	6,04481169307086	4,37899252501349	cortex
10x39_ATTCTACCAGTTAACC	3,18887182795856	0,200150457294989	cortex
10x39_ATTCTACGTGACCAAG	7,91933724009845	6,12825342741828	cortex
10x39_ATTGGACAGGTCGGAT	3,69498011195514	-1,4114219275393	cortex
10x39_ATTGGACCACGACTCG	4,97850987040851	5,02816053953986	cortex
10x39_ATTGGACGTCGAATCT	4,23869844996783	2,13774510947089	cortex
10x39_ATTGGACGTGATGCCC	6,02832218730304	5,04084250059943	cortex
10x39_ATTGGTGAGAGCTATA	3,47499319636676	2,23847266760688	cortex
10x39_ATTGGTGAGCGCTTAT	6,16197296702716	4,65276476469855	cortex
10x39_ATTGGTGAGCTAGGCA	3,83610960566852	0,273076442154455	cortex
10x39_ATTGGTGAGTGGTCCC	7,95218655192706	5,15145060149055	cortex
10x39_ATTGGTGGTAAGTAGT	5,09460541331622	12,4243974360548	cortex
10x39_ATTGGTGTCAAGGCTT	6,50282761180255	6,48059555617194	cortex
10x39_ATTGGTGTCCGTCAAA	7,35990521037433	5,94359633055549	cortex
10x39_ATTGGTGTCTAACGGT	4,26212879741046	4,45655771818976	cortex
10x39_ATTTCTGCAGTGGAGT	3,92863842570636	1,29086217013221	cortex
10x39_ATTTCTGGTACGCACC	6,79333349788043	6,05446049300055	cortex
10x39_ATTTCTGTCGATCCCT	7,32780262553546	6,83213993635993	cortex
10x39_CAACCAAAGGCCCGTT	4,72917982661578	1,17468604174476	cortex
10x39_CAACCAAAGTGTACTC	7,14112421595905	6,14563318816047	cortex
10x39_CAACCAACAAACCTAC	5,43808027827594	6,20525642958503	cortex
10x39_CAACCAACAACGCACC	6,70010134303424	5,48147770491462	cortex
10x39_CAACCAAGTCAAAGAT	4,61571737849567	4,47325417128425	cortex
10x39_CAACCAAGTCATGCCG	3,9828109415755	5,36183210936408	cortex
10x39_CAACCAAGTTACAGAA	5,73963305079791	4,58303495970588	cortex
10x39_CAACCAATCAAACAAG	7,50832554423663	2,88153168288093	cortex
10x39_CAACCAATCAAACGGG	2,95460220897052	4,10676046934943	cortex
10x39_CAACCAATCCTGTAGA	6,44320103251788	5,40383192625861	cortex
10x39_CAACCTCAGAGGTAGA	5,21390959346149	4,12688109007697	cortex
10x39_CAACCTCAGGTCGGAT	6,48989960276935	6,90204474058967	cortex
10x39_CAACCTCCAGGATTGG	5,21495720469806	5,77934404936652	cortex
10x39_CAACCTCCATTTGCTT	4,99767538630817	6,06265589323859	cortex
10x39_CAACCTCGTAGGAGTC	3,63729998195026	1,73744627562385	cortex
10x39_CAACCTCGTATTACCG	6,34550854289386	5,99916407194953	cortex
10x39_CAACCTCGTCCGTTAA	6,76701447093341	6,53881975737433	cortex
10x39_CAACCTCGTTATCCGA	6,91190573298785	3,66774746504645	cortex
10x39_CAACCTCGTTGGACCC	5,30733868205402	2,57164856520515	cortex
10x39_CAACCTCTCAACACAC	7,14561888301227	6,66823240843635	cortex
10x39_CAACCTCTCACATGCA	5,6084680231795	5,1624660166822	cortex
10x39_CAACCTCTCGTGACAT	7,31443783366534	6,68327423659186	cortex
10x39_CAACTAGAGAAGGACA	5,1270718249068	5,07303186980109	cortex
10x39_CAACTAGAGCCCAGCT	5,22261425578449	4,60945459929328	cortex
10x39_CAACTAGAGGTGATAT	6,47292992198322	6,43390556898932	cortex
10x39_CAACTAGCAAGACACG	3,49168583476398	0,491102305325079	cortex
10x39_CAACTAGCACGTTGGC	4,24179312312457	0,381171670826483	cortex
10x39_CAACTAGCAGCGATCC	6,78674313151691	4,54616114226203	cortex
10x39_CAACTAGCATCCGCGA	7,0198883684859	4,89171072569709	cortex
10x39_CAACTAGCATTTGCCC	7,49622246348712	4,95823189345221	cortex
10x39_CAACTAGGTGGACGAT	5,71514460170123	6,31991764632087	cortex
10x39_CAAGAAAAGATTACCC	6,71375938975665	4,43109985915046	cortex
10x39_CAAGAAAAGGTACTCT	5,71136805140826	6,45279547301154	cortex
10x39_CAAGAAACAAAGCGGT	8,16208359324786	5,87209364500861	cortex
10x39_CAAGAAACAAGCCCAC	6,87116858088825	5,1034717234693	cortex
10x39_CAAGAAACACCGCTAG	6,36736485087726	5,23147818175178	cortex
10x39_CAAGAAACAGTCGATT	4,63192459666583	2,98341342535834	cortex
10x39_CAAGAAAGTCCGAACC	8,16158768260333	5,74993225661139	cortex
10x39_CAAGAAATCAAACAAG	5,79155537211749	5,63646122542243	cortex
10x39_CAAGAAATCCCTTGCA	4,98718544566486	3,69434782591681	cortex
10x39_CAAGAAATCTACCTGC	2,89223620021198	3,90243574705939	cortex
10x39_CAAGATCAGAGGTTGC	5,15665575587604	0,959210244091559	cortex
10x39_CAAGATCAGCCTCGTG	5,05425449931476	12,3616056117139	cortex
10x39_CAAGATCAGCTAAACA	5,44947287165973	2,70208665457587	cortex
10x39_CAAGATCCACGGTGTC	5,601669755815	6,58334013548713	cortex
10x39_CAAGATCCACTAGTAC	7,68188377940509	6,62489601698737	cortex
10x39_CAAGATCGTCTCATCC	5,27546164119098	1,8967976245008	cortex
10x39_CAAGATCGTGAGCGAT	6,61279913508746	5,60762688246589	cortex
10x39_CAAGATCTCCTTGCCA	5,86823460185382	4,88714119521003	cortex
10x39_CAAGGCCCACTTAAGC	7,51288029277179	5,75574537840705	cortex
10x39_CAAGGCCCATTGGGCC	3,3351697596297	0,755449262531805	cortex
10x39_CAAGGCCGTCTTCTCG	3,90035673701617	2,49137183752875	cortex
10x39_CAAGGCCTCAACACCA	6,87600657069537	6,16694780913215	cortex
10x39_CAAGGCCTCGACCAGC	3,67917677485797	1,07629307833533	cortex
10x39_CAAGGCCTCTTCATGT	6,19834658229205	4,06977078047614	cortex
10x39_CAAGGCCTCTTGCCGT	5,71267935359332	5,13120171156745	cortex
10x39_CAAGTTGAGGAGTACC	4,919456449388	4,41305061903815	cortex
10x39_CAAGTTGAGGCTCAGA	6,13158985698077	6,78751226988654	cortex
10x39_CAAGTTGCAATGAATG	6,53591391169879	5,88074823943	cortex
10x39_CAAGTTGCACTAAGTC	6,59054943644855	4,93899342146735	cortex
10x39_CAAGTTGCAGATCGGA	7,24968477809283	5,76697489348273	cortex
10x39_CAAGTTGGTCTCTTAT	6,51316353404376	5,05582853880744	cortex
10x39_CAAGTTGGTTATGCGT	4,45359655940387	3,50820633498054	cortex
10x39_CAAGTTGTCATAACCG	3,93497130000446	1,95247098532538	cortex
10x39_CAAGTTGTCTTAGCCC	5,85400244319293	6,64066883650641	cortex
10x39_CACAAACAGAATGTGT	7,29836746775958	5,35486742583137	cortex
10x39_CACAAACAGACATAAC	6,96129366481158	6,70497318831305	cortex
10x39_CACAAACAGATCGGGT	6,24528452479694	7,13771673765998	cortex
10x39_CACAAACGTAAGAGGA	5,24562164866779	3,1104104193769	cortex
10x39_CACAAACGTCATATGC	7,41905685984943	6,78814837065558	cortex
10x39_CACAAACGTCTTCTCG	6,15898701274249	6,37247034636359	cortex
10x39_CACAAACGTTACGTCA	7,11548801982257	6,90088459578376	cortex
10x39_CACAAACTCAAGGTAA	4,91087910258624	12,6610469492994	cortex
10x39_CACAAACTCAGCTTAG	7,68517300212238	5,40408655730109	cortex
10x39_CACACAAAGACTTGAA	6,57858702266071	3,57264396277289	cortex
10x39_CACACAAAGGATGCGT	5,37781187617633	5,01959606734138	cortex
10x39_CACACAAAGTCGCCGT	6,43008753383014	5,94130322066169	cortex
10x39_CACACAACAATGTAAG	4,41831537806842	2,21162244406562	cortex
10x39_CACACAACATTCCTCG	5,81351372325275	6,39633843031745	cortex
10x39_CACACAAGTACACCGC	2,9490499171004	-0,2923362133183	cortex
10x39_CACACAAGTAGCCTCG	4,04728409373615	2,37771936980109	cortex
10x39_CACACAAGTCCGTCAG	6,42118784510944	7,00622889128547	cortex
10x39_CACACAAGTTCCATGA	3,54959675395343	0,203958955677557	cortex
10x39_CACACAATCCTAGTGA	7,75730511271808	3,4467141303144	cortex
10x39_CACACAATCGCCTGTT	4,09347769343707	0,329278913410711	cortex
10x39_CACACAATCGTCTGCT	6,47299524867389	6,33285996046882	cortex
10x39_CACACAATCTCGTATT	6,85975452983234	4,99059387770514	cortex
10x39_CACACAATCTCTTGAT	7,31237694346759	6,49391075697761	cortex
10x39_CACACCTAGCGGATCA	5,81207558238361	4,48314329710822	cortex
10x39_CACACCTAGCTAGTTC	5,94743343913409	6,24596687880378	cortex
10x39_CACACCTCAGACAAGC	4,59557434642169	0,458538320931006	cortex
10x39_CACACCTCATACGCTA	6,93438574397418	5,75766989317756	cortex
10x39_CACACCTCATGCATGT	4,4950384768233	5,2169127139173	cortex
10x39_CACACCTGTAGCTTGT	7,16869017207477	6,21015831557136	cortex
10x39_CACACCTGTAGGAGTC	7,99843880259845	6,16097685423713	cortex
10x39_CACACCTTCTTTACGT	4,93902012431476	5,627245870503	cortex
10x39_CACACTCAGACTGGGT	3,61856075847003	-0,0809831646360872	cortex
10x39_CACACTCAGCACGCCT	4,8507218035445	12,8150767954908	cortex
10x39_CACACTCCAAGCCCAC	7,06232735240314	4,64917656508307	cortex
10x39_CACACTCGTCCAGTAT	4,11079355800006	5,05959936705451	cortex
10x39_CACACTCGTCGACTAT	7,6685495051131	5,10228153792243	cortex
10x39_CACAGGCAGATAGCAT	5,31378790461871	2,79245254126411	cortex
10x39_CACAGGCAGCAACGGT	8,02638050639484	3,71297070113044	cortex
10x39_CACAGGCCAAGGTTTC	7,19548603617999	3,91821619597297	cortex
10x39_CACAGGCCACGAGAGT	3,21374365413043	-0,679529431191873	cortex
10x39_CACAGGCGTTAGATGA	3,55426069819782	0,743587580593634	cortex
10x39_CACAGTAAGTACGCGA	3,58660074794147	4,74979015913825	cortex
10x39_CACAGTACACGCGAAA	7,85237213694904	6,74790808287482	cortex
10x39_CACAGTACATTACGAC	6,21879479014728	6,29641863432746	cortex
10x39_CACAGTAGTAATCACC	7,5801820429549	6,33540960875373	cortex
10x39_CACAGTAGTTAAGAAC	6,51872679316852	6,14686056700568	cortex
10x39_CACAGTATCGGAGGTA	5,12950321757648	12,3604373606763	cortex
10x39_CACATAGAGGAATCGC	5,91110703074786	6,10743519392829	cortex
10x39_CACATAGCAATGGAAT	3,44351955973956	0,141728130253363	cortex
10x39_CACATAGCATGAAGTA	5,76944395625446	6,8503298434339	cortex
10x39_CACATAGGTCGGATCC	6,41711231791827	3,23168632117133	cortex
10x39_CACATAGGTGCAACGA	8,44866558635089	5,65072628584723	cortex
10x39_CACATAGGTTGGTAAA	5,45724960887286	5,1462831172071	cortex
10x39_CACATAGTCACCGTAA	3,45373961055133	0,586577263744879	cortex
10x39_CACATAGTCATAAAGG	3,05782910907123	1,10738190737586	cortex
10x39_CACATAGTCCTCGCAT	6,36339279734943	6,50641342726569	cortex
10x39_CACATAGTCGTAGGTT	6,66531321132037	7,0558757456861	cortex
10x39_CACATAGTCTCCAACC	7,32090946757648	5,64809557524543	cortex
10x39_CACATAGTCTTGTTTG	4,70491358363483	5,04055687514167	cortex
10x39_CACATTTAGCAGCCTC	8,47354313456866	5,94716688719611	cortex
10x39_CACATTTAGCTCCTCT	7,76652618968341	1,85308357802253	cortex
10x39_CACATTTCACCGAATT	5,99924608790729	6,40511843291144	cortex
10x39_CACATTTGTATATCCG	5,20952984416339	2,22683307257514	cortex
10x39_CACATTTGTTCTGAAC	4,73782774531696	5,03751036253791	cortex
10x39_CACATTTGTTGTACAC	4,01123997294757	4,64549872008185	cortex
10x39_CACCACTAGCCACCTG	3,17180630290363	2,90960904684882	cortex
10x39_CACCACTCAAGCCGTC	4,81827494227741	12,7325563105665	cortex
10x39_CACCACTCATTCGACA	6,7729606302962	6,10548779097419	cortex
10x39_CACCACTGTACCGGCT	4,66628738963458	2,40498563376288	cortex
10x39_CACCACTGTTGTCGCG	4,93613859736774	4,45919796553473	cortex
10x39_CACCAGGAGTGTCTCA	3,30710908496234	-0,337187959728432	cortex
10x39_CACCAGGCAAACGTGG	7,778662649034	6,30279680815558	cortex
10x39_CACCAGGCAACACCCG	7,64809319102618	5,18758579817634	cortex
10x39_CACCAGGCACACATGT	7,06429716670367	7,26411244002204	cortex
10x39_CACCAGGCATAGTAAG	8,36402126872394	5,84914776411872	cortex
10x39_CACCAGGCATCCCACT	6,6687822016463	4,32599970427375	cortex
10x39_CACCAGGGTATGAATG	3,8966350229964	-0,485294642774057	cortex
10x39_CACCAGGGTGCAACGA	6,30096623027179	6,89142271605353	cortex
10x39_CACCAGGTCGCAGGCT	7,19462057673785	3,93831583586555	cortex
10x39_CACCAGGTCGCTAGCG	5,63090464198444	4,02933069792609	cortex
10x39_CACCAGGTCTCCTATA	3,26246615969989	-1,1681809154429	cortex
10x39_CACCTTGCATGTCGAT	6,18714138591144	5,09005447951179	cortex
10x39_CACCTTGGTAGCCTAT	3,32735058390949	3,90117212859015	cortex
10x39_CACCTTGGTCTAACGT	5,71495482051227	6,59602257338386	cortex
10x39_CACCTTGTCGCCCTTA	6,84402319514606	6,51322027769904	cortex
10x39_CACCTTGTCGTCCGTT	6,33216520869586	5,07392355528693	cortex
10x39_CACTCCAAGTACGTTC	7,71423813426349	3,47392007437568	cortex
10x39_CACTCCAAGTTAACGA	7,6566505106673	6,65986963835578	cortex
10x39_CACTCCAGTTCCTCCA	4,2206358584151	0,688139048489142	cortex
10x39_CACTCCATCCCTTGCA	5,62553402507159	4,8234858187757	cortex
10x39_CACTCCATCGTACCGG	7,06760927760455	7,09106728163581	cortex
10x39_CAGAATCAGCAATCTC	3,4323000582442	0,369325962933111	cortex
10x39_CAGAATCAGCGATAGC	3,67698046290729	0,325505522163916	cortex
10x39_CAGAATCAGGGCTTCC	5,1951608332381	4,43921610442023	cortex
10x39_CAGAATCAGGGTGTTG	5,73493143641803	4,06470772353034	cortex
10x39_CAGAATCCAAGACACG	5,0125207575545	12,3142280253492	cortex
10x39_CAGAATCCACACTGCG	6,03738495433185	6,56457993117194	cortex
10x39_CAGAATCCACAGTCGC	7,42762753093097	6,5072278651319	cortex
10x39_CAGAATCCATCGACGC	5,22684237086627	4,54299398985724	cortex
10x39_CAGAATCGTCCGTTAA	8,18451592051837	4,2637843760572	cortex
10x39_CAGAGAGCAAAGGAAG	6,84563919627521	6,24871822920661	cortex
10x39_CAGAGAGCAAGTCTGT	6,53158375346515	3,97017284956794	cortex
10x39_CAGAGAGCAATGGAAT	4,989280668138	0,388245907696295	cortex
10x39_CAGAGAGCACTCAGGC	3,33122774684283	0,135195997627783	cortex
10x39_CAGAGAGCATGGGAAC	3,76594540202472	2,81833597746711	cortex
10x39_CAGAGAGCATTTGCTT	6,74959751689288	7,03961559859138	cortex
10x39_CAGAGAGGTCTTCGTC	5,72329660975787	4,92754837599616	cortex
10x39_CAGAGAGTCACAAACC	4,55311676585529	2,23429891196113	cortex
10x39_CAGAGAGTCCTTGGTC	3,18620797717426	0,272450474175024	cortex
10x39_CAGAGAGTCGCATGGC	6,48223396861408	5,33455034819465	cortex
10x39_CAGATCAAGACTCGGA	7,37658783519122	6,60523220625739	cortex
10x39_CAGATCAAGTGTTAGA	6,71598812663409	5,85727020827155	cortex
10x39_CAGATCAGTAAGGGCT	6,24339958751056	5,73646446791511	cortex
10x39_CAGATCAGTACTCTCC	3,71230074488971	-0,312844830481005	cortex
10x39_CAGATCAGTCGTTGTA	5,81986853206012	5,68133923140388	cortex
10x39_CAGCAGCAGCTAGTGG	6,60812851512286	1,27118655768256	cortex
10x39_CAGCAGCAGGATGGTC	9,22716328227374	3,75654598799567	cortex
10x39_CAGCAGCCAGCTGGCT	6,06679579341266	4,47084423628669	cortex
10x39_CAGCAGCCAGGTTTCA	4,01048037135455	0,573630181225348	cortex
10x39_CAGCAGCCAGTCCTTC	7,79949757182452	5,75813767042975	cortex
10x39_CAGCAGCCATAGAAAC	6,93395134532306	6,88035770979743	cortex
10x39_CAGCAGCGTCACACGC	5,4122395189986	6,63424870100837	cortex
10x39_CAGCAGCGTGAGCGAT	7,56095120036456	4,81593271818976	cortex
10x39_CAGCAGCGTTCAGTAC	5,15637728297565	5,72232052412848	cortex
10x39_CAGCATAAGGTACTCT	7,55373188578937	6,24162670698981	cortex
10x39_CAGCATAAGTGATCGG	7,03536650264117	7,04089209166388	cortex
10x39_CAGCATAGTCGCTTTC	5,88479372584674	5,72350880232673	cortex
10x39_CAGCATAGTTTGTGTG	7,67050739848468	5,70988318053107	cortex
10x39_CAGCATATCGCACTCT	6,87532135569904	5,45614048567634	cortex
10x39_CAGCCGAAGCGCTCCA	5,04511066996906	12,3430728587232	cortex
10x39_CAGCCGAAGGCTATCT	5,26266666972491	4,46749445525031	cortex
10x39_CAGCCGAGTTTGACAC	3,49665590846393	-1,31960878047128	cortex
10x39_CAGCCGATCCGATATG	6,46742722117755	6,78618189421515	cortex
10x39_CAGCCGATCCGTAGTA	7,51824661815021	1,18845399943213	cortex
10x39_CAGCCGATCCTAGTGA	7,75088402354572	5,18459936705451	cortex
10x39_CAGCCGATCTCAAACG	3,88990446650836	2,0372686060987	cortex
10x39_CAGCGACAGAAACGCC	6,22397276484821	3,38959976759772	cortex
10x39_CAGCGACAGGCGATAC	7,7154769572005	7,07983204451423	cortex
10x39_CAGCGACAGTATTGGA	5,09586283290241	5,59679504958014	cortex
10x39_CAGCGACAGTCTCGGC	4,61381193721149	1,18865164843421	cortex
10x39_CAGCGACCACATGACT	5,89372059428546	5,79026409712653	cortex
10x39_CAGCGACCATGTCCTC	4,68598696315143	3,3895623358808	cortex
10x39_CAGCGACGTAGCGATG	5,35126015269611	5,54465386000495	cortex
10x39_CAGCGACGTCATCCCT	5,96526238047931	5,07174917784553	cortex
10x39_CAGCGACGTCCAACTA	6,92962643229816	3,73879715529304	cortex
10x39_CAGCGACTCCAATGGT	7,79963966929767	5,50536820021491	cortex
10x39_CAGCGACTCCATGCTC	4,7652702006087	13,082944837483	cortex
10x39_CAGCTAAGTAGCACGA	4,43640657985065	0,570513335140753	cortex
10x39_CAGCTAAGTCGCATAT	5,66457268321368	3,21502563086371	cortex
10x39_CAGCTAAGTGAAGGCT	3,06987759196613	0,554588046940375	cortex
10x39_CAGCTAATCCGAATGT	7,13741394603107	1,70052024451118	cortex
10x39_CAGCTGGAGAAACCAT	6,82707592570636	5,1806897791944	cortex
10x39_CAGCTGGCATTGAGCT	8,24693962657306	5,46957584944587	cortex
10x39_CAGCTGGGTACACCGC	7,28387018763873	6,01023909178596	cortex
10x39_CAGCTGGGTAGCTGCC	6,45635744654987	6,68397518721442	cortex
10x39_CAGCTGGGTTTGCATG	5,03950687968585	12,3815068873487	cortex
10x39_CAGCTGGTCACCGGGT	7,71781727397296	4,90964886275153	cortex
10x39_CAGCTGGTCATTGCCC	5,43579145991657	4,32965084639411	cortex
10x39_CAGCTGGTCCTCTAGC	7,93349835002277	4,43259903517585	cortex
10x39_CAGCTGGTCCTGCAGG	5,82838436686847	3,62694403258185	cortex
10x39_CAGCTGGTCTCGCATC	4,59686514460895	3,27845832434516	cortex
10x39_CAGCTGGTCTGGAGCC	4,04721495234821	1,4318455132566	cortex
10x39_CAGGTGCAGATAGTCA	7,60539051616046	6,78336664763312	cortex
10x39_CAGGTGCAGGGTCGAT	4,40817638957355	4,68578955260138	cortex
10x39_CAGGTGCCAATGTAAG	5,09186455333087	12,2312698039136	cortex
10x39_CAGGTGCCACATCCAA	7,37095448100421	6,91064688292365	cortex
10x39_CAGGTGCCATATACGC	6,09724470698688	6,41720768538337	cortex
10x39_CAGGTGCCATCGATGT	3,25800940120075	-0,909801992503595	cortex
10x39_CAGGTGCTCTGCGACG	7,57481190287921	1,04618701067786	cortex
10x39_CAGTAACAGGCGCTCT	5,0730733546004	12,3226928385816	cortex
10x39_CAGTAACGTCGACTAT	6,87520786845538	6,86039826002936	cortex
10x39_CAGTAACTCCACGTTC	3,82603451335284	4,77587219801764	cortex
10x39_CAGTAACTCTCTGAGA	6,10723396861408	6,05806776610236	cortex
10x39_CAGTCCTAGATGTGGC	7,98047634684894	5,35351130095344	cortex
10x39_CAGTCCTAGTGTTAGA	3,71046969020221	1,15193840590339	cortex
10x39_CAGTCCTCAACACCTA	7,55631825053546	5,80257269469123	cortex
10x39_CAGTCCTCAGACTCGC	7,81110092723224	4,09095760908942	cortex
10x39_CAGTCCTTCGTTGCCT	7,38330170237872	5,88991161909919	cortex
10x39_CAGTCCTTCTGGCGTG	5,29312893473956	4,85496279326301	cortex
10x39_CAGTCCTTCTTGCAAG	3,74882885539386	1,72356554594855	cortex
10x39_CATATGGAGACAATAC	4,7149681719527	4,14220949736457	cortex
10x39_CATATGGCAGCTTCGG	7,14149948680255	6,3529629382215	cortex
10x39_CATATGGCATACAGCT	6,08279415690753	5,90423676100593	cortex
10x39_CATATGGGTCGAACAG	6,87205692851398	6,8169841441236	cortex
10x39_CATATGGGTCTTCTCG	4,42778631770465	1,61430033770423	cortex
10x39_CATATGGGTGCACCAC	6,46805807673785	7,17687174406867	cortex
10x39_CATATTCAGTGAAGTT	7,66987034404132	6,87949320402961	cortex
10x39_CATATTCCACGTGAGA	5,16693493449542	-0,485447491435003	cortex
10x39_CATATTCCATTGGCGC	4,14669605815265	12,726837125691	cortex
10x39_CATATTCTCCTAAGTG	5,1282753618941	12,3393764170728	cortex
10x39_CATATTCTCTCTTATG	4,53216358744952	3,44680496779304	cortex
10x39_CATCAAGAGAGTAATC	5,20977827632282	5,88067385283332	cortex
10x39_CATCAAGAGCTGAACG	6,56073328578326	5,36092278090339	cortex
10x39_CATCAAGCAAATCCGT	3,76259132945392	1,12637015906196	cortex
10x39_CATCAAGCATGGATGG	4,34408184611652	4,31210991469245	cortex
10x39_CATCAAGGTATAATGG	5,55659195506427	4,20506569472175	cortex
10x39_CATCAAGGTCTCATCC	6,48321005427692	5,86191984740119	cortex
10x39_CATCAAGGTGAGGGTT	4,54515501582477	0,877975669773627	cortex
10x39_CATCAAGGTGAGTGAC	6,39110085093829	6,98006912794929	cortex
10x39_CATCAAGTCTAAGCCA	5,55779787623737	4,22331663695197	cortex
10x39_CATCAGATCGGATGTT	7,85978695475909	6,00772568312507	cortex
10x39_CATCCACCACAGACAG	5,45143982493732	2,43929359045844	cortex
10x39_CATCCACCACTTAACG	7,67513271891925	5,338520971211	cortex
10x39_CATCCACCAGTCAGAG	3,9027590426192	4,63563868132453	cortex
10x39_CATCCACCATTGAGCT	8,22941776835773	3,92692514983039	cortex
10x39_CATCCACGTCGTGGCT	3,74937292659137	0,890637365253973	cortex
10x39_CATCCACGTCTCCACT	8,17170807444904	5,90201040831428	cortex
10x39_CATCCACTCAGCTGGC	3,30296441638324	0,0273844274602415	cortex
10x39_CATCCACTCGGAAATA	6,03842445933673	5,81280275908332	cortex
10x39_CATCGAACAAGTAATG	4,59398266398761	4,95660015669684	cortex
10x39_CATCGAACACCATGTA	6,95096537196491	1,63633247938972	cortex
10x39_CATCGAATCGTTTGCC	6,06617733561847	6,96804234114509	cortex
10x39_CATCGGGAGAAACCTA	5,30702015483234	1,75918408957343	cortex
10x39_CATCGGGAGACAAAGG	6,15808102214191	5,53314110365729	cortex
10x39_CATCGGGGTGAAAGAG	4,99506041133258	3,03417297926765	cortex
10x39_CATGACAAGAATGTGT	6,80399414622638	5,58933588591437	cortex
10x39_CATGACAAGACAAGCC	3,20575257861469	-0,794258329001856	cortex
10x39_CATGACAAGTCACGCC	5,90576550090167	4,85111948576789	cortex
10x39_CATGACACAAACCCAT	8,54024693095538	2,58900686827521	cortex
10x39_CATGACACAAGTTGTC	5,55541321360919	4,74278542128425	cortex
10x39_CATGACACAGCCTTGG	4,97213598811481	12,4996938380323	cortex
10x39_CATGACACATCTCGCT	7,08485075557086	6,54464480009894	cortex
10x39_CATGACAGTCACACGC	7,0756745012984	4,64073893156867	cortex
10x39_CATGACATCGCCAAAT	6,20432802760455	5,7908930453382	cortex
10x39_CATGCCTAGTTAAGTG	7,54339977824542	6,91596933928351	cortex
10x39_CATGCCTCACGGCGTT	5,42351051890704	5,85089108076911	cortex
10x39_CATGCCTCATTACGAC	6,69288870417926	6,57525679198127	cortex
10x39_CATGCCTTCCTGCTTG	5,47377964579913	5,55841347304206	cortex
10x39_CATGGCGAGAAACGAG	6,07368799769733	6,79588553038459	cortex
10x39_CATGGCGCATCGATTG	4,38723513209674	5,03536078062873	cortex
10x39_CATGGCGTCCCTTGCA	8,49343010508868	5,4675082835279	cortex
10x39_CATGGCGTCCTAGTGA	3,5200948389754	-0,237438472835016	cortex
10x39_CATGGCGTCTACCAGA	5,07399889552448	5,43104979124885	cortex
10x39_CATTATCTCAAACGGG	6,90905281627033	6,73259636488776	cortex
10x39_CATTATCTCCAAACAC	6,87559649073932	5,09454294768195	cortex
10x39_CATTATCTCGATGAGG	4,12418457591388	5,11805054274421	cortex
10x39_CATTCGCAGCACCGCT	3,9247226389632	2,47248455611091	cortex
10x39_CATTCGCAGTCTTGCA	7,10798927867267	6,8202709826551	cortex
10x39_CATTCGCCAGACAAGC	7,36086365306232	4,68318649855475	cortex
10x39_CATTCGCGTACTCTCC	7,36186596476886	4,13744923201423	cortex
10x39_CATTCGCGTAGCGTCC	5,50075003230426	5,02204796400886	cortex
10x39_CATTCGCGTCCGAATT	8,51945301616046	4,8947634371839	cortex
10x39_CATTCGCGTGGCAAAC	4,35176083171222	1,41782042113166	cortex
10x39_CCAATCCCAAGAAAGG	5,14348694407794	12,3779248866163	cortex
10x39_CCAATCCCACAAGCCC	4,03294560038898	2,07896849242072	cortex
10x39_CCAATCCCACAGATTC	6,11210581385944	6,75930687514167	cortex
10x39_CCAATCCCATCCGCGA	7,39910599315021	6,2466978701673	cortex
10x39_CCAATCCCATTTGCTT	5,92087360942218	6,53234335509162	cortex
10x39_CCAATCCGTGTGGCTC	7,61891647899005	5,61935373869758	cortex
10x39_CCAATCCGTTCATGGT	5,1029190691695	-0,479916508225393	cortex
10x39_CCAATCCTCCAAGTAC	3,16994377696368	-0,533281254497957	cortex
10x39_CCACCTAAGACTGGGT	4,22810980403278	3,58825656500678	cortex
10x39_CCACCTACAAGTTGTC	7,08288618647907	5,11899372664313	cortex
10x39_CCACCTACAGACGCTC	6,93013807856891	6,30780550566535	cortex
10x39_CCACCTACAGTCAGCC	3,3489317568526	4,36640259352546	cortex
10x39_CCACCTAGTTGAGGTG	7,25176474177692	5,84495064345221	cortex
10x39_CCACCTAGTTGCGCAC	6,50376459681842	7,1114382418714	cortex
10x39_CCACCTATCAACGCTA	7,94069477641437	3,09336444464545	cortex
10x39_CCACCTATCCTCAATT	5,04322382533405	5,90410563078742	cortex
10x39_CCACGGAAGACAGGCT	6,01691052043292	6,1625823649488	cortex
10x39_CCACGGAAGTACGTAA	6,30276533686969	5,48260351744513	cortex
10x39_CCACGGAAGTTGAGTA	7,94328590953204	4,66490694609504	cortex
10x39_CCACGGACACGTCTCT	6,36595341288898	6,29445740309577	cortex
10x39_CCACGGACAGACGCAA	4,96683641993854	3,22315713492255	cortex
10x39_CCACGGACATAAGACA	5,8137550028548	5,29081770506721	cortex
10x39_CCACGGACATGGATGG	5,04221722209308	5,29904314604621	cortex
10x39_CCACGGAGTAAGCACG	8,19177147471759	5,59535976973395	cortex
10x39_CCACGGAGTTTAGCTG	5,55948206508014	3,07948466864448	cortex
10x39_CCACGGATCAGCATGT	7,40024849498126	6,21398207274299	cortex
10x39_CCACGGATCCCAACGG	7,2356037768111	5,35448118773322	cortex
10x39_CCACGGATCTCCAGGG	8,08266636454913	3,71035429564338	cortex
10x39_CCACTACCACTTACGA	5,84254404628131	6,3651961955152	cortex
10x39_CCACTACCATGCTAGT	3,85240503871295	4,84400412169318	cortex
10x39_CCACTACGTCAGCTAT	7,06100460612628	5,61646362868171	cortex
10x39_CCACTACGTCTAACGT	7,80700203502033	5,34238573637824	cortex
10x39_CCACTACGTCTAGTCA	8,40209576213214	6,12092062559943	cortex
10x39_CCACTACTCGTACCGG	7,98148438060138	5,48918482390265	cortex
10x39_CCACTACTCTCGTTTA	5,55440708720538	6,27723404494147	cortex
10x39_CCACTACTCTGCCCTA	5,78373333537433	5,88190838423591	cortex
10x39_CCAGCGAAGGCTAGCA	6,09296795451495	5,36600491133552	cortex
10x39_CCAGCGAAGTGAACAT	5,22755095088336	4,58411451903205	cortex
10x39_CCAGCGAAGTTACCCA	6,47945019328449	6,19999119368415	cortex
10x39_CCAGCGAAGTTCGCAT	4,25159117305133	-0,761057200757456	cortex
10x39_CCAGCGAGTGGCAAAC	3,87114378535602	1,16579529372077	cortex
10x39_CCAGCGATCACAGTAC	5,46801182353351	4,4235195788465	cortex
10x39_CCATGTCAGCCTATGT	6,84584089839313	5,49740645018439	cortex
10x39_CCATGTCAGTGGTAGC	5,5781011255965	4,03010508147101	cortex
10x39_CCATGTCCAAGCCGCT	3,95019480311725	4,54804464903693	cortex
10x39_CCATGTCCAGGTCGTC	5,91102930629108	5,86432501402717	cortex
10x39_CCATGTCCATAGAAAC	3,44053789698932	1,76776906576972	cortex
10x39_CCATGTCGTATAGGTA	4,2088532122359	4,3048844012342	cortex
10x39_CCATGTCGTCATATGC	7,07091137492511	5,50956055250983	cortex
10x39_CCATGTCTCTCGTTTA	6,45348593318317	7,00858303633552	cortex
10x39_CCATGTCTCTGGGCCA	7,21436878764484	6,77412935820441	cortex
10x39_CCATTCGAGTACGATA	5,81323525035236	6,75560375777106	cortex
10x39_CCATTCGCAATGGACG	7,22944923961017	5,83809515562873	cortex
10x39_CCATTCGCACAGGTTT	3,29517504298541	1,09669086066108	cortex
10x39_CCATTCGCACGAGGTA	4,7569980295882	2,17873808470588	cortex
10x39_CCATTCGGTCTGATCA	7,39391419017169	2,75756832686286	cortex
10x39_CCCAATCAGTGTGAAT	7,52737709605548	6,95473620024543	cortex
10x39_CCCAATCCACTTACGA	4,81341120326373	4,6865753802381	cortex
10x39_CCCAATCCAGACAAAT	7,13050266826007	6,49008795348029	cortex
10x39_CCCAATCCAGGTCCAC	6,96156641566608	7,00027367201667	cortex
10x39_CCCAATCGTAGAGGAA	3,21102019870136	1,08887538042884	cortex
10x39_CCCAATCGTCGATTGT	6,34293362223956	6,87202116576056	cortex
10x39_CCCAATCTCCCAACGG	7,34636208140704	4,3502249392591	cortex
10x39_CCCAATCTCCCATTAT	5,74876877391193	6,09088465300422	cortex
10x39_CCCAGTTAGACTGTAA	5,21598478877399	12,2743215235792	cortex
10x39_CCCAGTTAGCTAAGAT	4,10989853465411	2,15031620589118	cortex
10x39_CCCAGTTAGGCTAGCA	6,47750326716754	2,89534160223823	cortex
10x39_CCCAGTTAGGTTACCT	7,53659531199786	5,76173349943976	cortex
10x39_CCCAGTTAGTTAACGA	4,91490408503864	5,24158331480842	cortex
10x39_CCCAGTTAGTTCGCGC	4,52463194453571	-0,0892340269960878	cortex
10x39_CCCAGTTCAAGGACAC	7,37301823222491	6,37985846129279	cortex
10x39_CCCAGTTCAGATCTGT	7,55124947154376	5,78009220686774	cortex
10x39_CCCAGTTGTCCTGCTT	4,28436657512042	5,28739973631721	cortex
10x39_CCCAGTTGTTGGTGGA	8,04542824351642	6,5880441340528	cortex
10x39_CCCAGTTTCACCGGGT	6,89136978709552	6,4502849253736	cortex
10x39_CCCAGTTTCGTCCGTT	7,80566689097736	5,88526579466681	cortex
10x39_CCCATACAGTATCTCG	6,08850475871417	6,65041395750861	cortex
10x39_CCCATACAGTTAGGTA	6,65015503489825	4,6642627390943	cortex
10x39_CCCATACCACGGTAGA	5,11328646266315	12,4076118144117	cortex
10x39_CCCATACCATGCCCGA	6,54720970713947	6,71551462736945	cortex
10x39_CCCATACTCTTACCTA	7,91109463298175	5,61204144087653	cortex
10x39_CCCTCCTAGCAATCTC	4,03000113093707	-0,694629880515528	cortex
10x39_CCCTCCTAGCTCCCAG	4,95018002116534	12,591715780171	cortex
10x39_CCCTCCTAGTGCCAGA	4,38249107920978	5,22474047270637	cortex
10x39_CCCTCCTGTACAGTGG	7,30271717631671	6,41847559538703	cortex
10x39_CCCTCCTTCAGATAAG	4,39783760630939	1,02895697680335	cortex
10x39_CCGGGATAGAATAGGG	7,2197961481795	5,40309664336066	cortex
10x39_CCGGGATAGACAGAGA	6,37758442485187	6,60599180785041	cortex
10x39_CCGGGATAGCGTTGCC	7,82288548076007	5,78906580534797	cortex
10x39_CCGGGATAGTACGACG	6,72826096141193	6,87628218260627	cortex
10x39_CCGGGATCAAGTAATG	5,67368027293536	5,57068058577399	cortex
10x39_CCGGGATCATGAACCT	6,05177399241779	6,65883299437385	cortex
10x39_CCGGGATGTGCAGTAG	5,5299620302901	4,93821570006232	cortex
10x39_CCGGGATGTGCCTTGG	3,95991560542438	1,44733449545722	cortex
10x39_CCGGGATGTTCCACTC	7,5255527170882	1,50720378485541	cortex
10x39_CCGGGATGTTCGCGAC	8,60555645549152	4,46825024214606	cortex
10x39_CCGGGATTCCTTCAAT	6,26058813655231	5,45348974791388	cortex
10x39_CCGGGATTCGGGAGTA	7,79683300578449	4,79501244154792	cortex
10x39_CCGGTAGAGTGTCCAT	5,49951168620441	6,41353508559089	cortex
10x39_CCGGTAGCAAAGCAAT	4,98788353526447	5,15483566847663	cortex
10x39_CCGGTAGCAAGCGATG	8,77422806346271	4,19335695830207	cortex
10x39_CCGGTAGCACAGCCCA	5,55319115245197	6,46072813597541	cortex
10x39_CCGGTAGCATCTACGA	6,55715366923663	6,97241875258307	cortex
10x39_CCGGTAGGTACTTCTT	4,88016649806354	4,92141720381598	cortex
10x39_CCGGTAGGTCAGGACA	4,58614393794391	2,81231996146064	cortex
10x39_CCGGTAGGTTATTCTC	7,35006043040607	4,46221539107184	cortex
10x39_CCGGTAGTCCTAGGGC	6,43078800761554	6,51562067595344	cortex
10x39_CCGGTAGTCGCCGTGA	4,08267733180377	4,08001610365729	cortex
10x39_CCGGTAGTCGTATCAG	7,46667763316486	5,50921341505866	cortex
10x39_CCGTACTAGAGTACCG	7,17652651393268	1,39624783125739	cortex
10x39_CCGTACTAGATATACG	7,48444553935382	5,91328474608283	cortex
10x39_CCGTACTAGATCCCAT	3,75093933665607	4,76712414351325	cortex
10x39_CCGTACTCAATCAGAA	6,15814301097247	6,0035338076673	cortex
10x39_CCGTACTCATGGTAGG	3,38950535380695	-1,27736482295175	cortex
10x39_CCGTACTGTATCACCA	3,71020695292804	-0,154338869182062	cortex
10x39_CCGTACTTCTCGTTTA	4,36665865504596	2,13848873701911	cortex
10x39_CCGTGGAAGATATACG	5,47804638469074	5,89868780699592	cortex
10x39_CCGTGGAAGATCCGAG	6,13777109706256	5,74636837569098	cortex
10x39_CCGTTCAAGAGACTAT	4,64429089152667	4,6385984095655	cortex
10x39_CCGTTCAAGCTCTCGG	8,18854137980792	4,60595270720344	cortex
10x39_CCGTTCAAGGTGACCA	8,09366890513751	6,4631023081861	cortex
10x39_CCGTTCACATTGGTAC	7,61767574870441	5,8826489123426	cortex
10x39_CCGTTCAGTAGTAGTA	8,6946200999007	4,71837231245856	cortex
10x39_CCGTTCATCGCCGTGA	5,96127840602252	6,30393740263801	cortex
10x39_CCGTTCATCTCTGTCG	6,72932049357745	4,95773359862189	cortex
10x39_CCGTTCATCTTCCTTC	5,48242231929157	2,81800791350226	cortex
10x39_CCTAAAGAGAATTGTG	4,10150858485553	0,597715226086188	cortex
10x39_CCTAAAGCAATGTAAG	7,98344894969318	6,73627945509772	cortex
10x39_CCTAAAGCAGCTGTTA	7,37992474162433	5,90982958403449	cortex
10x39_CCTAAAGCATGGGACA	6,82120510661456	6,27140804854255	cortex
10x39_CCTAAAGGTAAGTGGC	4,06181046092365	1,52269538966041	cortex
10x39_CCTAAAGGTAGTGAAT	4,79426905238483	2,50584813681464	cortex
10x39_CCTAAAGGTCATCGGC	5,25316759669635	2,92064043608527	cortex
10x39_CCTAAAGTCAACGGGA	3,77853437983844	2,00696941939216	cortex
10x39_CCTAAAGTCCGTCATC	7,83240982615802	6,58852907744269	cortex
10x39_CCTAAAGTCGATAGAA	6,97571989619586	5,20367905226569	cortex
10x39_CCTACACCAATCAGAA	7,76187321269366	6,51910683241706	cortex
10x39_CCTACACGTAAATGAC	6,84049460017535	6,52577635374885	cortex
10x39_CCTACACTCACAACGT	4,80991694056842	3,92810055342536	cortex
10x39_CCTACCAAGACAATAC	7,58709808909747	6,20394941893439	cortex
10x39_CCTACCAAGAGAGCTC	6,13138863170001	6,73991152373176	cortex
10x39_CCTACCAGTAGAAGGA	6,07945725047443	6,3040823611341	cortex
10x39_CCTACCAGTCACACGC	5,29803368174884	5,11379477110724	cortex
10x39_CCTACCAGTTCGTCTC	3,82225748622272	-0,0291830924429415	cortex
10x39_CCTACCATCCCAGGTG	4,70529696071002	5,83868023482184	cortex
10x39_CCTACCATCGGCGGTT	7,58405777537677	4,8108281764112	cortex
10x39_CCTAGCTAGAGTTGGC	3,33370014750812	1,0611806782804	cortex
10x39_CCTAGCTAGGACTGGT	4,17915579402301	5,51264568892341	cortex
10x39_CCTAGCTAGTTCGCAT	3,78442427241657	4,65521093932013	cortex
10x39_CCTAGCTCAAACCTAC	6,82593485438678	5,27768513289313	cortex
10x39_CCTAGCTCACCGGAAA	8,25072189891193	5,97066017714362	cortex
10x39_CCTAGCTGTGTGTGCC	6,43201347911212	5,84772011366706	cortex
10x39_CCTAGCTTCCTTGCCA	6,8887414606795	7,20484253493171	cortex
10x39_CCTAGCTTCGCCGTGA	7,06873175227496	6,41014238921027	cortex
10x39_CCTAGCTTCTCCAACC	7,8647632273421	1,35532924261909	cortex
10x39_CCTATTAAGTATCTCG	7,16249415004108	4,89076849547248	cortex
10x39_CCTATTAAGTCAAGGC	6,51619144999835	5,51714035597663	cortex
10x39_CCTATTACAAACTGTC	3,71112057292316	0,986481395634222	cortex
10x39_CCTATTACAGCGAACA	8,33147236430499	5,91650625792365	cortex
10x39_CCTATTACAGGGAGAG	3,74347254359576	1,30085226622443	cortex
10x39_CCTATTAGTACTCAAC	7,55200764262531	6,05022617903571	cortex
10x39_CCTATTAGTCCAAGTT	6,68800064647052	6,5380124720655	cortex
10x39_CCTATTATCTCGAGTA	4,8612141283736	2,76526495543342	cortex
10x39_CCTATTATCTTGCATT	6,29018446528766	5,79047485915046	cortex
10x39_CCTCAGTAGAGCTGCA	3,36560103022907	0,439432290466833	cortex
10x39_CCTCAGTAGTCCAGGA	6,65901609980914	6,0286917361341	cortex
10x39_CCTCAGTAGTGTTTGC	7,97592922770831	5,69921681013923	cortex
10x39_CCTCAGTCACCTCGGA	3,79910942637775	0,245665338905859	cortex
10x39_CCTCAGTCACTCGACG	6,61935469233844	5,95683189955573	cortex
10x39_CCTCAGTGTGACGGTA	6,23161026561115	4,81345221129279	cortex
10x39_CCTCAGTGTGTGAAAT	7,48091503703449	6,36876150694709	cortex
10x39_CCTCAGTTCCCACTTG	8,34369179332111	5,89366003599982	cortex
10x39_CCTCAGTTCGCGATCG	3,27527877414081	0,238036659630346	cortex
10x39_CCTCTGAAGATCCCGC	8,26100536906574	5,7660979899488	cortex
10x39_CCTCTGACACGAGGTA	5,27676674449298	5,41578480330329	cortex
10x39_CCTCTGACAGGCAGTA	3,6066426905379	-0,224681454626512	cortex
10x39_CCTCTGAGTCTTCTCG	6,03441139781329	1,90787145224433	cortex
10x39_CCTCTGATCATCGGAT	3,81643816554401	4,98077770796638	cortex
10x39_CCTCTGATCGGAGCAA	5,4241270693526	3,59203192320685	cortex
10x39_CCTTACGCAAGCTGTT	3,02572557055804	-0,647109868852091	cortex
10x39_CCTTACGCACCAGATT	2,92836019122455	-0,11346039446969	cortex
10x39_CCTTACGCAGGATTGG	4,97980162227008	4,2030663165174	cortex
10x39_CCTTACGGTCACCTAA	7,85923286998126	6,05446430769782	cortex
10x39_CCTTACGGTGAGGGAG	3,53450295054767	1,17058440771918	cortex
10x39_CCTTACGGTGCTAGCC	7,73602005565021	1,48519465056281	cortex
10x39_CCTTACGTCATGCTCC	3,60779902064655	1,22411903467994	cortex
10x39_CCTTACGTCCGTCAAA	6,95056864344928	5,82326599684577	cortex
10x39_CCTTACGTCCTAGAAC	5,98931881511066	5,9423036250196	cortex
10x39_CCTTACGTCCTTTACA	4,06577011668536	0,133329656990576	cortex
10x39_CCTTACGTCGCCAAAT	7,40247627818439	5,47588488188605	cortex
10x39_CCTTACGTCGGTCCGA	6,89734741771075	6,09998175230842	cortex
10x39_CCTTCCCAGTGCGTGA	3,8435172709212	5,06552025404792	cortex
10x39_CCTTCCCCATGCCTTC	5,26521154963825	2,81924172964911	cortex
10x39_CCTTCCCCATTGTGCA	6,65397783839557	6,83046576109748	cortex
10x39_CCTTCCCGTACAGCAG	3,38367697322223	-0,15990726920743	cortex
10x39_CCTTCCCGTGCTAGCC	6,45100685679767	5,42502733794074	cortex
10x39_CCTTCCCGTGGCCCTA	4,66980597102496	4,87977406111579	cortex
10x39_CCTTCCCGTTACGGAG	5,80289551341388	4,80887362089972	cortex
10x39_CCTTCCCTCAGGCGAA	6,89150854670856	6,02200123396735	cortex
10x39_CCTTCCCTCTAACCGA	6,67880198085162	4,28037258711677	cortex
10x39_CCTTCGAAGATCCCAT	3,31247803294513	-0,939860197631311	cortex
10x39_CCTTCGACAATAACGA	5,6067590388045	4,74534317580085	cortex
10x39_CCTTCGACACAACGTT	6,82733627879474	6,05058333006721	cortex
10x39_CCTTCGAGTCGCTTTC	4,13452049815509	2,64055511084418	cortex
10x39_CCTTCGAGTTCACCTC	6,50185486399982	6,74003788557868	cortex
10x39_CCTTCGATCATCGGAT	6,55480763041827	7,3344721469007	cortex
10x39_CCTTCGATCCCGACTT	5,38734957301471	6,09906765547614	cortex
10x39_CCTTCGATCGGTCTAA	6,75238510691974	5,61545940962653	cortex
10x39_CCTTTCTAGCAGGTCA	7,61587997996661	4,41313501921515	cortex
10x39_CCTTTCTAGCTAGCCC	5,34536072337482	6,13779493895392	cortex
10x39_CCTTTCTCAAAGTGCG	7,01083561503741	4,55631586638312	cortex
10x39_CCTTTCTGTGCGGTAA	5,80059620463702	4,30133673277717	cortex
10x39_CCTTTCTGTGTCCTCT	4,93072983348224	5,50951000777106	cortex
10x39_CCTTTCTGTTGAACTC	5,98577019297931	3,94100996580939	cortex
10x39_CCTTTCTTCAACTCTT	5,42300697886798	4,25438353148322	cortex
10x39_CCTTTCTTCGAATGCT	4,53483101451251	1,93429252234321	cortex
10x39_CGAACATAGATTACCC	3,17435571276996	4,04133030501227	cortex
10x39_CGAACATAGCTCCCAG	4,87108131968829	3,21171948042731	cortex
10x39_CGAACATCACCGAAAG	7,67236897075031	3,31234857169013	cortex
10x39_CGAACATCACCGATAT	6,91970202052448	5,37382122603278	cortex
10x39_CGAACATTCAACGAAA	6,32145735347125	3,8165187510572	cortex
10x39_CGAACATTCAATAAGG	3,4595765742049	1,09810206023078	cortex
10x39_CGAATGTAGACGACGT	6,4612250002608	5,75028940764289	cortex
10x39_CGAATGTCAATCACAC	8,35413929545734	5,99769970503669	cortex
10x39_CGAATGTCAGCCTTTC	5,79210325801227	5,44012018767219	cortex
10x39_CGAATGTCATCGGGTC	8,20121952617023	2,8519282015882	cortex
10x39_CGAATGTCATTGGCGC	6,40460201823566	6,54725119200568	cortex
10x39_CGAATGTGTACGCTGC	6,98437401378009	7,13954731551032	cortex
10x39_CGAATGTTCCATTCTA	7,85801693522784	5,62128016081672	cortex
10x39_CGAATGTTCGTGGACC	6,06691643321368	6,0828909548841	cortex
10x39_CGACCTTAGCTAACAA	7,36541172587726	6,70287224379401	cortex
10x39_CGACCTTCACGCCAGT	6,73073336207721	4,54319569197516	cortex
10x39_CGACCTTCATGTAGTC	5,90890785777423	5,88175293532233	cortex
10x39_CGACCTTTCCTTCAAT	6,99225040995929	5,96624228087287	cortex
10x39_CGACTTCCATGTTGAC	7,44769474589679	6,31185528364997	cortex
10x39_CGACTTCCATTCCTCG	3,79157396876666	0,711897102268744	cortex
10x39_CGACTTCGTCTAGCGC	4,49828287684772	0,388662305744696	cortex
10x39_CGACTTCTCATTTGGG	5,78940197551105	6,81111141768317	cortex
10x39_CGACTTCTCCCTTGCA	7,55798241221759	6,39664551344733	cortex
10x39_CGACTTCTCTTACCGC	8,44556042277667	5,7202839526258	cortex
10x39_CGACTTCTCTTCGGTC	7,02266069972369	6,34685703841071	cortex
10x39_CGAGAAGAGGCGACAT	6,77254864299152	4,0968389185987	cortex
10x39_CGAGAAGCAAGCTGTT	7,26322313868854	5,02881762114387	cortex
10x39_CGAGAAGGTCCAGTTA	3,93920322978351	2,44188043204169	cortex
10x39_CGAGAAGGTTGAGGTG	6,04771467769	3,28705855933051	cortex
10x39_CGAGAAGTCGAACGGA	5,55850979411456	4,27659460631232	cortex
10x39_CGAGCACAGCCTATGT	4,43802639567706	3,31317469206672	cortex
10x39_CGAGCACCAGAGCCAA	6,12810322367999	6,56996437636237	cortex
10x39_CGAGCACTCGGTGTTA	7,12795015895221	5,61205336180549	cortex
10x39_CGAGCCAGTCATATCG	4,45533844554279	0,235106733711767	cortex
10x39_CGAGCCATCTTTAGTC	4,42097755992267	4,25894018736701	cortex
10x39_CGATCGGAGCTCAACT	6,29361578547809	1,67931768027167	cortex
10x39_CGATCGGAGTGTTGAA	3,44475885951373	-0,293981204656553	cortex
10x39_CGATCGGAGTTCGCAT	5,79771563136432	3,89574858275275	cortex
10x39_CGATCGGGTGACGCCT	6,86213537776325	6,6698164614759	cortex
10x39_CGATCGGTCAAGATCC	6,97845503413532	3,30360457030158	cortex
10x39_CGATCGGTCGGTCTAA	6,27116676890704	5,89978310194831	cortex
10x39_CGATGGCAGGGCATGT	4,55620285594318	3,83156439390998	cortex
10x39_CGATGGCCATGCAATC	5,44930454814288	6,16936298933845	cortex
10x39_CGATGGCCATGTTCCC	5,51714750850055	6,58602615919929	cortex
10x39_CGATGGCGTACCTACA	5,74314400279376	3,56676360693793	cortex
10x39_CGATGGCGTCCGAATT	7,86436649882648	5,59990831938605	cortex
10x39_CGATGGCGTGTCTGAT	5,54076477610919	4,9186277064405	cortex
10x39_CGATGGCGTTCAGCGC	6,65937897288654	6,27041479674201	cortex
10x39_CGATGGCTCAACGAAA	3,63051220500324	-0,571390527216387	cortex
10x39_CGATGGCTCAGTCCCT	5,17746111476276	2,37009450522285	cortex
10x39_CGATGTAAGCTGTTCA	6,38022753321979	6,57081600752692	cortex
10x39_CGATGTAGTCTTTCAT	4,42598721110675	3,29678603735786	cortex
10x39_CGATGTAGTTATCCGA	7,80528065287921	5,81917044249396	cortex
10x39_CGATGTATCCCTGACT	5,27899929606769	4,5726198824964	cortex
10x39_CGATGTATCGGTGTCG	4,97508093440387	12,2396058711133	cortex
10x39_CGATTGAAGACACGAC	6,27642866694782	6,46086784926276	cortex
10x39_CGATTGACACCGTTGG	7,48352810466144	3,58797284689765	cortex
10x39_CGATTGACACTAGTAC	3,90741440379474	4,65791317549567	cortex
10x39_CGATTGACAGTCAGAG	4,21820780360553	-0,207319903103304	cortex
10x39_CGATTGAGTATCAGTC	3,37473818385455	0,521467891605902	cortex
10x39_CGATTGATCAAACGGG	5,22417875850055	5,44432303038459	cortex
10x39_CGATTGATCTGCTGCT	7,4841127070174	4,82157847014289	cortex
10x39_CGATTGATCTTCGAGA	7,78190323436115	6,11833759871345	cortex
10x39_CGCCAAGGTGATGCCC	7,41686817729327	5,69317814436774	cortex
10x39_CGCGGTAGTCTAAAGA	6,61954495036456	7,23901793089728	cortex
10x39_CGCGGTATCACCTTAT	6,04335829341266	4,55203529921393	cortex
10x39_CGCGTTTAGACAGGCT	4,02128168666217	5,10258051482062	cortex
10x39_CGCGTTTAGAGTACAT	7,5817050608382	2,52870246497016	cortex
10x39_CGCGTTTAGTCGATAA	6,41428133571002	5,70249268141608	cortex
10x39_CGCGTTTAGTCTTGCA	3,44348665797565	0,401464787396002	cortex
10x39_CGCGTTTAGTTGTCGT	4,83477493846271	1,65443846312385	cortex
10x39_CGCGTTTCAGTAAGCG	5,57976481044147	4,32755467024665	cortex
10x39_CGCGTTTGTATATGAG	7,98228355967853	5,65845486250739	cortex
10x39_CGCGTTTGTGATGATA	5,92137857997272	4,46756550398688	cortex
10x39_CGCGTTTGTGCGGTAA	6,60703655803058	3,70758101073127	cortex
10x39_CGCTATCCATGCAACT	7,26411768519733	6,26900335875373	cortex
10x39_CGCTATCTCAGGCAAG	5,01554199778888	4,74849936095099	cortex
10x39_CGCTATCTCCAGAGGA	4,52026983821246	4,39380356398444	cortex
10x39_CGCTATCTCCAGTATG	5,45023151957843	3,54883405295234	cortex
10x39_CGCTGGAAGTAGATGT	4,77410694682452	4,0147928866468	cortex
10x39_CGCTGGACATCCCATC	3,5288200052962	0,639705148609686	cortex
10x39_CGCTGGAGTACAAGTA	5,02223869883868	5,03219601240973	cortex
10x39_CGCTTCAAGATGTGTA	4,76042934977863	4,81121965971808	cortex
10x39_CGCTTCACACGACTCG	4,0033392580733	2,3395888480268	cortex
10x39_CGCTTCACATATACGC	7,75727936351154	6,02863594618659	cortex
10x39_CGCTTCAGTACTTCTT	6,10568090998981	6,96146246519904	cortex
10x39_CGCTTCAGTAGTACCT	6,43355413997028	6,13817974654059	cortex
10x39_CGCTTCAGTATATGGA	5,76953455531451	3,54232975569587	cortex
10x39_CGCTTCAGTCCCTTGT	4,79452463710162	4,1687383326612	cortex
10x39_CGCTTCAGTGATGCCC	4,00625273310992	1,64094134894233	cortex
10x39_CGCTTCAGTTCAGACT	6,53807207667682	5,57262465086799	cortex
10x39_CGCTTCATCTACTCAT	5,30654808604572	5,96189686385016	cortex
10x39_CGGACACAGGCATTGG	7,2095913561568	5,94199272719245	cortex
10x39_CGGACACAGGTACTCT	7,40286823832843	6,06297966566901	cortex
10x39_CGGACACAGGTGCTTT	5,95007416331622	5,18913742628913	cortex
10x39_CGGACACAGTAACCCT	3,41090866649005	-0,746127697555017	cortex
10x39_CGGACACCAAATACAG	7,03562256419513	5,26139780608039	cortex
10x39_CGGACACCAACACGCC	5,06374117457721	3,50891253081183	cortex
10x39_CGGACACCACAGATTC	7,30989262187335	1,68421575156074	cortex
10x39_CGGACACCACCGCTAG	4,29336210810992	1,63584729758124	cortex
10x39_CGGACACCACTAGTAC	7,77750298106525	5,92205616560798	cortex
10x39_CGGACACGTAGTAGTA	6,95806786143634	7,22164246168952	cortex
10x39_CGGACACGTCGACTAT	6,69516131007526	3,30805036154609	cortex
10x39_CGGACACGTCTTTCAT	8,33328911387775	6,1237673434339	cortex
10x39_CGGACACTCACCAGGC	5,16211411082599	12,3955249461256	cortex
10x39_CGGACACTCTTCATGT	6,91177269542072	1,39719995585303	cortex
10x39_CGGACGTCAAAGTCAA	7,22214504802081	5,10778090086799	cortex
10x39_CGGACGTCACAGCGTC	7,18539949977252	5,0218352946363	cortex
10x39_CGGACGTCATTCCTGC	6,42459389293048	6,52877279845099	cortex
10x39_CGGACGTGTGCACCAC	7,69716164195392	5,32683703032355	cortex
10x39_CGGACGTTCTCGCTTG	5,08664270961139	4,83194967833381	cortex
10x39_CGGACTGAGGCAATTA	7,0716519030318	5,88289734450202	cortex
10x39_CGGACTGCACCAGGTC	5,62285849177692	6,19598814574103	cortex
10x39_CGGACTGCATAAGACA	6,88860079371783	5,56389090147834	cortex
10x39_CGGACTGCATCGTCGG	3,65989348018024	0,926075068386603	cortex
10x39_CGGACTGGTAGCAAAT	3,96837421977374	0,504165616901922	cortex
10x39_CGGACTGGTCAGAGGT	5,13024517619464	2,81577297774177	cortex
10x39_CGGACTGGTGTGGCTC	5,48347755992267	4,02949902144294	cortex
10x39_CGGACTGTCGGTCTAA	6,2477240236983	4,77206608382087	cortex
10x39_CGGAGCTAGCAATCTC	7,24121042811725	5,14532658186774	cortex
10x39_CGGAGCTCACAACGCC	3,18828078830096	0,128764477642584	cortex
10x39_CGGAGCTCACAAGTAA	4,55588575923297	0,690943089397955	cortex
10x39_CGGAGCTGTTCCACTC	6,41399189555499	5,97156664458137	cortex
10x39_CGGAGTCTCGGTGTCG	3,53513523661945	-0,679336639968347	cortex
10x39_CGGCTAGAGAGCTGGT	4,5127558382735	4,91571804610114	cortex
10x39_CGGCTAGAGCTGTCTA	3,47431179606769	-0,36556341770072	cortex
10x39_CGGCTAGAGGTGCACA	4,53314682566974	13,117236104878	cortex
10x39_CGGCTAGAGTGATCGG	6,29347845637653	5,98734900084357	cortex
10x39_CGGCTAGCATGGTCAT	7,88516708934161	6,18900677290778	cortex
10x39_CGGCTAGTCAACCATG	5,38432547175739	6,2847370776258	cortex
10x39_CGGCTAGTCGAACTGT	4,5495137842879	2,93436738577704	cortex
10x39_CGGCTAGTCTGCAGTA	7,21274897181842	1,46451708403449	cortex
10x39_CGGGTCAAGAAGGACA	6,96264692866657	6,60131022063117	cortex
10x39_CGGGTCAAGTGGGCTA	8,3601770075545	5,10257002440314	cortex
10x39_CGGGTCACAGAGCCAA	6,06062552058551	5,60681625929694	cortex
10x39_CGGGTCACAGATCGGA	5,73276516520831	5,19112297621589	cortex
10x39_CGGGTCACATTGGGCC	4,0920581492171	12,7756242426954	cortex
10x39_CGGGTCAGTACAAGTA	4,36850449168536	3,84643551436286	cortex
10x39_CGGGTCAGTTGAACTC	6,81979176127765	5,2353362711988	cortex
10x39_CGGGTCATCAACACCA	5,76013275706622	4,73394581404548	cortex
10x39_CGGGTCATCGTCCAGG	6,22557207667682	7,12498375502448	cortex
10x39_CGGGTCATCTTCGAGA	5,34959408366534	3,63418575850348	cortex
10x39_CGGTTAAAGCCCAGCT	7,31320664012286	5,59538933363776	cortex
10x39_CGGTTAAAGGATGCGT	6,85203405940387	6,17298218336921	cortex
10x39_CGGTTAACACATTTCT	4,91784473979327	2,11073466864448	cortex
10x39_CGGTTAAGTTGATTGC	5,19278093898151	5,0990304621778	cortex
10x39_CGGTTAATCACCTTAT	6,60841366374347	6,97691103545051	cortex
10x39_CGGTTAATCCTAGGGC	7,9580773981795	6,81239601698737	cortex
10x39_CGGTTAATCTTCTGGC	3,1215262087569	1,00264712897162	cortex
10x39_CGTAGCGAGCCTTGAT	5,74007460200641	6,51898142424445	cortex
10x39_CGTAGCGCATCTCGCT	3,03990980708453	0,0146633657536985	cortex
10x39_CGTAGCGCATTCCTCG	7,02391430461261	5,46972557631354	cortex
10x39_CGTAGCGGTCTTGTCC	6,82601162516925	4,28978964415412	cortex
10x39_CGTAGCGGTTACGCGC	6,67341705882404	4,11285826292853	cortex
10x39_CGTAGCGTCTGTGCAA	6,18147656047199	5,72594162550788	cortex
10x39_CGTAGGCAGCAGCCTC	3,24306580149982	3,02594658461432	cortex
10x39_CGTAGGCCAGATCCAT	8,1807393702254	5,20519587126594	cortex
10x39_CGTAGGCCAGGTCCAC	6,65271994197223	6,48511692610602	cortex
10x39_CGTAGGCTCACTTACT	7,20819708430621	1,39759918776374	cortex
10x39_CGTAGGCTCAGATAAG	7,20442864024493	6,54722401228766	cortex
10x39_CGTAGGCTCGCTTGTC	6,26255413615558	4,82264706221442	cortex
10x39_CGTCACTAGCACACAG	5,46439501368854	6,36805340376716	cortex
10x39_CGTCACTAGTGATCGG	4,9635557802901	3,17611643401008	cortex
10x39_CGTCACTGTACCGGCT	3,71097084605548	1,74171706763129	cortex
10x39_CGTCACTGTAGCAAAT	6,04618498408649	6,72883030501227	cortex
10x39_CGTCACTGTCGCGAAA	5,92213341319415	5,4189710291944	cortex
10x39_CGTCACTGTGCAGGTA	7,20643755519244	6,23189398375373	cortex
10x39_CGTCACTGTTGAGGTG	3,33096167170856	-0,38390324326199	cortex
10x39_CGTCACTTCATCGATG	8,69003292643878	4,80817982283454	cortex
10x39_CGTCACTTCCGTTGCT	7,38459011638019	4,14206167784553	cortex
10x39_CGTCACTTCTTTACGT	5,40099093043658	5,41922041502814	cortex
10x39_CGTCAGGAGCGTAATA	6,72892710292194	6,63848158446174	cortex
10x39_CGTCAGGAGGTGCACA	7,34044453227374	5,92586561766486	cortex
10x39_CGTCAGGCAATTGCTG	5,22471138560626	3,69541880217414	cortex
10x39_CGTCAGGGTGTTTGTG	4,73508783900592	5,16152187910895	cortex
10x39_CGTCAGGGTTAAGACA	7,39189335429523	7,05903956023078	cortex
10x39_CGTCAGGGTTTGTGTG	7,17270037257526	1,51377781954627	cortex
10x39_CGTCCATAGACAAAGG	5,77290293300006	6,31007429686408	cortex
10x39_CGTCCATCAAACAACA	4,52789398753497	5,14680573073249	cortex
10x39_CGTCCATCACATTCGA	7,40942951762531	5,52541920271735	cortex
10x39_CGTCCATCACCTGGTG	7,73645969951007	1,35454603758674	cortex
10x39_CGTCCATGTAAGAGAG	4,38049027049396	2,26387950507026	cortex
10x39_CGTCCATGTAGCCTCG	6,16913315379474	6,28126522627692	cortex
10x39_CGTCCATGTCTCACCT	5,47317072474811	6,0209521922193	cortex
10x39_CGTCCATGTGTTCGAT	5,02256151759479	5,23184010115485	cortex
10x39_CGTCCATGTTGGTTTG	4,35514494502399	2,45511290160041	cortex
10x39_CGTCCATTCCAAAGTC	6,26699015223834	5,27656218138556	cortex
10x39_CGTCTACAGTAAGTAC	7,13271519267413	6,26165529814582	cortex
10x39_CGTCTACCAAACTGTC	4,48707100474689	1,22834381190162	cortex
10x39_CGTCTACGTTTACTCT	5,76205107295367	6,26401516524177	cortex
10x39_CGTCTACTCATAGCAC	7,45227047526691	3,80041691389899	cortex
10x39_CGTCTACTCTTGGGTA	8,14834114634845	5,04389092055182	cortex
10x39_CGTGAGCAGAACAATC	3,69616982066486	0,31884500113349	cortex
10x39_CGTGAGCAGGACCACA	6,44633289897296	3,17027994719367	cortex
10x39_CGTGAGCCAAACCTAC	4,78459593379352	4,78405329314094	cortex
10x39_CGTGAGCCACGTCTCT	5,24993988597247	-0,216421755877924	cortex
10x39_CGTGAGCGTGCCTGGT	4,06191488826129	4,92986580458503	cortex
10x39_CGTGAGCGTGGTCCGT	3,41924234950397	0,0886750492177488	cortex
10x39_CGTGAGCTCTTTACAC	4,08187100016925	2,06946274367194	cortex
10x39_CGTGTAAGTCAAGCGA	5,53666493022296	6,1527881297193	cortex
10x39_CGTGTAATCGGAGCAA	3,92159649455402	2,24103948202949	cortex
10x39_CGTGTCTAGAAGATTC	8,07646366679523	6,63451382246833	cortex
10x39_CGTGTCTCATAAGACA	6,3954200419173	5,49369808760505	cortex
10x39_CGTGTCTGTGAGGGAG	7,04946514689777	6,86909290877204	cortex
10x39_CGTGTCTTCAATAAGG	8,17179485881183	6,36529299345832	cortex
10x39_CGTGTCTTCGGAAATA	3,992125955461	4,75769611922126	cortex
10x39_CGTTAGAAGACCGGAT	5,41465708339069	6,25238939848762	cortex
10x39_CGTTAGAAGCAGCGTA	5,23042484843585	5,36036583510261	cortex
10x39_CGTTAGAAGCCAACAG	5,51715132319782	5,98285433379035	cortex
10x39_CGTTAGAAGTTGTAGA	4,91825911128375	2,31173178282599	cortex
10x39_CGTTAGAGTCTTGTCC	7,07348677241657	5,60245129195075	cortex
10x39_CGTTCTGAGTTGCAGG	3,94124695384357	2,64321943846564	cortex
10x39_CGTTCTGCACGAGAGT	7,76486393534991	5,97069212523322	cortex
10x39_CGTTCTGCACGGCTAC	6,47233625972125	5,46473404494147	cortex
10x39_CGTTCTGCACTTAAGC	6,85647150599811	6,6324891718946	cortex
10x39_CGTTCTGCAGCTCGAC	8,86295029246661	5,79060694304328	cortex
10x39_CGTTCTGTCCAAATGC	5,41348692500446	5,29214092818122	cortex
10x39_CGTTGGGAGAAACCGC	3,07248088443134	-0,642161610452127	cortex
10x39_CGTTGGGAGCTAGTGG	6,68336483561847	6,05013748732429	cortex
10x39_CGTTGGGGTACTTCTT	7,21217819774005	6,30472084608893	cortex
10x39_CGTTGGGGTCTTGCGG	3,99360605800006	2,14432856169562	cortex
10x39_CGTTGGGGTTGATTGC	5,7215394648299	5,48068186369758	cortex
10x39_CGTTGGGTCAGCTCGG	3,28621646487567	0,19383951750617	cortex
10x39_CGTTGGGTCCACGTTC	6,9694642695174	5,00137182799201	cortex
10x39_CGTTGGGTCCGTTGTC	6,87393805110309	6,0949816378675	cortex
10x39_CTAACTTAGGACCACA	5,83073994242999	6,30149695006232	cortex
10x39_CTAACTTCACATTCGA	7,28070780360553	7,14454409209113	cortex
10x39_CTAACTTGTAAGAGGA	3,74963661753986	4,72264811125617	cortex
10x39_CTAACTTGTAATCGTC	4,97258802974078	5,30747219649177	cortex
10x39_CTAACTTGTAGAAAGG	8,49682232463214	4,79192825880866	cortex
10x39_CTAACTTGTATCAGTC	6,06687923991534	6,59687515822272	cortex
10x39_CTAACTTTCCGCAAGC	4,57277771556232	4,06556984511237	cortex
10x39_CTAACTTTCTAGCACA	8,0602092417464	5,13753363219123	cortex
10x39_CTAAGACAGCCAACAG	7,21691128337238	5,56782242384772	cortex
10x39_CTAAGACAGCGCTTAT	6,62102696025226	5,75883289900641	cortex
10x39_CTAAGACAGGCTAGAC	5,9007067354903	4,37451263991218	cortex
10x39_CTAAGACAGGTGATTA	6,82653709971759	6,72680327025275	cortex
10x39_CTAAGACAGTGATCGG	7,17156454646442	5,18150135603766	cortex
10x39_CTAAGACAGTTGCAGG	6,57393166148517	5,94732281294684	cortex
10x39_CTAAGACCAGCCACCA	3,70174738490436	4,72326132384162	cortex
10x39_CTAAGACTCAGGCAAG	8,62776466929767	4,47263189879279	cortex
10x39_CTAAGACTCCTTCAAT	6,26455303752277	7,04289623823981	cortex
10x39_CTAAGACTCCTTTCTC	3,42033621394489	2,62233873930793	cortex
10x39_CTAATGGAGCTCTCGG	4,87223478877399	4,86838194456916	cortex
10x39_CTAATGGAGGGTCTCC	7,87056252086017	5,50513502684455	cortex
10x39_CTAATGGCAGCTGTAT	4,96959444606158	3,77043053236823	cortex
10x39_CTAATGGGTGCACGAA	5,32359835231158	3,7311687144361	cortex
10x39_CTAATGGGTGCGAAAC	5,09044310176227	12,3054046305738	cortex
10x39_CTAATGGTCCACTGGG	4,7087220820174	3,08235642042975	cortex
10x39_CTAATGGTCTGCCCTA	4,12475344264362	0,903074470432806	cortex
10x39_CTACACCAGAATGTGT	7,2059144648299	6,81984182921271	cortex
10x39_CTACACCAGCTCCTTC	5,76997515284869	2,07275721159797	cortex
10x39_CTACACCCATCGATGT	6,246436086534	4,74980732527595	cortex
10x39_CTACACCGTGCAACTT	6,89007660472247	6,47781178084235	cortex
10x39_CTACACCTCCGAAGAG	5,50569721782062	4,95714661208014	cortex
10x39_CTACATTAGCGTTTAC	5,93816467845294	6,09612604704719	cortex
10x39_CTACATTCAAAGCGGT	5,27104374492023	4,87781616774421	cortex
10x39_CTACATTCAAGAGGCT	7,48285290324542	5,01911112395148	cortex
10x39_CTACATTCACACAGAG	6,67094942653033	4,76957079497199	cortex
10x39_CTACATTCACGAAAGC	6,64515396678302	6,70118424025397	cortex
10x39_CTACATTGTAGCGTGA	5,72796341502521	5,34631821242194	cortex
10x39_CTACATTGTCTTTCAT	3,11249085986469	1,01351877776008	cortex
10x39_CTACATTGTGGCTCCA	6,29482361399982	6,09396072951179	cortex
10x39_CTACATTGTTGCCTCT	6,71409508311603	5,97909447279792	cortex
10x39_CTACATTTCATCGGAT	4,05626007640216	2,85026952353339	cortex
10x39_CTACCCAAGAGTAATC	6,59452864253375	5,88249346342902	cortex
10x39_CTACCCACAACTGCGC	6,4474744471297	1,90582081404548	cortex
10x39_CTACCCACAAGGACAC	3,71862932765338	-0,0597401884474276	cortex
10x39_CTACCCAGTGGAAAGA	7,87105938517902	4,67416235533576	cortex
10x39_CTACCCAGTGTAAGTA	8,23758598887775	5,25742098418097	cortex
10x39_CTACCCAGTTTGTTTC	6,03925224864337	6,16809364882331	cortex
10x39_CTACCCATCAAACCGT	7,84985634410236	5,28958317366462	cortex
10x39_CTACCCATCATCTGCC	5,58063980662677	6,54615112868171	cortex
10x39_CTACCCATCGCCGTGA	4,80121895396564	1,23503598299842	cortex
10x39_CTACGTCAGTCTCGGC	6,51862522685382	6,05817028609138	cortex
10x39_CTACGTCCAAGTAGTA	3,62395378672931	1,83326908675056	cortex
10x39_CTACGTCCAGACTCGC	7,66492268168781	3,8666667613111	cortex
10x39_CTACGTCCAGCTCGAC	7,45623394572589	5,28866430846076	cortex
10x39_CTACGTCCAGGAATCG	8,27635952555988	6,10281273451667	cortex
10x39_CTACGTCCATGGTCTA	5,9142713221297	2,09249564734321	cortex
10x39_CTACGTCTCATGTAGC	4,49707600200031	2,10824176398139	cortex
10x39_CTAGAGTAGCGCCTCA	5,94000240886066	3,58754297819953	cortex
10x39_CTAGAGTAGGTAGCCA	6,90694233500812	5,30774017897468	cortex
10x39_CTAGAGTAGTATCGAA	5,13494345271442	3,10184976187568	cortex
10x39_CTAGAGTAGTCCGTAT	4,96697517955158	12,6461181315504	cortex
10x39_CTAGAGTCACGCCAGT	7,66912743174884	6,13206717100959	cortex
10x39_CTAGAGTCACTGTGTA	2,9268912943587	4,04008385268073	cortex
10x39_CTAGAGTGTCTGATCA	5,35914417826984	5,281636205586	cortex
10x39_CTAGAGTTCACCGGGT	6,61314579570148	5,76441856947761	cortex
10x39_CTAGCCTAGAGGTAGA	3,46916624629352	3,49323817816596	cortex
10x39_CTAGCCTCAGGGTTAG	6,60428663813922	4,4498777064405	cortex
10x39_CTAGCCTGTAGCGTCC	6,53292271220538	6,78755470839362	cortex
10x39_CTAGTGAAGAGTTGGC	6,37962910258624	6,23105475035529	cortex
10x39_CTAGTGACACGCGAAA	4,39624544703815	5,08405157652717	cortex
10x39_CTAGTGATCAAGCCTA	7,44138905131671	6,10672852125983	cortex
10x39_CTAGTGATCATACGGT	5,59375044429157	4,94255873289924	cortex
10x39_CTCACACAGTACTTGC	6,60823389613483	5,31315418806891	cortex
10x39_CTCACACCAGTGACAG	5,05101582133624	5,42916199293952	cortex
10x39_CTCACACCATTGGTAC	7,40270992839191	5,07309576598029	cortex
10x39_CTCACACGTTCCGTCT	6,49855419719074	7,26754614439826	cortex
10x39_CTCACACTCAGTTCGA	3,33539864146564	4,02764221754889	cortex
10x39_CTCACACTCCTTGCCA	4,17662521922443	12,7301273020826	cortex
10x39_CTCACACTCTGCTGTC	5,80464312159869	5,83647629347663	cortex
10x39_CTCACACTCTTCGGTC	3,99140163981769	2,03388496962409	cortex
10x39_CTCAGAACAAGTTCTG	7,16793867671344	4,13948532667975	cortex
10x39_CTCAGAACACGGATAG	6,51261946284625	6,48562618819098	cortex
10x39_CTCAGAAGTGTTTGGT	7,4272632273421	5,60072561827521	cortex
10x39_CTCAGAATCACGACTA	4,15515085780475	2,1487974795423	cortex
10x39_CTCATTAAGCTCCTTC	6,4433617266402	4,95892092314582	cortex
10x39_CTCATTAAGGAGCGAG	7,52695175731036	5,25052401152472	cortex
10x39_CTCATTAAGGAGTAGA	5,69203754985187	4,77251144972663	cortex
10x39_CTCATTACAAGAGGCT	8,4651631983504	5,80515858260016	cortex
10x39_CTCATTAGTTCAGTAC	7,29494043910358	7,10817953673224	cortex
10x39_CTCATTATCCGCATAA	3,63135763728473	0,00591197338919658	cortex
10x39_CTCCTAGAGCGACGTA	7,94711491191241	6,64891907301764	cortex
10x39_CTCCTAGAGTTAAGTG	5,71592518412921	5,65918728438239	cortex
10x39_CTCCTAGCAAGTCTAC	5,50310417735431	6,40651794997077	cortex
10x39_CTCCTAGGTAGATTAG	6,69446751201007	6,81152483549933	cortex
10x39_CTCCTAGGTAGCGCTC	5,48438498103473	3,62634464827399	cortex
10x39_CTCCTAGTCCAGAAGG	6,07702251994464	6,47780415144782	cortex
10x39_CTCGAAAAGAAGGCCT	7,69508930766437	5,57538506117682	cortex
10x39_CTCGAAAAGATCCCAT	3,98735329234454	-0,204949366775942	cortex
10x39_CTCGAAAAGCTGCAAG	6,78246065699908	4,9568071040235	cortex
10x39_CTCGAAACAAGGTGTG	5,12521597468707	1,90201207724433	cortex
10x39_CTCGAAACATGGTCAT	5,6354512842879	4,20208069411139	cortex
10x39_CTCGAAATCAAACCGT	5,89107653224323	5,80118891325812	cortex
10x39_CTCGAAATCCCTTGCA	4,72662684047076	4,09494492140632	cortex
10x39_CTCGAGGAGTTCGCAT	7,47438618266437	6,09294363585334	cortex
10x39_CTCGAGGCAGGAATCG	4,58733316981647	3,7138781222425	cortex
10x39_CTCGAGGCATCAGTCA	6,01703020655963	5,70689531889777	cortex
10x39_CTCGAGGTCGAATCCA	7,12428995692584	5,6738218936048	cortex
10x39_CTCGAGGTCGTGGGAA	5,61802956187579	5,50551935759406	cortex
10x39_CTCGGAGCACAGGAGT	4,86141773784015	3,65248867598395	cortex
10x39_CTCGGAGGTCACTGGC	5,38328358256671	6,06371494856696	cortex
10x39_CTCGGAGGTCCAAGTT	7,76244064891193	5,54142519560676	cortex
10x39_CTCGGAGTCGGAAATA	7,33001705729816	6,76735111800055	cortex
10x39_CTCGGGAAGTCTTGCA	5,79616400325153	5,83504292097907	cortex
10x39_CTCGGGACACCGAAAG	5,60174891078326	4,815478292378	cortex
10x39_CTCGGGACAGTCGTGC	4,43651148402545	4,76408812132697	cortex
10x39_CTCGGGAGTCTGGTCG	5,72473284327838	6,55613657561164	cortex
10x39_CTCGGGATCCAACCAA	4,96962114894244	12,5702256831251	cortex
10x39_CTCGGGATCGCCTGAG	7,18133827769611	6,17624231901984	cortex
10x39_CTCGTACCAACTTGAC	4,86788984858844	4,84409138289313	cortex
10x39_CTCGTACCAAGTAATG	3,54701134288165	-0,44880438866992	cortex
10x39_CTCGTACCAATGACCT	5,42881723964069	5,5184321078382	cortex
10x39_CTCGTACCAGACGCCT	3,5453633936629	-0,613251435486269	cortex
10x39_CTCGTACGTCGAGTTT	7,32389828288409	6,55211493101935	cortex
10x39_CTCGTACTCAATACCG	4,01407476985309	0,588157740505743	cortex
10x39_CTCGTACTCACAGTAC	3,98063608729694	1,66017123785834	cortex
10x39_CTCGTACTCAGCCTAA	2,97171923243854	-0,705727520314646	cortex
10x39_CTCGTACTCGAGAACG	7,79944702708575	6,40926643935065	cortex
10x39_CTCGTACTCGGAAATA	2,7947222861037	0,860030022533941	cortex
10x39_CTCGTCAAGAGCTATA	6,33028074824664	4,7676849040113	cortex
10x39_CTCGTCAAGAGGGCTT	3,06419202411029	0,0510101291261198	cortex
10x39_CTCGTCAAGGACAGCT	8,33480640971515	5,50524040785651	cortex
10x39_CTCGTCACATCGGAAG	5,39461466395709	1,37559219923835	cortex
10x39_CTCGTCACATGAGCGA	4,71938606822345	2,51232811537604	cortex
10x39_CTCGTCACATTAACCG	6,33930489146564	6,70036551085334	cortex
10x39_CTCGTCAGTCAATACC	6,53297993266437	6,50040432539802	cortex
10x39_CTCGTCATCGGCGGTT	6,50761267268512	5,11965557661872	cortex
10x39_CTCGTCATCTACCTGC	7,45031162822101	4,63808199492316	cortex
10x39_CTCGTCATCTGAGTGT	8,19240852916095	4,985653367909	cortex
10x39_CTCTAATAGTTTGCGT	7,30715080821368	5,51296755400519	cortex
10x39_CTCTAATCACGGTAGA	6,78080126368854	6,57577129927497	cortex
10x39_CTCTAATCATGATCCA	6,55712982737872	6,97575565901618	cortex
10x39_CTCTAATCATTGGCGC	6,68072840297076	6,27074715224128	cortex
10x39_CTCTAATGTCACACGC	3,57293984019611	1,12943383780341	cortex
10x39_CTCTAATGTCAGATAA	3,59008785807941	0,528034296902228	cortex
10x39_CTCTACGAGCCCAACC	7,62662407481525	6,82957502928596	cortex
10x39_CTCTACGCAAACGTGG	4,4705137881026	0,166254785927344	cortex
10x39_CTCTACGCACATCCAA	6,51797434413287	5,71944805708747	cortex
10x39_CTCTACGCACATGGGA	6,79948517405841	5,60520073500495	cortex
10x39_CTCTGGTAGGATCGCA	6,96767565333698	6,62189241972785	cortex
10x39_CTCTGGTAGGGCACTA	5,16760822856281	5,0720004710279	cortex
10x39_CTCTGGTCAGATCGGA	6,58926674449298	4,83540007201056	cortex
10x39_CTCTGGTGTCGGCATC	8,16793247783038	6,34786936369758	cortex
10x39_CTCTGGTTCACAACGT	5,69334026896808	1,51304098692756	cortex
10x39_CTGAAACAGCCATCGC	6,62109371745441	5,19652983275275	cortex
10x39_CTGAAACAGTTACGGG	4,735618558763	5,84222790327888	cortex
10x39_CTGAAACAGTTGTCGT	5,5558147104964	1,73150273886542	cortex
10x39_CTGAAACCAGCTGCAC	7,02583357417438	6,00643917647223	cortex
10x39_CTGAAACCATTCTCAT	3,6850084933028	0,597979334267187	cortex
10x39_CTGAAACGTCGGATCC	6,1273946436629	3,04947516051154	cortex
10x39_CTGAAACGTCTCCCTA	6,88229557597491	5,91991468993049	cortex
10x39_CTGAAGTCAATCCGAT	5,21410461985919	3,61427709189277	cortex
10x39_CTGAAGTCAGCGTCCA	6,04996153437946	7,03422113982062	cortex
10x39_CTGAAGTGTCTAGCGC	7,10546776378009	5,06281468001227	cortex
10x39_CTGAAGTGTGAGTATA	4,36860033595416	4,65110489455085	cortex
10x39_CTGATAGAGTACGTTC	4,99760052287433	12,4279069575391	cortex
10x39_CTGATAGAGTGAAGTT	5,77419945323322	4,36842247572761	cortex
10x39_CTGATAGCACGCATCG	6,1639370592818	5,59596630659919	cortex
10x39_CTGATAGGTAGCGTAG	7,58013340556476	6,19453713026862	cortex
10x39_CTGATAGGTCCTCCAT	6,11438652598712	6,94325491515021	cortex
10x39_CTGATAGGTTCTGAAC	4,86580893123004	2,96395918455939	cortex
10x39_CTGATAGTCCAAACAC	4,23053356730792	3,90212484923224	cortex
10x39_CTGATAGTCGCTGATA	4,95907589518878	5,4658369692884	cortex
10x39_CTGATAGTCGGAGCAA	4,69181105220172	13,160057035359	cortex
10x39_CTGATAGTCTAGAGTC	4,54200550639484	3,38914295760016	cortex
10x39_CTGATCCAGAGACTAT	8,32460590922687	6,21443745222907	cortex
10x39_CTGATCCAGCAGCCTC	5,82974430644366	6,32534405318122	cortex
10x39_CTGATCCAGCTGATAA	7,21676775538776	6,81522747603278	cortex
10x39_CTGATCCAGTCCCACG	6,96217962825153	3,86689516630988	cortex
10x39_CTGATCCCAAGAAGAG	8,28854176127765	6,43551727858405	cortex
10x39_CTGATCCCACCGGAAA	5,40914723002765	4,38210054961066	cortex
10x39_CTGATCCCATGCGCAC	7,6844768198714	4,94837853041511	cortex
10x39_CTGATCCGTCGAACAG	7,80011364543292	6,0733203562818	cortex
10x39_CTGATCCTCATGCAAC	6,61857983195636	6,72762581435065	cortex
10x39_CTGATCCTCCCACTTG	5,83034226024005	6,31578871336799	cortex
10x39_CTGATCCTCCGCAAGC	6,98691650950763	6,16117378798346	cortex
10x39_CTGCCTAAGCGACGTA	6,75535580241534	4,99291273680549	cortex
10x39_CTGCCTACAATAACGA	5,93349691951129	6,03202435103278	cortex
10x39_CTGCCTACACTTAAGC	7,89388271891925	4,23837563124518	cortex
10x39_CTGCCTACAGCTGCAC	3,60784050547931	2,9527115496717	cortex
10x39_CTGCCTATCCCAAGTA	5,87001320445392	6,27222725478034	cortex
10x39_CTGCCTATCGATGAGG	4,50142618739459	3,38532039252143	cortex
10x39_CTGCGGAAGATACACA	6,27856537425372	3,90226742354255	cortex
10x39_CTGCGGAAGTACGTTC	4,68860432231281	13,0861501368604	cortex
10x39_CTGCGGACAAGCGAGT	3,39366480433795	1,31615325537543	cortex
10x39_CTGCGGACAGGAATGC	3,99414440715167	2,0743345889173	cortex
10x39_CTGCGGATCACAATGC	8,24998852336261	5,65041729536872	cortex
10x39_CTGCTGTAGACAAGCC	6,74494597041461	6,13894840803962	cortex
10x39_CTGCTGTAGATACACA	5,20453449809406	12,2254066142164	cortex
10x39_CTGCTGTAGATAGGAG	7,11319967830035	4,19046732512336	cortex
10x39_CTGCTGTAGTCGATAA	6,17801996791217	5,06701370802741	cortex
10x39_CTGCTGTCATATACCG	5,57750603282306	5,51078745451789	cortex
10x39_CTGCTGTGTCGTCTTC	5,30525442683551	5,15922066298346	cortex
10x39_CTGCTGTGTGTGGTTT	6,88934036815021	6,02078100767951	cortex
10x39_CTGGTCTAGATCTGCT	3,71388193690631	-0,361484602940869	cortex
10x39_CTGGTCTAGGGCTTGA	7,06392571055743	6,36945816603522	cortex
10x39_CTGGTCTCAAGAGTCG	6,5434331568465	6,77886578169684	cortex
10x39_CTGGTCTCAAGGACAC	4,30985304438922	2,53076335516791	cortex
10x39_CTGGTCTGTAAGAGAG	7,85455605113361	5,45894476500373	cortex
10x39_CTGGTCTGTTCTCATT	4,32004591548297	2,15477177229743	cortex
10x39_CTGGTCTGTTTGTGTG	8,00613018596027	5,97961231795173	cortex
10x39_CTGGTCTTCAAGATCC	6,51921459758136	7,27624174681525	cortex
10x39_CTGTGCTAGGCATTGG	3,6816806467757	-0,147819298235369	cortex
10x39_CTGTGCTAGTAGATGT	5,72580715739581	4,47828337279181	cortex
10x39_CTGTGCTAGTGAACGC	5,77889629924152	4,13517328825812	cortex
10x39_CTGTGCTCAAGACACG	6,43202301585529	4,81320282545905	cortex
10x39_CTGTGCTCATCAGTCA	6,09817120158527	7,12834354964118	cortex
10x39_CTGTGCTGTAAGTTCC	6,00130077922199	3,31423636999946	cortex
10x39_CTGTGCTGTATAAACG	6,10059258067462	5,26866003599982	cortex
10x39_CTGTTTAAGAAGGCCT	6,9798288019881	6,54234835234504	cortex
10x39_CTGTTTAAGACAAGCC	3,26248714053485	0,653588024052191	cortex
10x39_CTGTTTACACAGGTTT	7,97692963206622	6,58209511366706	cortex
10x39_CTGTTTAGTCATCGGC	5,13616081797931	5,96830317107062	cortex
10x39_CTGTTTAGTTCACGGC	4,86776587092731	4,9968690547071	cortex
10x39_CTGTTTAGTTGGAGGT	5,91772457682941	6,47715422240119	cortex
10x39_CTGTTTATCCAAACAC	3,60304638469074	0,344784048470068	cortex
10x39_CTTAACTAGAGCTTCT	6,16899344050739	5,7666911753736	cortex
10x39_CTTAACTCACTTAACG	8,27159115397784	3,81698509779792	cortex
10x39_CTTAACTGTAAAGTCA	4,80620857798908	12,8798789652906	cortex
10x39_CTTAACTTCCTTTCTC	5,6495442064986	4,88322493162971	cortex
10x39_CTTACCGAGCTCAACT	3,86839815699908	1,53147825327735	cortex
10x39_CTTACCGAGGGATCTG	7,98895451152179	5,06505295363288	cortex
10x39_CTTACCGCATCTCGCT	6,44397255503986	5,62496611204963	cortex
10x39_CTTACCGGTATCTGCA	6,9134487780318	5,71358343687873	cortex
10x39_CTTACCGTCACTTCAT	7,02779385173175	7,02596899596076	cortex
10x39_CTTACCGTCAGCTGGC	7,54319283091876	4,48972603407721	cortex
10x39_CTTAGGAAGAATAGGG	3,93011805140826	1,27375361052375	cortex
10x39_CTTAGGAAGGGCTTCC	6,25360437953326	6,7483110102735	cortex
10x39_CTTAGGACACTACAGT	5,75502010905597	2,57190963354926	cortex
10x39_CTTAGGACATTGGCGC	7,14392849528644	6,09874245253425	cortex
10x39_CTTAGGAGTCCTAGCG	6,23397204005573	-0,572454946962786	cortex
10x39_CTTAGGATCCAGAGGA	7,581885305284	5,91994234648566	cortex
10x39_CTTAGGATCGCAAACT	7,94068428599689	6,78887077895026	cortex
10x39_CTTCTCTCAAAGGAAG	7,96811958873126	4,57573792067389	cortex
10x39_CTTCTCTCATTCTCAT	6,60075995051715	5,70777412978034	cortex
10x39_CTTCTCTCATTTCAGG	4,93323465907428	2,22518822279792	cortex
10x39_CTTCTCTGTAAACGCG	6,02805611216876	5,34422346678596	cortex
10x39_CTTCTCTGTGCACGAA	6,98514029109332	6,07840963927131	cortex
10x39_CTTGGCTAGGCCATAG	7,14524122798297	6,01049515333991	cortex
10x39_CTTGGCTAGGGAAACA	3,53535982692096	3,39402863112311	cortex
10x39_CTTGGCTCAATGGTCT	8,50838276469562	5,94234940138679	cortex
10x39_CTTGGCTCACTCAGGC	7,60222813212726	6,2302446040235	cortex
10x39_CTTGGCTCAGGTGCCT	7,78362175547931	1,35775992003303	cortex
10x39_CTTGGCTGTACAAGTA	6,66360708796832	6,99042317000251	cortex
10x39_CTTGGCTGTCTGGAGA	6,4622916849837	6,15985437956672	cortex
10x39_CTTTGCGAGAACTGTA	5,38819405162189	4,45143553343635	cortex
10x39_CTTTGCGAGACATAAC	3,38650938594196	-0,451254921881151	cortex
10x39_CTTTGCGAGTATCGAA	6,34694477641437	7,11222168532233	cortex
10x39_CTTTGCGCAGACTCGC	4,97885366999957	3,92153545943122	cortex
10x39_CTTTGCGCAGTTCCCT	3,08877870166156	-0,685894462195825	cortex
10x39_CTTTGCGGTTCGTGAT	6,20314594828937	5,28853127089362	cortex
10x39_CTTTGCGGTTGAGGTG	4,28677078807208	3,39410349455695	cortex
10x39_CTTTGCGTCACCCGAG	7,28587671840045	5,90605684843879	cortex
10x39_CTTTGCGTCCGCTGTT	7,75466820323322	2,70972868529181	cortex
10x39_GAAACTCCAGCCTTTC	5,34236809336993	4,1352591189466	cortex
10x39_GAAACTCCAGCGTCCA	4,69954868876788	13,1084689768873	cortex
10x39_GAAATGAAGATGTGTA	4,49539658152911	3,25628921118598	cortex
10x39_GAAATGAAGTACGCGA	7,28797909343097	6,97155567732673	cortex
10x39_GAAATGACAAACGCGA	7,46577068888995	6,8746127757154	cortex
10x39_GAAATGACACCCATGG	6,62172075831744	6,32536455717902	cortex
10x39_GAAATGACAGGGAGAG	7,04128023707721	6,72581049528937	cortex
10x39_GAAATGAGTTTGCATG	4,45979591929767	3,41990419951301	cortex
10x39_GAAATGATCGTTTATC	7,40625282847736	6,23687073317389	cortex
10x39_GAACATCAGAGTTGGC	5,27588793361041	5,63608404723029	cortex
10x39_GAACATCAGGACAGAA	3,93893000209186	-0,318067516116094	cortex
10x39_GAACATCCAACACCCG	5,2059988650069	4,72269817915778	cortex
10x39_GAACATCCACGAAAGC	3,47722479426715	1,41926321116309	cortex
10x39_GAACATCCAGTTCCCT	6,80651709163043	5,82990213957648	cortex
10x39_GAACATCTCGTACGGC	5,89630314433429	4,18660875883918	cortex
10x39_GAACCTAAGCTAACTC	8,78761669719074	2,11973616209846	cortex
10x39_GAACCTAAGGAGTAGA	8,06025215709064	4,40237995711188	cortex
10x39_GAACCTACATACTCTT	6,99423357570026	4,67313763228278	cortex
10x39_GAACCTAGTCTAGCGC	5,12712380015704	2,67983242598395	cortex
10x39_GAACCTATCACGATGT	6,95750900828693	1,68101808157783	cortex
10x39_GAACCTATCATTCACT	6,40002533519122	6,46539875594001	cortex
10x39_GAACCTATCGTACGGC	4,47262951457355	4,2473983439527	cortex
10x39_GAACCTATCTTCTGGC	4,92165896022174	-0,288842174140405	cortex
10x39_GAACGGAAGACTAGAT	4,62830635630939	2,80417725172858	cortex
10x39_GAACGGAAGGTCGGAT	7,91698261821124	4,66685577956061	cortex
10x39_GAACGGACACGTTGGC	6,59892269694659	5,33408590880256	cortex
10x39_GAACGGATCACTCCTG	3,21515461528156	0,943503228100348	cortex
10x39_GAACGGATCATGTCTT	7,72790714824054	4,51460787382941	cortex
10x39_GAAGCAGAGCGAAGGG	6,47930189692828	5,16166111555915	cortex
10x39_GAAGCAGCAAGGACTG	6,92269226634357	6,03787991133552	cortex
10x39_GAAGCAGCATAAAGGT	5,80217405879352	5,38478991118293	cortex
10x39_GAAGCAGGTACCCAAT	7,58720203959796	5,35712286558967	cortex
10x39_GAAGCAGGTTCAGGCC	5,40595051371906	4,78135391798835	cortex
10x39_GAAGCAGTCATAGCAC	7,39390846812579	6,92949816313605	cortex
10x39_GAATAAGAGAGAGCTC	3,84823605143878	2,73999878493171	cortex
10x39_GAATAAGAGATGTCGG	6,92428824031207	5,99915501204352	cortex
10x39_GAATAAGAGGCGCTCT	7,92073437297199	4,5594100627027	cortex
10x39_GAATAAGCACCTCGTT	8,08825489604327	6,55291887846808	cortex
10x39_GAATAAGCACGTCTCT	3,76186462962482	4,47319552031379	cortex
10x39_GAATAAGCATAAGACA	8,58526321971271	5,87219425764899	cortex
10x39_GAATAAGTCTAGCACA	8,00774857127521	4,59595009413581	cortex
10x39_GAATGAAAGTACGCCC	6,6263975771651	6,47442719069343	cortex
10x39_GAATGAACAACTGCTA	7,44515320384357	7,01472374525886	cortex
10x39_GAATGAAGTTGTGGCC	6,18367525660846	5,65689798918586	cortex
10x39_GAATGAATCAAACGGG	5,6439494761214	6,75596424666266	cortex
10x39_GACACGCCATTAGCCA	6,62015053355548	6,30204960432868	cortex
10x39_GACACGCGTATCGCAT	7,79608151042316	5,19788452711921	cortex
10x39_GACACGCTCTAAGCCA	4,37981793010089	4,60754582014899	cortex
10x39_GACAGAGAGAAGCCCA	5,54491898143146	5,84466454115729	cortex
10x39_GACAGAGAGAGCTGGT	7,63944145762775	4,05502649870734	cortex
10x39_GACAGAGAGCGCCTTG	7,54926773631427	5,74716230955939	cortex
10x39_GACAGAGAGTAGGTGC	7,1963929804549	6,19388147917609	cortex
10x39_GACAGAGCAATCAGAA	7,71162602031085	6,65969702330451	cortex
10x39_GACAGAGCACGTAAGG	3,35062977397296	4,06191679564338	cortex
10x39_GACAGAGCAGTAACGG	7,49411770427081	6,33800884810309	cortex
10x39_GACAGAGGTACTTGAC	4,19131466472003	12,8626718195997	cortex
10x39_GACAGAGGTTATCGGT	3,68957039439533	1,31069621172767	cortex
10x39_GACAGAGTCAGTCAGT	5,26317831599567	5,62504145232062	cortex
10x39_GACAGAGTCCGCGTTT	5,484801736711	3,85460421172004	cortex
10x39_GACAGAGTCCGGCACA	6,95669123256061	1,82030507651191	cortex
10x39_GACAGAGTCTGGGCCA	4,09501787745807	5,21468636122565	cortex
10x39_GACCAATAGACTAGAT	5,84265753352496	6,31590983000617	cortex
10x39_GACCAATAGTGCTGCC	7,58983131968829	6,95423552122931	cortex
10x39_GACCAATCAGACTCGC	7,06563564860675	6,29152103987555	cortex
10x39_GACCAATGTCTCAACA	4,9029130610213	3,08526465025764	cortex
10x39_GACCAATGTGACCAAG	4,97581478679034	5,73902269926887	cortex
10x39_GACCAATGTGGCCCTA	6,72106501185748	6,40701481428962	cortex
10x39_GACCAATGTGTGCGTC	6,35198256099078	3,98443743315558	cortex
10x39_GACCAATGTTACCAGT	6,01698633754108	5,24792906370978	cortex
10x39_GACCAATTCAGCTGGC	5,56424852931354	5,46061560240607	cortex
10x39_GACCAATTCTTCCTTC	5,51439711177203	4,19646164503913	cortex
10x39_GACCTGGAGACTGTAA	4,38484760844562	5,64440771666388	cortex
10x39_GACCTGGAGGAGCGTT	3,85147139155719	4,69709202376227	cortex
10x39_GACCTGGAGGCTATCT	5,02827593409869	12,4713296565137	cortex
10x39_GACCTGGAGGTACTCT	6,49224039637897	4,84759041396003	cortex
10x39_GACCTGGAGTACGTAA	4,74866673076007	3,34111043539863	cortex
10x39_GACCTGGAGTCAATAG	5,43285891139362	4,60622068968635	cortex
10x39_GACCTGGCACGAAATA	5,40248343074176	3,29453035918098	cortex
10x39_GACCTGGGTCGTCTTC	6,90348049723956	5,80202099409919	cortex
10x39_GACCTGGGTGGTCTCG	8,24778553569171	5,55206247893195	cortex
10x39_GACCTGGTCACCCGAG	4,21960875117633	-2,09594407948632	cortex
10x39_GACGCGTGTCTGCGGT	7,76288220012042	1,03471156683784	cortex
10x39_GACGCGTTCCTTGGTC	7,13504311168048	5,38626715269904	cortex
10x39_GACGGCTAGATGGGTC	6,65096804225299	6,96913572874885	cortex
10x39_GACGGCTAGATGTTAG	5,41614767634723	4,42606970396857	cortex
10x39_GACGGCTCAGCTCGCA	3,68691059672687	1,41685315695624	cortex
10x39_GACGGCTGTAGATTAG	3,66946312510822	0,841742244633246	cortex
10x39_GACGGCTGTTAAGACA	7,76021381938312	6,30697867003303	cortex
10x39_GACGTGCAGATCCCGC	3,07338925921771	-0,0553684857763765	cortex
10x39_GACGTGCAGCAACGGT	5,68464991175983	6,41604372588019	cortex
10x39_GACGTGCCAGAGTGTG	6,24495836818073	5,54005667296271	cortex
10x39_GACGTGCTCAAACCGT	6,27915712916705	5,86041876402717	cortex
10x39_GACGTTAAGAATTGTG	7,81924435222003	5,94825598326545	cortex
10x39_GACGTTAAGAGGTTGC	3,57049795710895	0,482569185169745	cortex
10x39_GACGTTAAGGCAGTCA	3,36759277903888	0,396079448135901	cortex
10x39_GACGTTACAATGGATA	5,68584677302692	5,45755621519904	cortex
10x39_GACGTTACAGTAGAGC	3,0444781454787	-0,181107136336756	cortex
10x39_GACGTTATCCAAACAC	8,50472637736652	5,02250572768073	cortex
10x39_GACGTTATCGTTACGA	6,28109594905231	6,1385173472486	cortex
10x39_GACTAACGTAAGTGGC	8,32759281718585	5,59564301100593	cortex
10x39_GACTAACGTACAAGTA	7,53474995219562	5,66715618697028	cortex
10x39_GACTAACGTCGGGTCT	6,18898340785358	6,88402887907844	cortex
10x39_GACTAACGTGTGCGTC	7,21958490931842	3,13725062933784	cortex
10x39_GACTAACTCATGCAAC	5,21593090617511	5,98552414503913	cortex
10x39_GACTACAAGAAACGAG	3,60534712397907	0,0347142490468504	cortex
10x39_GACTACAAGAGCTGCA	5,93998571956012	4,64091297713141	cortex
10x39_GACTACACAAACCTAC	5,35663553798053	3,76027008620124	cortex
10x39_GACTACACAGGTTTCA	5,93044087016437	4,37991949644904	cortex
10x39_GACTACACAGTATGCT	8,1942891749129	6,06829878416877	cortex
10x39_GACTACACATGTCCTC	5,08384224498126	4,72149464217048	cortex
10x39_GACTACAGTAATAGCA	4,80409285151813	4,19027611342292	cortex
10x39_GACTACAGTTCCACGG	6,9267692240462	1,55675491419654	cortex
10x39_GACTACATCAGTGTTG	5,08252522075031	4,63322302428107	cortex
10x39_GACTACATCTGGTATG	3,17182156169269	-0,275176512924623	cortex
10x39_GACTACATCTTAGCCC	4,12495276057575	-0,183465662328195	cortex
10x39_GACTGCGAGAAGGTTT	4,99335476481769	4,62497278776984	cortex
10x39_GACTGCGAGAGTGACC	6,12682720744464	6,60302349654059	cortex
10x39_GACTGCGCAGTCGATT	4,68358561122272	5,51108595457892	cortex
10x39_GACTGCGCATATACCG	6,51543995463702	4,95360275832038	cortex
10x39_GACTGCGGTCTCGTTC	7,96545502269122	5,33467671004157	cortex
10x39_GACTGCGGTTAAGATG	4,0523500117049	4,63795229521613	cortex
10x39_GACTGCGTCCGAATGT	7,30886932933185	6,72910448637824	cortex
10x39_GACTGCGTCGCGTTTC	5,47340866649005	4,77967592802863	cortex
10x39_GACTGCGTCGGCTACG	6,6757459315047	4,76459452238898	cortex
10x39_GAGCAGAAGACATAAC	6,42394825541827	5,47615906325202	cortex
10x39_GAGCAGAAGATAGTCA	5,09160372340533	5,24390551176887	cortex
10x39_GAGCAGACACCAGGTC	7,13766810023639	6,1469344767652	cortex
10x39_GAGCAGACACCCTATC	6,6707353266463	6,75677010146003	cortex
10x39_GAGCAGACATGCCTAA	5,97489544474933	3,53275891867499	cortex
10x39_GAGCAGAGTAATCACC	6,45639511668536	5,93345209685187	cortex
10x39_GAGCAGAGTCGCATAT	7,64199539744708	4,97067734328132	cortex
10x39_GAGCAGAGTGGTAACG	4,44425531947467	2,27849241820197	cortex
10x39_GAGCAGATCCTGTACC	4,71953007304523	12,7550906809888	cortex
10x39_GAGGTGAAGTTGAGAT	3,84856649958942	1,91337629881721	cortex
10x39_GAGGTGACAATAACGA	7,72241112315509	4,94685169783454	cortex
10x39_GAGGTGACAGGAATCG	5,49745222651813	5,69127413359504	cortex
10x39_GAGGTGACATAGGATA	7,91756435954425	5,69441458311896	cortex
10x39_GAGGTGACATCCGCGA	4,65444227778766	5,15423771468024	cortex
10x39_GAGGTGACATGCGCAC	8,50120064341876	4,21836420622687	cortex
10x39_GAGGTGAGTAATTGGA	5,77257153117511	6,68692633238654	cortex
10x39_GAGGTGAGTCAGAATA	5,54896208369586	5,62151524153571	cortex
10x39_GAGGTGAGTGGTACAG	6,64875408732745	6,3363728198133	cortex
10x39_GAGGTGAGTTCGCGAC	5,87426706874225	6,15311857786994	cortex
10x39_GAGGTGATCCATGCTC	6,18597694957111	5,97740551558356	cortex
10x39_GAGTCCGCATCCCACT	7,22688385569904	6,34767958250861	cortex
10x39_GAGTCCGCATTGAGCT	6,90527149760577	6,15211197462897	cortex
10x39_GAGTCCGGTCGAACAG	3,25785848224017	0,236055580051947	cortex
10x39_GAGTCCGGTGGTCTCG	5,86132380091998	5,57658287611823	cortex
10x39_GAGTCCGTCAGCTTAG	6,58050009333942	7,14603420821052	cortex
10x39_GAGTCCGTCAGGATCT	7,68115421855304	5,42343613234382	cortex
10x39_GAGTCCGTCTTGACGA	3,24297448718402	0,214471367271948	cortex
10x39_GATCAGTCAACGATGG	5,12185188853595	5,4129109057508	cortex
10x39_GATCAGTGTCACAAGG	6,44227930629108	6,258358446034	cortex
10x39_GATCAGTGTTTACTCT	4,17164751612994	2,04795214262824	cortex
10x39_GATCAGTTCAGTTAGC	7,38479038798663	6,56538387862067	cortex
10x39_GATCGATCACAGAGGT	5,22473856532428	4,23065373030524	cortex
10x39_GATCGATCATGACATC	5,05481716716144	4,53935190764289	cortex
10x39_GATCGATGTACAGACG	5,41226097667072	4,94982382384162	cortex
10x39_GATCGCGAGCCAGGAT	6,832222905992	4,69806620207648	cortex
10x39_GATCGCGAGGATTCGG	3,3159579905257	0,122462716969061	cortex
10x39_GATCGCGCAACACCCG	7,52257629954669	5,33285614577155	cortex
10x39_GATCGCGCAGGTGGAT	6,50445219600055	6,11967417326789	cortex
10x39_GATCGCGGTCAGAAGC	3,53364512050006	0,722775307568121	cortex
10x39_GATCGCGGTCCGTCAG	5,17029806697223	4,79756685820441	cortex
10x39_GATCGTAAGATCCTGT	7,15646931254718	6,44227787581305	cortex
10x39_GATCGTAAGCTAAGAT	4,23988768184039	0,585569706829596	cortex
10x39_GATCGTAAGGCAGTCA	6,46957584941241	5,53512760725837	cortex
10x39_GATCGTAAGGGAGTAA	3,89938589656207	3,96197506514411	cortex
10x39_GATCGTACACATTAGC	3,37874218547199	4,49251934614997	cortex
10x39_GATCGTAGTGACCAAG	5,75054165446613	5,14135214415412	cortex
10x39_GATCGTAGTTAAGTAG	5,9124083193526	6,90199658003669	cortex
10x39_GATCGTATCTGGCGTG	6,6246680887923	7,09761759367805	cortex
10x39_GATCTAGAGGCCCTTG	4,09491583430621	0,425963726910162	cortex
10x39_GATCTAGCACTCGACG	6,48623844706866	6,61403557387214	cortex
10x39_GATGAAACAGGACCCT	4,90615698420856	3,42901202765327	cortex
10x39_GATGAAAGTACCGTAT	8,34792133891437	5,92746826735358	cortex
10x39_GATGAAATCCAAGCCG	6,4595913561568	4,06395622816901	cortex
10x39_GATGAAATCTCCAACC	3,44932409846637	-0,963907751170587	cortex
10x39_GATGAGGAGATATGGT	5,57828184687946	2,2692718180738	cortex
10x39_GATGAGGAGATGCGAC	6,17517420375201	6,74372860518317	cortex
10x39_GATGAGGCAGATGAGC	7,27963491999957	4,93010279265265	cortex
10x39_GATGAGGCAGCTCCGA	5,51257464015338	1,98926636305671	cortex
10x39_GATGAGGGTCTTCAAG	4,04536482417438	4,62654682722907	cortex
10x39_GATGAGGGTGTCCTCT	6,7676124247298	6,25613447752814	cortex
10x39_GATGAGGGTTGTACAC	5,78917261683795	4,10313936797004	cortex
10x39_GATGCTAAGAGTACCG	5,09238287532184	3,78807303038459	cortex
10x39_GATGCTAAGCAGCGTA	8,00265308940265	4,51414152708869	cortex
10x39_GATGCTAAGCCACGCT	7,05951639735553	5,73221346464972	cortex
10x39_GATGCTAAGGCCGAAT	7,53596684062335	5,61158510771613	cortex
10x39_GATGCTACAGATCTGT	4,84132191264484	4,4405512484632	cortex
10x39_GATGCTAGTTGTTTGG	5,82438513362262	5,20597979155402	cortex
10x39_GATGCTATCCCAAGAT	5,0870008143172	2,18490215864997	cortex
10x39_GATGCTATCGTCCAGG	3,67259785258624	4,77815910902839	cortex
10x39_GATGCTATCTTCGAGA	6,02793070399616	4,60812279311042	cortex
10x39_GATTCAGAGTAGGCCA	5,39549585902545	6,36387201872687	cortex
10x39_GATTCAGCAATGTAAG	8,45664021098468	5,85507294264655	cortex
10x39_GATTCAGCATTCCTGC	6,86910101497028	3,08658286658149	cortex
10x39_GATTCAGTCAAAGACA	3,63539787852618	-1,10811385783334	cortex
10x39_GATTCAGTCACAGGCC	5,55790421092365	6,04465433684211	cortex
10x39_GATTCAGTCGATAGAA	4,54729935252521	1,07001945105414	cortex
10x39_GCAAACTAGATATGGT	4,81973120295856	5,17581888762336	cortex
10x39_GCAAACTAGATGTTAG	5,71150394999835	4,31030985442023	cortex
10x39_GCAAACTCAAGCGATG	4,20321079814288	-0,593180167404604	cortex
10x39_GCAAACTCATATACCG	5,83573195063922	2,28880783644538	cortex
10x39_GCAAACTTCTAACTCT	5,42764326655719	5,75245520201545	cortex
10x39_GCAAACTTCTTGTACT	5,92482468211505	4,68785330382209	cortex
10x39_GCAATCACAACCGCCA	7,12569519603107	6,93617340651374	cortex
10x39_GCAATCACAAGTACCT	6,22765060984943	5,11566588011603	cortex
10x39_GCAATCAGTAAAGGAG	6,12717196071002	6,48362680998664	cortex
10x39_GCAATCATCTATCCTA	5,36896368586871	3,27377482977729	cortex
10x39_GCACATAAGGACCACA	6,04319044673297	3,26551362601142	cortex
10x39_GCACATAAGGATTCGG	5,63173576915118	4,33488651839118	cortex
10x39_GCACATACATCGGACC	5,19307467067096	5,72152802077155	cortex
10x39_GCACATAGTGCGATAG	6,09291407191608	6,77745339003425	cortex
10x39_GCACATAGTTTGGCGC	5,62891289317462	5,83479687300544	cortex
10x39_GCACATATCCCTCAGT	4,16368671977374	1,58911689844947	cortex
10x39_GCACATATCCCTTGTG	5,98378464305255	5,88186070052009	cortex
10x39_GCACTCTAGAACTGTA	8,16244789683673	5,27200695601325	cortex
10x39_GCACTCTAGGCTACGA	3,32082697474811	3,75715729323249	cortex
10x39_GCACTCTAGGTGCAAC	3,08851119601581	4,28088757124763	cortex
10x39_GCACTCTGTACCGCTG	5,60580584132526	4,51727291670661	cortex
10x39_GCACTCTGTACGCTGC	6,06273838603351	5,10761448469977	cortex
10x39_GCACTCTGTCTTCTCG	6,04956337535236	5,86395641890388	cortex
10x39_GCACTCTGTGTAAGTA	6,77897545420978	5,40555759993415	cortex
10x39_GCACTCTTCCGAATGT	3,63926884257648	0,301775601776648	cortex
10x39_GCACTCTTCCGGGTGT	3,4188632639632	-0,0247499671854494	cortex
10x39_GCACTCTTCTAACTTC	8,47025295817706	5,42898174849372	cortex
10x39_GCAGCCAAGATGTGTA	8,05270191752765	5,49021431532721	cortex
10x39_GCAGCCAAGGAGCGAG	8,04932686412189	5,62213131514411	cortex
10x39_GCAGCCAAGGCGCTCT	6,88945957743976	5,51726004210334	cortex
10x39_GCAGCCACACCTATCC	6,25711962306354	2,86367723074775	cortex
10x39_GCAGCCACATCACGTA	4,47292753779742	13,0920104655347	cortex
10x39_GCAGCCAGTTCGAATC	8,12050530040118	3,62244412031989	cortex
10x39_GCAGCCATCCTAGAAC	7,74554058635089	5,57724424925666	cortex
10x39_GCAGCCATCGACAGCC	5,65629479014728	4,47285505858283	cortex
10x39_GCAGCCATCGTCGTTC	8,30104919993732	6,24423309889655	cortex
10x39_GCAGTTAAGATCTGAA	8,6258248957381	5,85365625944953	cortex
10x39_GCAGTTAAGTTGAGTA	5,14081188762042	5,21574398604255	cortex
10x39_GCAGTTACACGGCCAT	5,10640379512164	6,18805643645148	cortex
10x39_GCAGTTAGTGAGTATA	5,65024134242389	6,46603104201179	cortex
10x39_GCAGTTATCATGCAAC	6,84507319056842	3,83887669173102	cortex
10x39_GCATACAAGCTCAACT	6,34070440852496	5,64019581404548	cortex
10x39_GCATACACAGGTTTCA	6,98253819072101	5,16173788634162	cortex
10x39_GCATACAGTGTTGGGA	5,02216908061359	5,13930079069953	cortex
10x39_GCATACATCACTTATC	6,36203381144855	5,89515730467658	cortex
10x39_GCATGATCAAGTCTAC	6,31788631999347	5,9144134196363	cortex
10x39_GCATGATCAATGGAAT	4,88163467967365	3,14384314146857	cortex
10x39_GCATGATGTGTGCGTC	4,63824936473224	-0,147978517142725	cortex
10x39_GCATGATGTTCCATGA	4,84783217036578	4,42119499770026	cortex
10x39_GCATGATGTTGGAGGT	6,38473459803912	5,96164843169074	cortex
10x39_GCATGATTCACTTATC	5,14299770915363	-0,105724724856806	cortex
10x39_GCATGATTCTAAGCCA	6,2542371424422	4,81938549605231	cortex
10x39_GCATGCGAGGTGATTA	6,77600857341144	5,57899281111579	cortex
10x39_GCATGCGCAGGGCATA	3,5605263384566	0,455058065327215	cortex
10x39_GCATGCGCATCCAACA	7,60823341929767	4,58780523863654	cortex
10x39_GCATGCGCATGCTGGC	7,95334240519855	5,86157700148444	cortex
10x39_GCATGCGGTAAAGGAG	7,19823214137408	6,08602329817634	cortex
10x39_GCATGCGGTCAACTGT	6,22830387675616	5,38244673338752	cortex
10x39_GCATGCGGTTCCACAA	5,16610094630573	12,2148656519971	cortex
10x39_GCATGCGTCGCGCCAA	4,54256865107867	0,240940001877356	cortex
10x39_GCATGTAAGGCTCAGA	7,4910363825545	6,59727665510993	cortex
10x39_GCATGTACAAGTTCTG	3,99863573634479	2,46675631132941	cortex
10x39_GCATGTAGTCTAAAGA	6,85029789531085	5,00554224577765	cortex
[truncated: 60,389 more rows]

## Sheet: f_dotplot
CellTypes_Level4_zeisel	region	number_of_cells	fraction_of_cells
ACTE1	cortex	2049	7,27
ACTE2	cortex	9043	32,08
EPEN	cortex	162	0,57
MGL1	cortex	2890	10,25
MGL3	cortex	1290	4,58
PVM1	cortex	120	0,43
SZNBL	cortex	414	1,47
OPC	cortex	4092	14,52
COP1	cortex	2134	7,57
NFOL1	cortex	919	3,26
MFOL2	cortex	556	1,97
MOL1	cortex	221	0,78
ACTE1	striatum	289	1,81
ACTE2	striatum	3298	20,65
EPEN	striatum	187	1,17
MGL1	striatum	2208	13,83
MGL3	striatum	195	1,22
PVM1	striatum	47	0,29
SZNBL	striatum	1465	9,17
OPC	striatum	2468	15,45
COP1	striatum	1604	10,04
NFOL1	striatum	908	5,69
MFOL2	striatum	595	3,73
MOL1	striatum	480	3,01
ACTE1	hippocampus	1827	10,02
ACTE2	hippocampus	5100	27,97
EPEN	hippocampus	196	1,08
MGL1	hippocampus	233	1,28
MGL3	hippocampus	549	3,01
PVM1	hippocampus	93	0,51
SZNBL	hippocampus	825	4,53
OPC	hippocampus	1659	9,1
COP1	hippocampus	1135	6,23
NFOL1	hippocampus	265	1,45
MFOL2	hippocampus	149	0,82
MOL1	hippocampus	119	0,65

## Sheet: g_dotplot
CellTypes_Level4_zeisel	region	number_of_cells	fraction_of_cells
RGDG	cortex	0	0
RGSZ	cortex	0	0
TEGLU1	cortex	15	0,05
TEGLU2	cortex	419	1,49
TEGLU3	cortex	350	1,24
TEGLU4	cortex	100	0,35
TEGLU7	cortex	497	1,76
TEGLU8	cortex	274	0,97
TEGLU10	cortex	179	0,64
TEGLU11	cortex	207	0,73
TEGLU12	cortex	54	0,19
TEGLU16	cortex	79	0,28
TEGLU18	cortex	349	1,24
TEGLU23	cortex	0	0
TEGLU24	cortex	0	0
CR	cortex	1006	3,57
DGGRC1	cortex	0	0
DGGRC2	cortex	0	0
MSN1	cortex	0	0
TEINH4	cortex	80	0,28
TEINH19	cortex	33	0,12
TEINH21	cortex	78	0,28
TEINH16	cortex	78	0,28
OBDOP	cortex	33	0,12
TEINH18	cortex	23	0,08
OBNBL5	cortex	54	0,19
OBNBL3	cortex	390	1,38
DGNBL1	cortex	0	0
RGDG	striatum	0	0
RGSZ	striatum	550	3,44
TEGLU1	striatum	0	0
TEGLU2	striatum	0	0
TEGLU3	striatum	0	0
TEGLU4	striatum	0	0
TEGLU7	striatum	0	0
TEGLU8	striatum	0	0
TEGLU10	striatum	0	0
TEGLU11	striatum	0	0
TEGLU12	striatum	0	0
TEGLU16	striatum	0	0
TEGLU18	striatum	0	0
TEGLU23	striatum	0	0
TEGLU24	striatum	0	0
CR	striatum	0	0
DGGRC1	striatum	0	0
DGGRC2	striatum	0	0
MSN1	striatum	665	4,16
TEINH4	striatum	0	0
TEINH19	striatum	0	0
TEINH21	striatum	0	0
TEINH16	striatum	0	0
OBDOP	striatum	0	0
TEINH18	striatum	0	0
OBNBL5	striatum	0	0
OBNBL3	striatum	1010	6,32
DGNBL1	striatum	0	0
RGDG	hippocampus	1249	6,85
RGSZ	hippocampus	0	0
TEGLU1	hippocampus	0	0
TEGLU2	hippocampus	0	0
TEGLU3	hippocampus	0	0
TEGLU4	hippocampus	0	0
TEGLU7	hippocampus	0	0
TEGLU8	hippocampus	0	0
TEGLU10	hippocampus	0	0
TEGLU11	hippocampus	0	0
TEGLU12	hippocampus	0	0
TEGLU16	hippocampus	0	0
TEGLU18	hippocampus	0	0
TEGLU23	hippocampus	266	1,46
TEGLU24	hippocampus	296	1,62
CR	hippocampus	1491	8,18
DGGRC1	hippocampus	194	1,06
DGGRC2	hippocampus	148	0,81
MSN1	hippocampus	0	0
TEINH4	hippocampus	0	0
TEINH19	hippocampus	0	0
TEINH21	hippocampus	0	0
TEINH16	hippocampus	0	0
OBDOP	hippocampus	0	0
TEINH18	hippocampus	0	0
OBNBL5	hippocampus	0	0
OBNBL3	hippocampus	0	0
DGNBL1	hippocampus	2437	13,37

## Sheet: f_and_g_barplot
CellTypes_Level4_zeisel	number_of_cells
ACTE1	4165
ACTE2	17441
EPEN	545
RGDG	1249
RGSZ	550
MGL1	5331
MGL3	2034
PVM1	260
TEGLU1	15
TEGLU2	419
TEGLU3	350
TEGLU4	100
TEGLU7	497
TEGLU8	274
TEGLU10	179
TEGLU11	207
TEGLU12	54
TEGLU16	79
TEGLU18	349
TEGLU23	266
TEGLU24	296
CR	2497
DGGRC1	194
DGGRC2	148
MSN1	665
TEINH4	80
TEINH19	33
TEINH21	78
TEINH16	78
OBDOP	33
TEINH18	23
OBNBL5	54
SZNBL	2704
OBNBL3	1400
DGNBL1	2437
OPC	8219
COP1	4873
NFOL1	2092
MFOL2	1300
MOL1	820
