# Supplementary material for: Clonal relations in the mouse brain revealed by single-cell and spatial transcriptomics
Source: Nat Neurosci. 2022 Feb 24;25(3):285–94. doi: 10.1038/s41593-022-01011-x (PMC8904259; doi:10.1038/s41593-022-01011-x)
Supplement: Source Data Fig. 2 — Statistical Source Data [file 41593_2022_1011_MOESM8_ESM.xlsx]

## Sheet: a+b_umap
UMAP_1	UMAP_2	celltype	cloneID
6,88727407075486e+00	-4,38150272208455e+00	ACTE2	NO
3,84275941468796e+00	-5,20341596442464e+00	ACTE2	NO
6,22274140931687e+00	-4,72004661399129e+00	ACTE2	NO
7,68672017671189e+00	-4,63740978080037e+00	ACTE2	NO
2,01863793946824e+00	-5,71547422248128e+00	ACTE1	NO
4,64569882966599e+00	-5,60528478461507e+00	ACTE1	NO
5,95814208604417e+00	-4,80018434363606e+00	ACTE2	NO
2,98220972634873e+00	-4,91463146048787e+00	ACTE2	NO
8,54055567756506e-01	-5,53161964255574e+00	ACTE1	NO
5,18198852159104e+00	-3,24252543288472e+00	ACTE2	NO
7,42610673524460e+00	-6,02900609809163e+00	ACTE2	NO
5,86368302918992e+00	-4,93776855307820e+00	ACTE2	NO
7,49599771119675e+00	-7,04667100745442e+00	ACTE2	NO
5,87138776399216e+00	-4,16529760199788e+00	ACTE2	NO
6,85178880311570e+00	-3,70038328009846e+00	ACTE2	NO
6,08405952073655e+00	-5,49775991278889e+00	ACTE2	NO
7,51368789292893e+00	-3,95171317893269e+00	ACTE2	NO
3,84219054795823e+00	-4,75327215033772e+00	ACTE1	NO
6,62743930436692e+00	-4,57572898703816e+00	ACTE2	NO
5,80440740205369e+00	-4,55836782294514e+00	ACTE2	NO
5,00373248673997e+00	-4,40342149573567e+00	ACTE2	NO
5,68428783036790e+00	-4,52011880713704e+00	ACTE2	NO
7,04539899446091e+00	-5,57253227072957e+00	ACTE2	NO
3,42036895371995e+00	-4,84551725226643e+00	ACTE1	NO
6,17936210252366e+00	-3,57967386084798e+00	ACTE2	NO
7,69349126435837e+00	-4,43612251120808e+00	ACTE2	NO
7,46561126329026e+00	-5,51915082770589e+00	ACTE2	NO
5,52072076417527e+00	-3,74349484282735e+00	ACTE2	NO
7,22312907792649e+00	-4,40056714850667e+00	ACTE2	NO
6,42986516572556e+00	-4,64928970175984e+00	ACTE2	NO
6,92338113404832e+00	-5,30461368399861e+00	ACTE2	NO
6,36716489411912e+00	-5,01044092017415e+00	ACTE2	NO
4,31765870668015e+00	-3,73333248931172e+00	ACTE2	NO
4,21145324327073e+00	-3,91204795676472e+00	ACTE2	NO
6,59005956269822e+00	-7,26928529578450e+00	ACTE2	NO
7,54318885423264e+00	-4,49458608466389e+00	ACTE2	NO
6,45118217088303e+00	-5,00520858603718e+00	ACTE2	NO
7,44535808183274e+00	-4,17745551902058e+00	ACTE2	NO
5,04611520387253e+00	-5,73369703131917e+00	ACTE2	NO
1,33827309228501e+00	-4,72841796714070e+00	ACTE1	NO
5,20322637178025e+00	-7,07485208350423e+00	ACTE2	NO
6,77793101884446e+00	-5,82551011878255e+00	ACTE2	NO
5,20103387452683e+00	-3,85057053405049e+00	ACTE2	NO
6,51226834870896e+00	-5,53372630912068e+00	ACTE2	NO
6,60509471513352e+00	-4,06520995932820e+00	ACTE2	NO
7,35037498094163e+00	-6,67793617087605e+00	ACTE2	NO
6,84591416932664e+00	-6,35318050223592e+00	ACTE2	NO
7,70364741899094e+00	-4,80307063895467e+00	ACTE2	NO
4,86483602143845e+00	-4,30158958274129e+00	ACTE2	NO
6,56808118440232e+00	-4,41206989127400e+00	ACTE2	NO
4,61615161515793e+00	-5,73934802848103e+00	ACTE2	NO
7,34803943254075e+00	-5,39023265677693e+00	ACTE2	NO
7,40250091172776e+00	-4,97047195273640e+00	ACTE2	NO
2,57863597489915e+00	-5,60817203360799e+00	ACTE1	NO
3,08701328851304e+00	-5,18869981604817e+00	ACTE1	NO
7,32715253449998e+00	-4,15266618567708e+00	ACTE2	NO
7,04561547853074e+00	-4,92628679114583e+00	ACTE2	NO
4,39744071580491e+00	-4,50811729270222e+00	ACTE2	NO
5,28135041810593e+00	-5,35167178946736e+00	ACTE2	NO
7,68419007875046e+00	-4,64735040503743e+00	ACTE2	NO
7,12398271180710e+00	-4,63934240180257e+00	ACTE2	NO
7,19361667253098e+00	-4,61312589484456e+00	ACTE2	NO
7,34914903260789e+00	-5,55762109595540e+00	ACTE2	NO
6,13438825227341e+00	-5,87013587790730e+00	ACTE2	NO
6,26556186296067e+00	-5,07127675849202e+00	ACTE2	NO
9,07864733711096e-01	-5,18542060691121e+00	ACTE1	NO
6,91992692567429e+00	-5,53991851645711e+00	ACTE2	NO
5,75238303758225e+00	-7,48832187491658e+00	ACTE2	NO
3,74884919740281e+00	-4,62195691901448e+00	ACTE2	NO
3,86893968202195e+00	-4,64382753211262e+00	ACTE2	NO
5,08556918717942e+00	-4,11556396323445e+00	ACTE2	NO
4,25345878221116e+00	-3,46741590338948e+00	ACTE2	NO
5,47970561601243e+00	-4,83395728904011e+00	ACTE2	NO
6,32821731187424e+00	-5,62498340445759e+00	ACTE2	NO
6,25344781495652e+00	-3,84096369582417e+00	ACTE2	NO
6,99944095231614e+00	-4,08158550101521e+00	ACTE2	NO
4,58031396485886e+00	-4,39442262488606e+00	ACTE2	NO
5,80191115953049e+00	-1,88210449057820e+00	ACTE2	NO
5,45917682267747e+00	-3,94260082083943e+00	ACTE2	NO
5,06380347825608e+00	-5,51414022284749e+00	ACTE2	NO
7,33607463456711e+00	-5,04945287543538e+00	ACTE2	NO
5,35599641419968e+00	-5,49527511435750e+00	ACTE2	NO
6,50246362306199e+00	-5,18794212180379e+00	ACTE2	NO
1,30939166165909e+00	-4,68935308295491e+00	ACTE1	NO
7,29156474687180e+00	-6,28205022650960e+00	ACTE2	NO
7,76150302507004e+00	-5,87150583106282e+00	ACTE2	NO
5,55594853974900e+00	-7,08993873435261e+00	ACTE2	NO
6,37875728227219e+00	-5,12988433676961e+00	ACTE2	NO
3,01469115830979e+00	-4,28591356116536e+00	ACTE2	NO
1,71170584775529e+00	-5,25480613547566e+00	ACTE1	NO
3,55070380784592e+00	-5,29101905661824e+00	ACTE2	NO
6,63905267335496e+00	-4,85591897803548e+00	ACTE2	NO
6,55289582826218e+00	-6,12761363822224e+00	ACTE2	NO
2,43435506440720e+00	-5,25679883795979e+00	ACTE1	NO
5,96429662324509e+00	-4,15988883811238e+00	ACTE2	NO
5,27541999436936e+00	-4,46348342734578e+00	ACTE2	NO
6,00588826753220e+00	-4,17318067389729e+00	ACTE2	NO
6,83798770524583e+00	-4,25544032889607e+00	ACTE2	NO
6,38830499269089e+00	-3,96291169959309e+00	ACTE2	NO
5,68577031709275e+00	-6,16680583792927e+00	ACTE2	NO
7,79745559312424e+00	-5,28297672110799e+00	ACTE2	NO
7,14965896226487e+00	-4,89592990714314e+00	ACTE2	NO
5,39555673219285e+00	-3,52404699164632e+00	ACTE2	NO
7,52561215974412e+00	-5,34656390982869e+00	ACTE2	NO
6,45551519013962e+00	-5,33046350318196e+00	ACTE2	NO
7,57698039628586e+00	-5,86477145987752e+00	ACTE2	NO
7,21879176713547e+00	-3,79603204566243e+00	ACTE2	NO
5,60616330720505e+00	-3,98006877738240e+00	ACTE2	NO
3,99378518678269e+00	-5,55657777625325e+00	ACTE2	NO
4,46239261247239e+00	-6,49968681174519e+00	ACTE2	NO
6,81569413758835e+00	-4,81327113944295e+00	ACTE2	NO
5,83158282853684e+00	-3,28530201750996e+00	ACTE2	NO
5,82698278047166e+00	-5,48852929908040e+00	ACTE2	NO
2,01589111901841e+00	-5,35307321387532e+00	ACTE1	NO
7,80346278764329e+00	-1,28259802802205e+01	EPEN	NO
7,89196090318284e+00	-5,09558210211995e+00	ACTE2	NO
4,99235705949387e+00	-3,97833642798665e+00	ACTE2	NO
6,31182174302659e+00	-5,27749023276570e+00	ACTE2	NO
7,01215533830247e+00	-1,29782658560872e+01	EPEN	NO
1,30601994611344e+00	-3,98216447669270e+00	ACTE1	NO
1,99715690232834e+00	-5,15007266837361e+00	ACTE1	NO
4,80837325669846e+00	-3,86974391776326e+00	ACTE2	NO
7,48089103318772e+00	-4,81353959876301e+00	ACTE2	NO
4,49227027513108e+00	-3,54143652755025e+00	ACTE2	NO
7,04258327104172e+00	-4,44353542166951e+00	ACTE2	NO
5,51361875154099e+00	-4,12757739859822e+00	ACTE2	NO
4,85683183290085e+00	-5,48106345969441e+00	ACTE2	NO
3,18723444558701e+00	-7,85303792792561e+00	ACTE1	NO
4,71610955812058e+00	-5,21806869345906e+00	ACTE2	NO
4,56359080888352e+00	-4,50517330008748e+00	ACTE2	NO
6,80201987840256e+00	-4,97006854850056e+00	ACTE2	NO
5,20350627519211e+00	-4,48959741431477e+00	ACTE2	NO
2,82373647309861e+00	-4,74867687064412e+00	ACTE1	NO
4,45573596574387e+00	-6,25243530112508e+00	ACTE2	NO
7,88931064225754e+00	-4,72681531745198e+00	ACTE2	NO
5,97425155259690e+00	-4,56934032279256e+00	ACTE2	NO
6,34428910829148e+00	-4,69966897803548e+00	ACTE2	NO
6,93250922776780e+00	-6,07073745566609e+00	ACTE2	NO
6,60973910905442e+00	-5,21649608451131e+00	ACTE2	NO
6,84409741975388e+00	-4,80460128623250e+00	ACTE2	NO
3,79324321366868e+00	-6,30435762244466e+00	ACTE2	NO
4,97867517091355e+00	-4,20026645499470e+00	ACTE2	NO
1,74365834809861e+00	-6,52918872672322e+00	ACTE1	NO
7,55183009721360e+00	-6,19881114798787e+00	ACTE2	NO
6,44199161149583e+00	-4,56035241919759e+00	ACTE2	NO
6,27844981767258e+00	-3,97528514701131e+00	ACTE2	NO
7,33712367631516e+00	-4,44490680533650e+00	ACTE2	NO
6,10633496858201e+00	-6,65801820594075e+00	ACTE2	NO
6,90958242036423e+00	-5,36948928672078e+00	ACTE2	NO
2,03125314332566e+00	-5,55019435721638e+00	ACTE1	NO
5,15910606004319e+00	-6,43953237372639e+00	ACTE2	NO
5,71614293672166e+00	-5,52978572684529e+00	ACTE2	NO
7,05487470246873e+00	-5,41542110282185e+00	ACTE2	NO
6,37108258821091e+00	-4,01504907447102e+00	ACTE2	NO
1,64229135133347e+00	-6,45622501212361e+00	ACTE1	NO
6,42325381852708e+00	-5,19481191474202e+00	ACTE2	NO
7,20112208940110e+00	-4,96745261985066e+00	ACTE2	NO
6,49689750291428e+00	-4,41249761420491e+00	ACTE2	NO
6,17481307603440e+00	-4,19953212577107e+00	ACTE2	NO
7,63079814530930e+00	-6,00493297415974e+00	ACTE2	NO
1,85960845567307e+00	-5,35507640677693e+00	ACTE1	NO
6,06150083161912e+00	-3,73236737090352e+00	ACTE2	NO
6,59804277040085e+00	-4,79163656073811e+00	ACTE2	NO
5,93767337419114e+00	-5,95982656317952e+00	ACTE2	NO
7,45121841050706e+00	-5,30228338080647e+00	ACTE2	NO
1,13323192216477e+00	-5,51648483115437e+00	ACTE1	NO
7,60182504273972e+00	-4,88264951545003e+00	ACTE2	NO
4,39379815675339e+00	-4,26083144980672e+00	ACTE2	NO
7,98484496690354e+00	-5,40776929694417e+00	ACTE2	NO
4,23992232896409e+00	-4,33734712439778e+00	ACTE2	NO
6,51383237458787e+00	-6,23580083686116e+00	ACTE2	NO
6,78084258653245e+00	-4,53759965735676e+00	ACTE2	NO
5,34109382249436e+00	-4,11173066931966e+00	ACTE2	NO
6,00568322755417e+00	-1,81710288363698e+00	ACTE2	NO
7,66029767610154e+00	-5,04775390464070e+00	ACTE2	NO
5,83102492906174e+00	-8,06155500251057e+00	ACTE2	NO
5,44157294847092e+00	-4,22582731086018e+00	ACTE2	NO
5,97564344026169e+00	-6,81123218375447e+00	ACTE2	NO
6,72770814515671e+00	-5,06759986716511e+00	ACTE2	NO
4,71977166749558e+00	-5,09950408774617e+00	ACTE2	NO
5,68549422837815e+00	-5,23805341559651e+00	ACTE2	NO
6,37598542787156e+00	-3,53108606177571e+00	ACTE2	NO
5,84194974519334e+00	-4,76368579703572e+00	ACTE2	NO
7,32744531251511e+00	-3,89522228080037e+00	ACTE2	NO
8,03531150437913e+00	-1,24059782965780e+01	EPEN	NO
3,27676300622544e+00	-5,19069537955525e+00	ACTE2	NO
5,70714597322068e+00	-5,44947442847493e+00	ACTE2	NO
6,34254626847825e+00	-5,00897416907551e+00	ACTE2	NO
7,75095634080491e+00	-4,63092050391438e+00	ACTE2	NO
7,43733243562302e+00	-4,54239806967976e+00	ACTE2	NO
7,95227222062668e+00	-5,85198650199177e+00	ACTE2	NO
6,96958570100388e+00	-3,87165698844197e+00	ACTE2	NO
5,62485675431809e+00	-3,73800954657796e+00	ACTE2	NO
7,36040477372727e+00	-6,70814332801106e+00	ACTE2	NO
7,13646964646897e+00	-5,23886022406819e+00	ACTE2	NO
6,77205209352097e+00	-5,33363303977254e+00	ACTE2	NO
7,17803744889817e+00	-5,43559846717122e+00	ACTE2	NO
6,14920549012742e+00	-3,73829541045430e+00	ACTE2	NO
1,70954458333573e+00	-5,77757558661702e+00	ACTE1	NO
7,88615588761887e+00	-5,00034818488362e+00	ACTE2	NO
6,61329536058030e+00	-3,83303031760457e+00	ACTE2	NO
1,76069979287705e+00	-5,21391210395100e+00	ACTE1	NO
6,02447728730759e+00	-3,87323341208699e+00	ACTE2	NO
6,31275539018235e+00	-3,90260991889241e+00	ACTE2	NO
6,24685697175584e+00	-5,11841449576619e+00	ACTE2	NO
2,53084234811387e+00	-5,81662044364217e+00	ACTE1	NO
5,81263665772996e+00	-4,90744695502522e+00	ACTE2	NO
5,87964515306077e+00	-5,32480058509114e+00	ACTE2	NO
7,07330827333054e+00	-4,48201331931355e+00	ACTE2	NO
7,45420865632615e+00	-4,92241201239827e+00	ACTE2	NO
6,64194850541672e+00	-4,47122726279500e+00	ACTE2	NO
4,72797660447678e+00	-6,40156898337605e+00	ACTE2	NO
7,56337146379075e+00	-1,20081196768880e+01	EPEN	NO
7,39163903810105e+00	-6,58562860327962e+00	ACTE2	NO
7,46223811723313e+00	-4,90028295356038e+00	ACTE2	NO
2,87645153619370e+00	-5,57995042639973e+00	ACTE1	NO
7,21840314485154e+00	-5,39719209510091e+00	ACTE2	NO
7,53325156785569e+00	-1,20621214850545e+01	EPEN	NO
7,64646272279343e+00	-4,68001375037434e+00	ACTE2	NO
7,74019984819016e+00	-6,01008329230550e+00	ACTE2	NO
7,66055135346970e+00	-5,70845184165242e+00	ACTE2	NO
6,64802531816086e+00	-3,97900686103108e+00	ACTE2	NO
4,56490163423142e+00	-4,40392837363484e+00	ACTE2	NO
5,18756847001633e+00	-4,13894138175252e+00	ACTE2	NO
7,48301200486741e+00	-5,68507728415730e+00	ACTE2	NO
5,31294374085984e+00	-5,26365623313191e+00	ACTE2	NO
7,43930320359788e+00	-1,19122363074422e+01	EPEN	NO
6,75820569612107e+00	-4,03419933158162e+00	ACTE2	NO
6,64440040208420e+00	-4,23857793647053e+00	ACTE2	NO
7,77844504930100e+00	-5,12926492530110e+00	ACTE2	NO
5,33138255693040e+00	-4,60699949103596e+00	ACTE2	NO
6,52636842347703e+00	-3,99762306052449e+00	ACTE2	NO
5,15792398072800e+00	-6,36943301993611e+00	ACTE2	NO
3,79422692872605e+00	-3,70249781447652e+00	ACTE2	NO
7,98762302018723e+00	-5,24953517752888e+00	ACTE2	NO
5,44280509568772e+00	-4,18560466605427e+00	ACTE2	NO
2,06418423272690e+00	-4,59791812735799e+00	ACTE1	NO
6,02864961244187e+00	-5,54847059088948e+00	ACTE2	NO
4,10995797731003e+00	-3,89065465766194e+00	ACTE2	NO
6,90051718726965e-01	-5,96274337607625e+00	ACTE1	NO
1,43527905561051e+00	-6,14537486869099e+00	ACTE1	NO
6,61030797578416e+00	-5,05848941642049e+00	ACTE2	NO
4,85918883897385e+00	-3,20909175711873e+00	ACTE2	NO
7,27954988099656e+00	-4,28216276007893e+00	ACTE2	NO
3,75242786027512e+00	-5,22941741782429e+00	ACTE2	NO
7,25726728059373e+00	-5,05995187598469e+00	ACTE2	NO
6,70861701585374e+00	-4,78019866782429e+00	ACTE2	NO
2,66157464601121e+00	-4,08341941672566e+00	ACTE2	NO
5,67374829866013e+00	-4,68600520926717e+00	ACTE2	NO
6,83168248750291e+00	-4,71479520636800e+00	ACTE2	NO
6,94980506517014e+00	-4,67602834540608e+00	ACTE2	NO
5,47173719026169e+00	-5,74769315558675e+00	ACTE2	NO
6,49071101762376e+00	-4,72705993491414e+00	ACTE2	NO
7,34187249757371e+00	-6,29433450537923e+00	ACTE2	NO
2,42151789285264e+00	-4,45069799262288e+00	ACTE1	NO
4,18012504197678e+00	-3,51040515738728e+00	ACTE2	NO
6,39043645478806e+00	-6,09381637412312e+00	ACTE2	NO
5,98204784013352e+00	-5,03968009787800e+00	ACTE2	NO
6,39516524888596e+00	-5,32091674643758e+00	ACTE2	NO
7,89952544786057e+00	-4,79530486899617e+00	ACTE2	NO
1,40777568437180e+00	-5,35097513037923e+00	ACTE1	NO
5,41000871278367e+00	-4,34236392813924e+00	ACTE2	NO
7,44985656358323e+00	-5,89623555976155e+00	ACTE2	NO
4,28311328507981e+00	-6,12096938925984e+00	ACTE1	NO
6,96867589570603e+00	-5,48722562628987e+00	ACTE2	NO
6,62396697618088e+00	-3,86806020575764e+00	ACTE2	NO
6,72575263597092e+00	-4,27909383612874e+00	ACTE2	NO
3,97379140473923e+00	-4,13651571112874e+00	ACTE2	NO
8,06584910966477e+00	-5,27810344535115e+00	ACTE2	NO
7,41180448152146e+00	-5,38039073783162e+00	ACTE2	NO
5,46710900880417e+00	-5,59835967856648e+00	ACTE2	NO
5,98237638093552e+00	-5,59708318549397e+00	ACTE2	NO
5,82281617738328e+00	-3,93566522437337e+00	ACTE2	NO
4,67502097703538e+00	-4,11933574515584e+00	ACTE2	NO
2,25324587442002e+00	-6,05951080161336e+00	ACTE1	NO
4,91340283967576e+00	-4,46307620841267e+00	ACTE2	NO
4,75242881394944e+00	-4,78671607810261e+00	ACTE1	NO
3,24908121600958e-01	-5,77703771430257e+00	ACTE1	NO
1,62539295770249e+00	-5,90528545218709e+00	ACTE1	NO
7,70037631608567e+00	-5,41849431830647e+00	ACTE2	NO
7,62926749803147e+00	-5,01717290717366e+00	ACTE2	NO
5,68583945848069e+00	-5,74434623557332e+00	ACTE2	NO
6,45961598970017e+00	-3,90073928672078e+00	ACTE2	NO
2,52943186379990e+00	-5,89077386695149e+00	ACTE1	NO
7,11102656938157e+00	-4,62757024604085e+00	ACTE2	NO
3,59982995606980e+00	-6,79713020163777e+00	ACTE2	NO
7,72774200059495e+00	-4,24554834204915e+00	ACTE2	NO
7,19011001206956e+00	-4,21795854407551e+00	ACTE2	NO
7,59025601960740e+00	-5,77079114753010e+00	ACTE2	NO
5,29011134721360e+00	-4,13216171103718e+00	ACTE2	NO
3,17826799966416e+00	-4,77951536017659e+00	ACTE1	NO
5,69785718537888e+00	-4,60047445136311e+00	ACTE2	NO
7,48222570039353e+00	-1,19721585257650e+01	EPEN	NO
7,11673240281663e+00	-5,31309470969441e+00	ACTE2	NO
7,71658496476731e+00	-4,15467891532185e+00	ACTE2	NO
5,99142865754685e+00	-4,40924320060017e+00	ACTE2	NO
6,26241712190232e+00	-4,02187499839070e+00	ACTE2	NO
7,50135116197190e+00	-4,55788049536946e+00	ACTE2	NO
7,42090348817429e+00	-3,84411845046284e+00	ACTE2	NO
6,80060081101975e+00	-4,40434560614827e+00	ACTE2	NO
7,60366611100754e+00	-5,33484515982869e+00	ACTE2	NO
6,57325582124314e+00	-4,72841892081502e+00	ACTE2	NO
7,55449895478806e+00	-4,26432046729329e+00	ACTE2	NO
4,38069181062302e+00	-3,77336201506856e+00	ACTE2	NO
6,69916705705247e+00	-6,44691524344685e+00	ACTE2	NO
7,81658153153977e+00	-4,57516393500569e+00	ACTE2	NO
7,43385867692551e+00	-4,89930353003743e+00	ACTE2	NO
5,76599626161179e+00	-3,81678972083333e+00	ACTE2	NO
6,25859193421921e+00	-4,73292503196004e+00	ACTE2	NO
7,70471458055100e+00	-4,48066720801594e+00	ACTE2	NO
2,98348836518845e+00	-5,59841642218831e+00	ACTE1	NO
7,65874080278001e+00	-5,14983997184041e+00	ACTE2	NO
7,72737006761155e+00	-4,83569392997029e+00	ACTE2	NO
7,35882978059373e+00	-4,91166744071248e+00	ACTE2	NO
4,90891341783127e+00	-4,08570394355061e+00	ACTE2	NO
6,67516831971726e+00	-3,91468438941243e+00	ACTE2	NO
5,31019763566575e+00	-5,59602079230550e+00	ACTE2	NO
7,19322375871262e+00	-5,85337695914509e+00	ACTE2	NO
7,43125180818162e+00	-4,40077552634480e+00	ACTE2	NO
5,40381364442429e+00	-2,90722975569966e+00	ACTE2	NO
7,72602443315110e+00	-4,25956020194295e+00	ACTE2	NO
5,50629453279099e+00	-5,38806018668416e+00	ACTE2	NO
5,52968530274949e+00	-6,71046123343709e+00	ACTE2	NO
5,11023120500168e+00	-7,30194244223836e+00	ACTE2	NO
7,42147760011277e+00	-3,96138200598958e+00	ACTE2	NO
6,34903983689866e+00	-4,28633127051594e+00	ACTE2	NO
7,59508447267136e+00	-5,98088893729451e+00	ACTE2	NO
7,29006414033494e+00	-6,20544061499837e+00	ACTE2	NO
3,52800755120835e+00	-7,52804622489217e+00	ACTE1	NO
4,73728112794480e+00	-3,96674308615925e+00	ACTE2	NO
2,23983053781113e+00	-4,88771829444173e+00	ACTE1	NO
3,58438639260850e+00	-6,50099954444173e+00	ACTE1	NO
6,40921144105515e+00	-4,71972045737508e+00	ACTE2	NO
6,36002568818650e+00	-4,28970966178181e+00	ACTE2	NO
5,58560590364060e+00	-4,47957525092366e+00	ACTE2	NO
7,46007041551194e+00	-4,39420852500203e+00	ACTE2	NO
6,79998855210862e+00	-4,64590511161092e+00	ACTE2	NO
6,46169643022141e+00	-4,61154804068806e+00	ACTE2	NO
6,02420433536383e-01	-4,60877761679890e+00	ACTE1	NO
6,88572959519944e+00	-4,99756488639119e+00	ACTE2	NO
7,63278894044480e+00	-6,79716453391316e+00	ACTE2	NO
3,94411401368699e+00	-5,78874883490803e+00	ACTE2	NO
6,99527673341355e+00	-3,96409616309407e+00	ACTE2	NO
5,78637008287034e+00	-4,65600738364461e+00	ACTE2	NO
2,59098486520371e+00	-5,55932912665608e+00	ACTE1	NO
7,54503850556931e+00	-6,67058429557088e+00	ACTE2	NO
6,85714845277390e+00	-3,94015178519490e+00	ACTE2	NO
6,93514327622971e+00	-5,35646018821004e+00	ACTE2	NO
5,79199533082566e+00	-5,39916572409871e+00	ACTE2	NO
7,97545604325852e+00	-5,40476140815022e+00	ACTE2	NO
6,42583446122727e+00	-4,25273570853474e+00	ACTE2	NO
7,47573213197312e+00	-5,11054334479573e+00	ACTE2	NO
5,77183465577683e+00	-4,14055356818440e+00	ACTE2	NO
3,10156921960435e+00	-4,17123422461751e+00	ACTE1	NO
7,51555375672898e+00	-4,89566812354329e+00	ACTE2	NO
5,53583936311326e+00	-5,38742408591511e+00	ACTE2	NO
7,63030986405930e+00	-4,98326072531941e+00	ACTE2	NO
7,70295648194871e+00	-5,65519962149861e+00	ACTE2	NO
5,98119525529465e+00	-5,19092187720540e+00	ACTE2	NO
6,76582460023484e+00	-6,25596628028157e+00	ACTE2	NO
7,96574096299729e+00	-5,33593282538655e+00	ACTE2	NO
7,58947543717942e+00	-5,29230985480550e+00	ACTE2	NO
7,44045524217209e+00	-4,32356891471150e+00	ACTE2	NO
4,17370776750168e+00	-3,58777007895711e+00	ACTE2	NO
7,67432908631882e+00	-5,25241527396443e+00	ACTE2	NO
6,77070073701462e+00	-4,19072351294759e+00	ACTE2	NO
7,39928416825852e+00	-4,71068391638997e+00	ACTE2	NO
6,03980617143235e+00	-5,55851039725545e+00	ACTE2	NO
7,62849740602097e+00	-6,42121133643391e+00	ACTE2	NO
7,13021974183640e+00	-3,89412221747639e+00	ACTE2	NO
4,74874715425095e+00	-4,75583085852864e+00	ACTE2	NO
5,94640044786057e+00	-6,45768794852498e+00	ACTE2	NO
4,46314887620530e+00	-4,48616704779866e+00	ACTE2	NO
4,40041617967209e+00	-5,20343360739949e+00	ACTE2	NO
2,24097852326951e+00	-4,55464658576253e+00	ACTE1	NO
7,21488599397263e+00	-4,89349851447346e+00	ACTE2	NO
7,65301351167283e+00	-4,57037124472859e+00	ACTE2	NO
5,49320201493821e+00	-5,44032392340901e+00	ACTE2	NO
6,85303287126145e+00	-6,22810325461629e+00	ACTE2	NO
5,45942287065110e+00	-4,24842271643880e+00	ACTE2	NO
7,87944678880295e+00	-5,19837817984822e+00	ACTE2	NO
7,34243278123459e+00	-4,14085159140828e+00	ACTE2	NO
7,30486325837693e+00	-5,60825166541341e+00	ACTE2	NO
7,43567065812668e+00	-5,47015008765462e+00	ACTE2	NO
7,35507135011277e+00	-5,00347575980427e+00	ACTE2	NO
6,15325002290330e+00	-3,85165533858540e+00	ACTE2	NO
4,03329496003709e+00	-4,23613176184895e+00	ACTE2	NO
4,65615300752244e+00	-3,82728442984822e+00	ACTE2	NO
7,08051757432542e+00	-7,19269523459675e+00	ACTE2	NO
7,93884639360032e+00	-5,15219173270467e+00	ACTE2	NO
6,71395091630540e+00	-5,11113366919759e+00	ACTE2	NO
6,40515164949021e+00	-4,99182615119221e+00	ACTE2	NO
7,26462392427048e+00	-5,52994403678181e+00	ACTE2	NO
6,71002273179612e+00	-4,20634088355305e+00	ACTE2	NO
1,89489607431016e+00	-5,13751277762654e+00	ACTE1	NO
2,75827507592759e+00	-6,45335635977986e+00	ACTE1	NO
4,27368955232224e+00	-3,44280252295735e+00	ACTE2	NO
5,39754895783982e+00	-5,05035886603596e+00	ACTE2	NO
4,37923554994187e+00	-5,94773921805623e+00	ACTE2	NO
3,79518632508835e+00	-4,47419748145344e+00	ACTE1	NO
7,80905036546311e+00	-4,92813453513386e+00	ACTE2	NO
7,47700719453416e+00	-4,85655507880452e+00	ACTE2	NO
6,17023353196702e+00	-4,91335973578694e+00	ACTE2	NO
6,62633161164841e+00	-4,63250646430257e+00	ACTE2	NO
6,93433122254929e+00	-4,52813062506917e+00	ACTE2	NO
5,17414407350144e+00	-4,13251123267415e+00	ACTE2	NO
6,13103274919114e+00	-4,65739164191487e+00	ACTE2	NO
1,31659166432938e+00	-5,45581540900471e+00	ACTE1	NO
7,50473575212083e+00	-5,44164094763997e+00	ACTE2	NO
7,62185315705857e+00	-1,20448580725789e+01	EPEN	NO
7,56124286271653e+00	-5,19873819190266e+00	ACTE2	NO
6,21238641358933e+00	-4,62948379355672e+00	ACTE2	NO
6,81735686875901e+00	-4,82516536551717e+00	ACTE2	NO
7,27632121659836e+00	-5,20223960715535e+00	ACTE2	NO
7,58630685426316e+00	-4,88929757910969e+00	ACTE2	NO
5,81754188157639e+00	-5,29803142386677e+00	ACTE2	NO
7,14914588548264e+00	-6,53440341788533e+00	ACTE2	NO
4,93666724778733e+00	-4,14538106757405e+00	ACTE2	NO
5,50771550752244e+00	-3,36680612403157e+00	ACTE2	NO
5,85985068894944e+00	-4,15244684058430e+00	ACTE2	NO
2,33569388009629e+00	-5,99390182334187e+00	ACTE1	NO
4,97992019273362e+00	-4,23292646247151e+00	ACTE2	NO
5,58157806016526e+00	-4,65587100821736e+00	ACTE2	NO
1,10048298455796e+00	-5,64597616034749e+00	ACTE1	NO
6,82693461991868e+00	-4,31019267874959e+00	ACTE2	NO
7,24813966371140e+00	-4,60947427588704e+00	ACTE2	NO
7,41185931779465e+00	-4,78882179099324e+00	ACTE2	NO
5,62722377397141e+00	-5,87151536780598e+00	ACTE2	NO
4,32097606278977e+00	-4,67809638816121e+00	ACTE2	NO
6,15268115617356e+00	-4,47473630744221e+00	ACTE2	NO
7,46605615235886e+00	-5,94728860694173e+00	ACTE2	NO
7,05798749543748e+00	-3,93980798560384e+00	ACTE2	NO
3,52760533906541e+00	-3,75912699538472e+00	ACTE1	NO
6,46887712098679e+00	-4,24770126181843e+00	ACTE2	NO
4,18152789689622e+00	-3,70908555823567e+00	ACTE2	NO
3,75909165956101e+00	-5,07204351264241e+00	ACTE2	NO
7,83683280564866e+00	-4,44216785269978e+00	ACTE2	NO
5,05142097093186e+00	-5,37937316733601e+00	ACTE2	NO
6,29722623445115e+00	-1,81138119536641e+00	ACTE2	NO
5,93507413484177e+00	-7,71640786963704e+00	ACTE2	NO
5,84330777741990e+00	-4,87763843375447e+00	ACTE2	NO
7,60018519975266e+00	-5,79428300696614e+00	ACTE2	NO
3,90466050721726e+00	-6,25407228308919e+00	ACTE2	NO
7,28257207490525e+00	-4,55990562278035e+00	ACTE2	NO
7,61731175996384e+00	-4,78165922003987e+00	ACTE2	NO
6,16991262055955e+00	-5,49180946189168e+00	ACTE2	NO
4,23244647599778e+00	-6,09237537223103e+00	ACTE1	NO
3,00061134912095e+00	-5,00771436530354e+00	ACTE1	NO
6,32694844819626e+00	-4,76552066642049e+00	ACTE2	NO
7,32531909562668e+00	-5,26218423682454e+00	ACTE2	NO
5,17059783555588e+00	-4,39684877234700e+00	ACTE2	NO
4,42073182679734e+00	-6,71821412879231e+00	ACTE1	NO
4,60001401521287e+00	-7,04553661185506e+00	ACTE1	NO
7,13518933869919e+00	-4,35324725943806e+00	ACTE2	NO
4,30960492707810e+00	-3,45899448233845e+00	ACTE2	NO
3,62053565599045e+00	-3,95087680655720e+00	ACTE2	NO
6,98687486268601e+00	-5,03341159659627e+00	ACTE2	NO
6,39969234086594e+00	-4,40407810050252e+00	ACTE2	NO
5,69127969361863e+00	-7,35157546836140e+00	ACTE2	NO
6,18385057069382e+00	-4,36954316931966e+00	ACTE2	NO
6,49821643449387e+00	-4,00880203086140e+00	ACTE2	NO
6,54655150987229e+00	-8,00275049048665e+00	ACTE2	NO
5,72946624375901e+00	-5,67686996299031e+00	ACTE2	NO
8,54058723069748e+00	-1,25630808814168e+01	EPEN	NO
7,31262187577805e+00	-4,54565486747029e+00	ACTE2	NO
5,32823447801194e+00	-5,60445937949422e+00	ACTE2	NO
5,44219903565964e+00	-4,76800165015462e+00	ACTE2	NO
6,94713668443284e+00	-6,89999494391682e+00	ACTE2	NO
7,28222970582566e+00	-5,16290101844075e+00	ACTE2	NO
7,02955989457688e+00	-6,03789243537190e+00	ACTE2	NO
6,66099671937546e+00	-6,14588937598469e+00	ACTE2	NO
7,69423703767380e+00	-4,55285224753621e+00	ACTE2	NO
4,32833556748948e+00	-4,24481496649983e+00	ACTE2	NO
6,91187743760667e+00	-5,06165132361653e+00	ACTE2	NO
6,31248693086228e+00	-3,99977454978230e+00	ACTE2	NO
7,63033275224290e+00	-1,20470114691854e+01	EPEN	NO
6,60421828843674e+00	-4,39390525656941e+00	ACTE2	NO
6,27625350572190e+00	-4,88909635382893e+00	ACTE2	NO
5,02333955384812e+00	-5,36539516288045e+00	ACTE2	NO
2,67494992829880e+00	-7,86230287390950e+00	ACTE1	NO
6,60988311387620e+00	-3,75869068938496e+00	ACTE2	NO
7,43373183824143e+00	-4,29368314582112e+00	ACTE2	NO
6,44923715211472e+00	-4,01671609717610e+00	ACTE2	NO
4,67094211198411e+00	-4,21980676490071e+00	ACTE2	NO
6,32123450852952e+00	-3,86471304732564e+00	ACTE2	NO
7,31681184388718e+00	-5,34903440314534e+00	ACTE2	NO
6,30659083940110e+00	-5,21412525016072e+00	ACTE2	NO
5,60305051423630e+00	-4,45628223258259e+00	ACTE2	NO
6,79745654679856e+00	-4,95522031623128e+00	ACTE2	NO
5,87780122377000e+00	-7,29012546378377e+00	ACTE2	NO
7,56485156632981e+00	-4,29126844245198e+00	ACTE2	NO
1,98637013055405e+00	-6,88321456748250e+00	ACTE1	NO
7,95652179338059e+00	-5,42014322119954e+00	ACTE2	NO
7,76672439195237e+00	-1,25978623374105e+01	EPEN	NO
1,11910657502732e+00	-5,44514617758992e+00	ACTE1	NO
5,82128171540818e+00	-3,69680819350484e+00	ACTE2	NO
3,57589845277390e+00	-5,16024026709798e+00	ACTE2	NO
4,96642999269089e+00	-4,97431239920857e+00	ACTE2	NO
5,11227826692185e+00	-5,03999767142537e+00	ACTE2	NO
7,25274114228806e+00	-4,36490497428181e+00	ACTE2	NO
5,84758977510056e+00	-4,26399192649129e+00	ACTE2	NO
7,11029414750657e+00	-4,97037229377034e+00	ACTE2	NO
7,02663354493699e+00	-3,71974048453572e+00	ACTE2	NO
6,12938146211228e+00	-5,28298816519978e+00	ACTE2	NO
3,57454328157029e+00	-5,73958215552571e+00	ACTE2	NO
6,74047546006760e+00	-3,95324144202473e+00	ACTE2	NO
5,49918346025071e+00	-4,55521402198079e+00	ACTE2	NO
7,27972011186204e+00	-4,98366556006673e+00	ACTE2	NO
7,58605174638352e+00	-4,94100246268513e+00	ACTE2	NO
6,46242026902756e+00	-4,85047635871175e+00	ACTE2	NO
7,62252788163743e+00	-6,02424964743855e+00	ACTE2	NO
1,10125617600999e+00	-5,97972020941975e+00	ACTE1	NO
5,91187553025803e+00	-3,68578514891865e+00	ACTE2	NO
7,05214576341233e+00	-5,44037017661336e+00	ACTE2	NO
7,52447156526169e+00	-4,23249015647175e+00	ACTE2	NO
5,55150537110886e+00	-7,57034406501057e+00	ACTE2	NO
6,86808042146287e+00	-4,34520921546223e+00	ACTE2	NO
6,55257491685471e+00	-7,26633176642659e+00	ACTE2	NO
6,12493257142625e+00	-4,45379886466267e+00	ACTE2	NO
7,08080276027533e-01	-5,27225932914021e+00	ACTE1	NO
3,87494449235520e+00	-6,81429061728718e+00	ACTE2	NO
2,26497273065171e+00	-7,24588641959431e+00	ACTE1	NO
7,68031482316575e+00	-4,68924770194295e+00	ACTE2	NO
4,44614152528367e+00	-3,60633334952595e+00	ACTE2	NO
6,07705096818528e+00	-6,08952007132771e+00	ACTE2	NO
6,62833051301560e+00	-4,62327394324544e+00	ACTE2	NO
7,50154380418381e+00	-4,32158670264485e+00	ACTE2	NO
6,00628356553635e+00	-4,51437959510091e+00	ACTE2	NO
5,25777749635300e+00	-7,11392412024739e+00	ACTE2	NO
6,28321294404587e+00	-5,50237092810872e+00	ACTE2	NO
4,41448430635056e+00	-3,52953038054707e+00	ACTE2	NO
5,96834735490403e+00	-4,17400321799519e+00	ACTE2	NO
3,30399795547339e-01	-5,48558959800008e+00	ACTE1	NO
7,19191674806199e+00	-6,43921718436482e+00	ACTE2	NO
6,32017831422410e+00	-3,68294606047871e+00	ACTE2	NO
6,07002238847336e+00	-4,47607669669392e+00	ACTE2	NO
6,64063005067429e+00	-5,89957437354329e+00	ACTE2	NO
4,49678830720505e+00	-5,30272970038655e+00	ACTE2	NO
7,74133662797532e+00	-6,47087201911214e+00	ACTE2	NO
7,05159453965745e+00	-4,56573209601643e+00	ACTE2	NO
7,04479198075852e+00	-4,93392858344319e+00	ACTE2	NO
6,80690459825120e+00	-4,79045543509724e+00	ACTE2	NO
6,83682040788254e+00	-4,71792993384602e+00	ACTE2	NO
5,29719333268723e+00	-3,90806398230794e+00	ACTE2	NO
7,45002631761155e+00	-5,26016578513386e+00	ACTE2	NO
6,08197335816941e+00	-4,09620199042561e+00	ACTE2	NO
7,73088245011887e+00	-5,95915183860066e+00	ACTE2	NO
4,35949973680100e+00	-5,95871982413533e+00	ACTE2	NO
4,92557839967332e+00	-5,23304471808675e+00	ACTE2	NO
2,07513837434373e+00	-4,47565898734334e+00	ACTE1	NO
6,55426339723191e+00	-4,15159902411702e+00	ACTE2	NO
7,57513694383225e+00	-1,20987416251302e+01	EPEN	NO
1,58706550218186e+00	-6,08755073386433e+00	ACTE1	NO
5,97426204301438e+00	-4,06793460685017e+00	ACTE2	NO
4,18645410157761e+00	-6,14266071158650e+00	ACTE1	NO
7,82277755357346e+00	-4,85273036795857e+00	ACTE2	NO
7,76421050645432e+00	-4,57203159171345e+00	ACTE2	NO
7,46104697801194e+00	-5,90891036826375e+00	ACTE2	NO
6,67863206483445e+00	-3,93248996573689e+00	ACTE2	NO
7,70879630662522e+00	-6,54486713248494e+00	ACTE2	NO
7,00705890275559e+00	-6,31653365927937e+00	ACTE2	NO
4,68381957627854e+00	-5,02611408072713e+00	ACTE2	NO
6,95097331620774e+00	-3,95662078696492e+00	ACTE2	NO
7,87286262132249e+00	-5,29656991797688e+00	ACTE2	NO
4,60385303117356e+00	-4,16198215323689e+00	ACTE2	NO
5,80851916886887e+00	-4,13314447242024e+00	ACTE2	NO
5,81500272370896e+00	-4,32435903388264e+00	ACTE2	NO
5,69321517564377e+00	-5,94465741950276e+00	ACTE2	NO
5,14735154725632e+00	-5,13693342047932e+00	ACTE2	NO
4,43409661866746e+00	-4,96336898642781e+00	ACTE2	NO
6,83166532136521e+00	-4,39309463340047e+00	ACTE2	NO
7,05746965028367e+00	-8,09963807898762e+00	ACTE2	NO
7,66910438157639e+00	-5,54752693015340e+00	ACTE2	NO
5,83928565599045e+00	-4,12977228003743e+00	ACTE2	NO
6,55123118974290e+00	-5,58010492163899e+00	ACTE2	NO
6,49185065843186e+00	-4,98329362708333e+00	ACTE2	NO
7,21686248399338e+00	-4,63353357154134e+00	ACTE2	NO
4,29007129289231e+00	-3,59446701842549e+00	ACTE2	NO
7,21687249757371e+00	-4,55762920218709e+00	ACTE2	NO
8,02336005784592e+00	-5,19495353537800e+00	ACTE2	NO
3,76063565827927e+00	-4,71261558371785e+00	ACTE1	NO
4,83246211625657e+00	-4,69443187552693e+00	ACTE2	NO
3,08101229287705e+00	-6,01826963263753e+00	ACTE2	NO
4,26277331925950e+00	-5,49350271064046e+00	ACTE2	NO
7,40510205842576e+00	-4,71282348471883e+00	ACTE2	NO
6,24590854264817e+00	-4,86911973792317e+00	ACTE2	NO
6,45106916047654e+00	-5,35590801078084e+00	ACTE2	NO
7,66172294236741e+00	-4,93141946631673e+00	ACTE2	NO
4,75365905381760e+00	-3,98237714606526e+00	ACTE2	NO
6,92057685472092e+00	-4,03785095053914e+00	ACTE2	NO
2,53306703187546e+00	-5,93925914603474e+00	ACTE1	NO
7,42665509797654e+00	-4,16667709189656e+00	ACTE2	NO
8,06443481065354e+00	-1,26447611792684e+01	EPEN	NO
7,32676343537888e+00	-4,52912292319539e+00	ACTE2	NO
4,25442962266526e+00	-4,59700403052571e+00	ACTE2	NO
4,50153188325486e+00	-3,61169419127705e+00	ACTE2	NO
7,35535220719895e+00	-5,08975801306966e+00	ACTE2	NO
4,74654416658005e+00	-4,39045772391560e+00	ACTE2	NO
7,13847808457932e+00	-4,74738416510823e+00	ACTE2	NO
5,17373399354539e+00	-4,17975864249470e+00	ACTE2	NO
4,73653630830369e+00	-3,93950662451985e+00	ACTE2	NO
6,90799169160447e+00	-4,84945020514729e+00	ACTE2	NO
3,92781333543381e+00	-3,91819486457112e+00	ACTE2	NO
7,09290675736985e+00	-4,91058931189778e+00	ACTE2	NO
7,11901454545579e+00	-4,71061286765340e+00	ACTE2	NO
7,08314542390427e+00	-4,01801976996663e+00	ACTE2	NO
7,28148297883591e+00	-4,78681526023152e+00	ACTE2	NO
6,29357604600510e+00	-4,05404004889729e+00	ACTE2	NO
7,93632297135911e+00	-4,66135558921101e+00	ACTE2	NO
6,98073510743699e+00	-6,59293231803181e+00	ACTE2	NO
6,19849662400803e+00	-3,26874050933125e+00	ACTE2	NO
5,86180047608933e+00	-4,99697789984944e+00	ACTE2	NO
7,54380588151536e+00	-5,63647613364461e+00	ACTE2	NO
-2,15271272584585e-01	-5,06226835089925e+00	ACTE1	NO
5,85219554521165e+00	-4,77057657080891e+00	ACTE2	NO
6,35546521760544e+00	-4,31444606620076e+00	ACTE2	NO
5,69454221345505e+00	-4,04461393195393e+00	ACTE2	NO
7,62518577195725e+00	-5,79961929160359e+00	ACTE2	NO
6,95389346696458e+00	-4,22017917472127e+00	ACTE2	NO
6,45960216142258e+00	-4,26815900641682e+00	ACTE2	NO
7,12181739427170e+00	-3,95644244986775e+00	ACTE2	NO
7,25762538529954e+00	-1,19418688758016e+01	EPEN	NO
6,37087611772141e+00	-3,99624976950886e+00	ACTE2	NO
7,02762775041184e+00	-3,95928201514485e+00	ACTE2	NO
7,12047938920579e+00	-5,65536031562092e+00	ACTE2	NO
5,13233117677292e+00	-5,56339082556966e+00	ACTE2	NO
1,81769065476975e+00	-5,35421428519490e+00	ACTE1	NO
5,39994268037400e+00	-4,36523923712971e+00	ACTE2	NO
3,29935173608384e+00	-6,03451499778035e+00	ACTE1	NO
7,05224208451829e+00	-4,49627647238972e+00	ACTE2	NO
7,08938817597947e+00	-6,93139371711018e+00	ACTE2	NO
5,73504666902146e+00	-3,78923854666951e+00	ACTE2	NO
5,43637113191209e+00	-5,43948469001057e+00	ACTE2	NO
7,14006976701340e+00	-4,23150262671712e+00	ACTE2	NO
1,24302141286454e+00	-5,06692085105183e+00	ACTE1	NO
4,49729470826707e+00	-4,65206394034627e+00	ACTE2	NO
6,79316548921189e+00	-4,85420236426594e+00	ACTE2	NO
6,80798463441453e+00	-3,72109017211201e+00	ACTE2	NO
7,23274211503586e+00	-5,86920986014607e+00	ACTE2	NO
7,11149482347092e+00	-5,93244895774129e+00	ACTE2	NO
6,96543149568162e+00	-6,10162601310017e+00	ACTE2	NO
5,66906146623215e+00	-5,35450897055867e+00	ACTE2	NO
1,97798375703416e+00	-5,00636634665730e+00	ACTE1	NO
7,75399856187424e+00	-4,93791065055134e+00	ACTE2	NO
-4,70440246907745e-02	-5,45972165900471e+00	ACTE1	NO
5,64530400849900e+00	-4,39814290839436e+00	ACTE2	NO
2,70881943322739e+00	-5,57469234305623e+00	ACTE1	NO
5,34801225282273e+00	-5,41440019446614e+00	ACTE2	NO
3,09267692185959e+00	-4,90311393576863e+00	ACTE2	NO
6,15007810212693e+00	-5,36248693305257e+00	ACTE2	NO
2,07512788392625e+00	-5,83039483863118e+00	ACTE1	NO
7,44690303422532e+00	-5,00588044959309e+00	ACTE2	NO
7,37567119218430e+00	-1,19905434592366e+01	EPEN	NO
7,14804105378709e+00	-4,28839216071370e+00	ACTE2	NO
7,36645440675339e+00	-4,86378393012288e+00	ACTE2	NO
4,87148933030686e+00	-4,82085618811848e+00	ACTE2	NO
2,94351105310044e+00	-5,34731492835286e+00	ACTE1	NO
6,06866101838669e+00	-3,87002000647786e+00	ACTE2	NO
7,91209487535081e+00	-5,29761276084187e+00	ACTE2	NO
2,07968120194993e+00	-5,68157491523030e+00	ACTE1	NO
7,15115241624436e+00	-5,32195720511677e+00	ACTE2	NO
5,62563256837449e+00	-4,03431901770833e+00	ACTE2	NO
5,95230798341355e+00	-5,53131828147175e+00	ACTE2	NO
5,31415729142747e+00	-4,75041684943440e+00	ACTE2	NO
4,48536996461472e+00	-3,42389426070454e+00	ACTE2	NO
6,95961646653733e+00	-6,23027000266316e+00	ACTE2	NO
6,86088351823411e+00	-7,53187618094685e+00	ACTE2	NO
3,84562091447434e+00	-3,64424214202168e+00	ACTE2	NO
7,01820592500291e+00	-5,03280362921956e+00	ACTE2	NO
5,87220744706711e+00	-5,82546768027547e+00	ACTE2	NO
7,24343518830857e+00	-4,86205825644734e+00	ACTE2	NO
7,36668901063523e+00	-5,55131683188679e+00	ACTE2	NO
5,46839313127122e+00	-3,77948961097005e+00	ACTE2	NO
2,81124643899521e+00	-4,68736610251668e+00	ACTE1	NO
6,72004775621018e+00	-4,52256021338704e+00	ACTE2	NO
7,32833079911790e+00	-4,64130506354573e+00	ACTE2	NO
6,71578054048142e+00	-6,61174211341145e+00	ACTE2	NO
4,43570880509934e+00	-7,17510042029622e+00	ACTE2	NO
6,09172277070603e+00	-3,84663281279805e+00	ACTE2	NO
7,70328645326218e+00	-5,20913610297444e+00	ACTE2	NO
4,24486665345750e+00	-4,79524860221150e+00	ACTE2	NO
4,64027719117722e+00	-5,47945127326253e+00	ACTE2	NO
7,23075179673752e+00	-5,79417285758259e+00	ACTE2	NO
1,26806048966965e+00	-6,27745637732747e+00	ACTE1	NO
6,93408135987839e+00	-6,38428983527425e+00	ACTE2	NO
7,46640090562424e+00	-4,95537862616780e+00	ACTE2	NO
6,90452460862717e+00	-7,06931886512044e+00	ACTE2	NO
5,65901355363450e+00	-3,73436436492207e+00	ACTE2	NO
6,88685445405564e+00	-7,31861505347493e+00	ACTE2	NO
6,94313840486130e+00	-3,97663030463460e+00	ACTE2	NO
7,66271476365647e+00	-5,25774297553303e+00	ACTE2	NO
6,78775815583787e+00	-5,01984796363118e+00	ACTE2	NO
7,02675370790085e+00	-5,00370416480305e+00	ACTE2	NO
7,66374950028977e+00	-6,14071283179524e+00	ACTE2	NO
5,64318971253953e+00	-4,23455009299519e+00	ACTE2	NO
4,34164075471482e+00	-5,56224355536702e+00	ACTE2	NO
3,33120874978623e+00	-3,43913183051350e+00	ACTE2	NO
7,48357133485398e+00	-1,19914332373739e+01	EPEN	NO
3,82645539857468e+00	-6,99398288565877e+00	ACTE1	NO
6,37165002442917e+00	-3,90181026297810e+00	ACTE2	NO
7,57272176362595e+00	-5,54772434073689e+00	ACTE2	NO
3,79044465638718e+00	-6,92114791709187e+00	ACTE1	NO
6,37649945832810e+00	-5,60873613196614e+00	ACTE2	NO
7,81142882920823e+00	-6,25990018683675e+00	ACTE2	NO
3,98811559297166e+00	-4,89992198783162e+00	ACTE2	NO
6,92438249208054e+00	-4,15646610099080e+00	ACTE2	NO
1,90103869058213e+00	-5,53236303168538e+00	ACTE1	NO
4,80930499650559e+00	-5,36237201529744e+00	ACTE2	NO
5,06949214555344e+00	-3,93670043784383e+00	ACTE2	NO
5,20858602143845e+00	-5,57082519370320e+00	ACTE2	NO
6,88985757447800e+00	-4,67954835730794e+00	ACTE2	NO
7,18240718461594e+00	-6,50336274939778e+00	ACTE2	NO
7,79707030870042e+00	-5,05084047156575e+00	ACTE2	NO
4,08105258561692e+00	-4,96640453177693e+00	ACTE2	NO
3,68532256700120e+00	-5,41463289099934e+00	ACTE1	NO
5,60767964936814e+00	-4,82239827948811e+00	ACTE2	NO
7,02169875718674e+00	-6,30470666724446e+00	ACTE2	NO
7,11818484880051e+00	-4,36885557013753e+00	ACTE2	NO
7,14944629289231e+00	-4,16917190390828e+00	ACTE2	NO
6,04049424745164e+00	-6,42400369483235e+00	ACTE2	NO
6,98516158677659e+00	-4,27009591895344e+00	ACTE2	NO
7,57555322267136e+00	-4,08686790305379e+00	ACTE2	NO
7,75799254991135e+00	-1,25246687873006e+01	EPEN	NO
7,17053203202805e+00	-5,64722213584187e+00	ACTE2	NO
5,57790498353562e+00	-5,74998674231770e+00	ACTE2	NO
5,16201095201096e+00	-4,61484298545125e+00	ACTE2	NO
6,54614667512498e+00	-4,42059573966267e+00	ACTE2	NO
2,02259926416001e+00	-5,94162139731648e+00	ACTE2	NO
5,57648210145554e+00	-3,98170909720662e+00	ACTE2	NO
1,36570410348496e+00	-4,53063402014973e+00	ACTE1	NO
3,45150904275498e+00	-4,49152240592244e+00	ACTE1	NO
7,49078063584885e+00	-4,19237861472371e+00	ACTE2	NO
2,13030581094346e+00	-5,79431257086995e+00	ACTE1	NO
5,72599916078171e+00	-7,10447845298054e+00	ACTE2	NO
8,66557522788855e-01	-6,12933215934041e+00	ACTE1	NO
6,33592776872239e+00	-4,39824066001179e+00	ACTE2	NO
7,36580829240403e+00	-5,41364583808186e+00	ACTE2	NO
7,22786740876755e+00	-4,96125612097981e+00	ACTE2	NO
5,31110982514939e+00	-5,70055064994099e+00	ACTE2	NO
6,33773069001755e+00	-4,40543613272908e+00	ACTE2	NO
7,70312862016282e+00	-5,68822917777302e+00	ACTE2	NO
4,82014970399460e+00	-3,93012103873494e+00	ACTE2	NO
7,78689651109299e+00	-4,83915290671590e+00	ACTE2	NO
7,57347993470750e+00	-5,17175206977132e+00	ACTE2	NO
5,59562854386887e+00	-3,89595565634968e+00	ACTE2	NO
8,09343032456955e+00	-1,25695687277913e+01	EPEN	NO
7,12024812318406e+00	-5,60196981269124e+00	ACTE2	NO
4,18241242982468e+00	-3,45204171973469e+00	ACTE2	NO
6,92694167710862e+00	-5,74322709876301e+00	ACTE2	NO
3,93400554277024e+00	-6,77989158469441e+00	ACTE2	NO
5,94077758409104e+00	-6,29702100592854e+00	ACTE2	NO
7,12239865876755e+00	-6,89628133612874e+00	ACTE2	NO
1,64760570146165e+00	-5,56805906134846e+00	ACTE1	NO
1,65208272554001e+00	-5,61031589347127e+00	ACTE1	NO
4,19306068040452e+00	-3,87847099143269e+00	ACTE2	NO
7,64161233522019e+00	-4,73931226569417e+00	ACTE2	NO
7,71987609483323e+00	-4,58815011817219e+00	ACTE2	NO
7,40195159532151e+00	-5,74029788810017e+00	ACTE2	NO
7,23302869416794e+00	-1,20756216986776e+01	EPEN	NO
7,11151389695725e+00	-4,70035133200886e+00	ACTE2	NO
1,26747803308091e+00	-5,08899555045369e+00	ACTE1	NO
7,27516965486130e+00	-4,11236152487996e+00	ACTE2	NO
5,13699798204026e+00	-6,58711061316731e+00	ACTE2	NO
7,98032359696946e+00	-5,32713088828328e+00	ACTE2	NO
5,49039153672776e+00	-5,42436179953816e+00	ACTE2	NO
2,00917439080796e+00	-5,18964443045857e+00	ACTE1	NO
2,18863372422776e+00	-4,42238674002888e+00	ACTE1	NO
7,37125091172776e+00	-3,93590078192952e+00	ACTE2	NO
6,66262988664231e+00	-3,79148611861470e+00	ACTE2	NO
7,29146651841721e+00	-4,91184863883259e+00	ACTE2	NO
5,05328731156907e+00	-4,52569684821370e+00	ACTE2	NO
7,68687848664841e+00	-6,48481426078084e+00	ACTE2	NO
7,09638146974167e+00	-5,45103988486531e+00	ACTE2	NO
6,13536243058762e+00	-4,79293355780842e+00	ACTE2	NO
3,50501327134690e+00	-6,64384612876179e+00	ACTE1	NO
4,69951228715501e+00	-3,78524718123677e+00	ACTE2	NO
3,45304755784592e+00	-4,98687372046712e+00	ACTE2	NO
7,88133029557786e+00	-1,24378014548421e+01	EPEN	NO
7,34951667405686e+00	-5,19637260276082e+00	ACTE2	NO
4,12446527101121e+00	-6,43409690696004e+00	ACTE1	NO
4,22131948091111e+00	-5,14758262473347e+00	ACTE2	NO
1,34063117124161e+00	-5,04119834738972e+00	ACTE1	NO
7,85349540330491e+00	-5,33977517920735e+00	ACTE2	NO
6,98618726350388e+00	-5,61243543463948e+00	ACTE2	NO
7,87146644212327e+00	-4,57977971869710e+00	ACTE2	NO
7,56412772752366e+00	-5,46145877677205e+00	ACTE2	NO
5,95635537721238e+00	-4,49634418326619e+00	ACTE2	NO
9,69506307617041e-01	-6,10884675818684e+00	ACTE1	NO
6,88125877000413e+00	-4,12029228049519e+00	ACTE2	NO
7,03425721742234e+00	-7,49991617041829e+00	ACTE2	NO
5,32413796998582e+00	-5,57404956656697e+00	ACTE2	NO
2,05399765745017e-01	-5,73971614676717e+00	ACTE1	NO
6,08643416978440e+00	-5,28659353095296e+00	ACTE2	NO
4,56348209001145e+00	-5,12443170386555e+00	ACTE2	NO
6,56720237351975e+00	-3,85072526770833e+00	ACTE2	NO
7,27321605302415e+00	-5,11027488547566e+00	ACTE2	NO
5,55687360383591e+00	-5,55010089713338e+00	ACTE2	NO
7,88212279893479e+00	-4,94078836280110e+00	ACTE2	NO
1,99040965653977e+00	-6,21078262168172e+00	ACTE1	NO
5,76419143296799e+00	-5,00169572669270e+00	ACTE2	NO
7,64612369157395e+00	-4,74424562293294e+00	ACTE2	NO
1,60464183904252e+00	-5,02532491523030e+00	ACTE1	NO
1,48894791223130e+00	-6,29868707495930e+00	ACTE1	NO
4,74830131150803e+00	-5,13430890876057e+00	ACTE2	NO
6,76335029222092e+00	-5,43328151541951e+00	ACTE2	NO
7,68089656449876e+00	-1,19854479773641e+01	EPEN	NO
7,04429416276536e+00	-4,20418510276082e+00	ACTE2	NO
7,91542796708665e+00	-5,10462817984822e+00	ACTE2	NO
6,55377177812180e+00	-5,74033651190999e+00	ACTE2	NO
7,02231292344651e+00	-7,22186670142415e+00	ACTE2	NO
6,83285836793503e+00	-4,57815990287068e+00	ACTE2	NO
6,36191968537888e+00	-6,13041505652669e+00	ACTE2	NO
2,26064209558091e+00	-7,32608423072102e+00	ACTE1	NO
1,29511241532883e+00	-5,66097793418172e+00	ACTE1	NO
3,49288372613511e+00	-5,12352046805623e+00	ACTE2	NO
7,44175462342820e+00	-3,95073757010701e+00	ACTE2	NO
5,92360238648972e+00	-5,54399881201985e+00	ACTE2	NO
4,00648097611985e+00	-4,44809970694783e+00	ACTE2	NO
1,43750314332566e+00	-4,94130620795491e+00	ACTE1	NO
7,45686463929734e+00	-4,91023263770344e+00	ACTE2	NO
7,69070415116868e+00	-4,57428273993733e+00	ACTE2	NO
7,40043239213547e+00	-4,91959342795613e+00	ACTE2	NO
6,35541610337815e+00	-4,97544488745930e+00	ACTE2	NO
6,32351799980017e-01	-6,06150827246907e+00	ACTE1	NO
5,84750918962083e+00	-4,23653325873616e+00	ACTE2	NO
4,56759242631516e+00	-3,59911832648518e+00	ACTE2	NO
1,24814431287369e+00	-6,32573804694417e+00	ACTE1	NO
7,39194326020798e+00	-5,69545039969685e+00	ACTE2	NO
7,16757230378709e+00	-3,73991880255940e+00	ACTE2	NO
5,94321326829514e+00	-4,54419908362630e+00	ACTE2	NO
7,04245786286912e+00	-6,00397453147175e+00	ACTE2	NO
5,19060830689988e+00	-3,63293800193074e+00	ACTE2	NO
7,23211412049851e+00	-4,39699849921467e+00	ACTE2	NO
7,46989230729661e+00	-3,95333013373616e+00	ACTE2	NO
5,83448581315598e+00	-3,97008952933552e+00	ACTE2	NO
7,76336173631272e+00	-5,99692640143635e+00	ACTE2	NO
7,05801229096970e+00	-5,66835222083333e+00	ACTE2	NO
7,33986453630051e+00	-1,19524727805257e+01	EPEN	NO
5,62113217927537e+00	-4,35189924079182e+00	ACTE2	NO
-4,50001069156203e-02	-5,99553594428303e+00	ACTE1	NO
6,68298415757737e+00	-4,57589444953206e+00	ACTE2	NO
5,86155442811570e+00	-2,51920637923482e+00	ACTE2	NO
6,33190135575852e+00	-3,91894826728108e+00	ACTE2	NO
3,33455686189255e+00	-5,93026933509114e+00	ACTE1	NO
5,28435783006272e+00	-6,35902557212117e+00	ACTE2	NO
7,66371135331711e+00	-4,41387519675496e+00	ACTE2	NO
4,79862670518479e+00	-4,14521274405720e+00	ACTE2	NO
2,11362747766099e+00	-7,01210698920491e+00	ACTE1	NO
5,56528024293503e+00	-5,67046699362996e+00	ACTE2	NO
4,20798902131638e+00	-5,06640300589802e+00	ACTE2	NO
5,63741616822800e+00	-3,69473705130818e+00	ACTE2	NO
5,81102447129807e+00	-4,85989055472615e+00	ACTE2	NO
6,90108613587937e+00	-6,98304281073811e+00	ACTE2	NO
7,59793405152878e+00	-6,10419998008015e+00	ACTE2	NO
8,43465499497971e+00	-1,28342333777547e+01	EPEN	NO
1,44087295152268e+00	-6,77973565894368e+00	ACTE1	NO
5,13052634812913e+00	-6,84518346625569e+00	ACTE2	NO
2,90884308435044e+00	-4,32181224662068e+00	ACTE1	NO
5,63415698625168e+00	-3,21193966704610e+00	ACTE2	NO
7,30024270631394e+00	-5,80888519126179e+00	ACTE2	NO
7,92270927049241e+00	-4,81663284140828e+00	ACTE2	NO
7,53039960481248e+00	-5,29083881217244e+00	ACTE2	NO
6,78982667543015e+00	-4,54613933402302e+00	ACTE2	NO
7,75937823869309e+00	-1,20462990744710e+01	EPEN	NO
6,98466567613206e+00	-6,72029313880208e+00	ACTE2	NO
7,21355847932419e+00	-6,70843562918904e+00	ACTE2	NO
5,38682155229172e+00	-6,47093829947713e+00	ACTE2	NO
2,35282687760911e+00	-5,48928699332478e+00	ACTE1	NO
6,91653041459641e+00	-3,92801961737874e+00	ACTE2	NO
7,18592767335496e+00	-1,20324936850667e+01	EPEN	NO
7,51714782334885e+00	-5,76883039313557e+00	ACTE2	NO
6,95678834535203e+00	-4,35223398047688e+00	ACTE2	NO
4,01074512973639e-01	-5,63551482993367e+00	ACTE1	NO
5,78259210206589e+00	-2,90167412596944e+00	ACTE2	NO
7,32040719606003e+00	-1,19608489020467e+01	EPEN	NO
6,88910417176804e+00	-4,08744153815510e+00	ACTE2	NO
4,77825717546067e+00	-3,87093028861287e+00	ACTE2	NO
5,57673005677781e+00	-4,00679168540242e+00	ACTE2	NO
7,66636161424241e+00	-6,46896800833943e+00	ACTE2	NO
1,36476914502701e+00	-6,08311328727009e+00	ACTE1	NO
7,32694940187058e+00	-5,96835098105672e+00	ACTE2	NO
7,54051045991501e+00	-6,66783437567952e+00	ACTE2	NO
7,38594512559495e+00	-6,99444827872517e+00	ACTE2	NO
1,97974662400803e+00	-4,47657022315266e+00	ACTE1	NO
4,93445138551316e+00	-5,38241634207967e+00	ACTE2	NO
6,98341302491746e+00	-4,47712335425618e+00	ACTE2	NO
7,42031221009812e+00	-4,67270097571614e+00	ACTE2	NO
2,21902684785447e+00	-5,89373264151814e+00	ACTE1	NO
6,89997081376633e+00	-3,93331727820637e+00	ACTE2	NO
7,42772321321091e+00	-4,70072755652669e+00	ACTE2	NO
1,38981692411027e+00	-4,26588735419514e+00	ACTE1	NO
7,15680722810349e+00	-1,26725617392659e+01	EPEN	NO
7,56357030488572e+00	-1,20386935217977e+01	EPEN	NO
6,22685746766648e+00	-3,96133861380818e+00	ACTE2	NO
5,83026151277146e+00	-5,25822696524861e+00	ACTE2	NO
2,48852090455613e+00	-5,50093231040242e+00	ACTE1	NO
5,26951531983933e+00	-4,57454404670003e+00	ACTE2	NO
5,79753665544114e+00	-5,44562873679402e+00	ACTE2	NO
6,40780572511277e+00	-5,53591213065388e+00	ACTE2	NO
2,09576468087754e+00	-6,47597417670491e+00	ACTE1	NO
7,03537587739548e+00	-4,30703410941365e+00	ACTE2	NO
5,94458179093918e+00	-6,36455688315633e+00	ACTE2	NO
7,51484517671189e+00	-4,92243108588460e+00	ACTE2	NO
3,88686923600754e+00	-6,55939540702107e+00	ACTE1	NO
7,04773120500168e+00	-5,98632297354939e+00	ACTE2	NO
4,94195441819749e+00	-3,84668049651387e+00	ACTE2	NO
6,26971988298020e+00	-6,76004609900716e+00	ACTE2	NO
1,56256572820267e+00	-5,57164249259236e+00	ACTE1	NO
7,83631114579758e+00	-5,47719774085286e+00	ACTE2	NO
1,29620008088669e+00	-5,51127967673543e+00	ACTE1	NO
5,90302447892747e+00	-4,05995664435628e+00	ACTE2	NO
5,03261451341233e+00	-4,74590072470906e+00	ACTE2	NO
5,13145475007615e+00	-3,93511304694417e+00	ACTE2	NO
6,78876142121873e+00	-3,49659833747151e+00	ACTE2	NO
4,40302590943894e+00	-3,89249191123250e+00	ACTE2	NO
6,05860070802292e+00	-5,13436803656819e+00	ACTE2	NO
3,72295121766648e+00	-6,25086364585164e+00	ACTE2	NO
7,56279830552659e+00	-6,18139705497029e+00	ACTE2	NO
8,40743347183081e-01	-5,33071431952717e+00	ACTE1	NO
6,51803283311448e+00	-6,03048715430501e+00	ACTE2	NO
6,68405370332322e+00	-6,40746841269734e+00	ACTE2	NO
5,95770721055588e+00	-5,24984273749592e+00	ACTE2	NO
7,51621894456467e+00	-1,20415640814901e+01	EPEN	NO
7,73382453538499e+00	-4,93589076834920e+00	ACTE2	NO
6,84882716752610e+00	-6,22634754019978e+00	ACTE2	NO
6,54114989854417e+00	-4,47248706656697e+00	ACTE2	NO
7,71834926225266e+00	-4,89048728781941e+00	ACTE2	NO
5,15588311769089e+00	-4,43298587638142e+00	ACTE2	NO
5,10862712480149e+00	-5,05648002463582e+00	ACTE2	NO
7,14332465745530e+00	-4,22712097007039e+00	ACTE2	NO
4,88606242753586e+00	-3,90668496924641e+00	ACTE2	NO
1,52397458173356e+00	-5,64367780524495e+00	ACTE1	NO
5,19625501252732e+00	-4,51364288169148e+00	ACTE2	NO
6,78425483323655e+00	-4,34791765052083e+00	ACTE2	NO
7,37022618867478e+00	-4,16787967520955e+00	ACTE2	NO
5,43450812913499e+00	-3,97500095206502e+00	ACTE2	NO
3,49594359017930e+00	-5,57457933264973e+00	ACTE1	NO
6,58374623872361e+00	-4,70526895362141e+00	ACTE2	NO
7,32249288179001e+00	-6,71983394461873e+00	ACTE2	NO
7,26135091401658e+00	-7,05500039893391e+00	ACTE2	NO
7,66286687470994e+00	-6,57747325736287e+00	ACTE2	NO
3,49722961999497e+00	-5,78013429480794e+00	ACTE2	NO
7,46578006364426e+00	-1,20317688925863e+01	EPEN	NO
2,43670944787583e+00	-5,44260272818806e+00	ACTE1	NO
6,68323831178269e+00	-4,88085422354939e+00	ACTE2	NO
7,74699668504319e+00	-4,66054115134480e+00	ACTE2	NO
7,34204463578782e+00	-4,66027173835042e+00	ACTE2	NO
7,30614404298386e+00	-4,48753604727986e+00	ACTE2	NO
1,17988531209550e+00	-4,54417524176839e+00	ACTE1	NO
1,23565880872330e+00	-4,89618930655720e+00	ACTE1	NO
4,58798150636277e+00	-4,43967637854817e+00	ACTE2	NO
6,85398654557786e+00	-6,70476636725667e+00	ACTE2	NO
7,03419332124314e+00	-3,89286146003010e+00	ACTE2	NO
3,99974851228318e+00	-3,66683254081013e+00	ACTE2	NO
7,54592017747483e+00	-4,91378650504353e+00	ACTE2	NO
7,39082746125779e+00	-4,56588945227864e+00	ACTE2	NO
6,63720731355271e+00	-5,61269578772786e+00	ACTE2	NO
6,73082618333420e+00	-4,07486114341023e+00	ACTE2	NO
7,49064330674729e+00	-5,22123775321248e+00	ACTE2	NO
6,73144416429124e+00	-4,62860116797688e+00	ACTE2	NO
7,34408883668503e+00	-6,18552741843465e+00	ACTE2	NO
4,23137073136887e+00	-5,83277520972493e+00	ACTE2	NO
6,29083232499680e+00	-4,56174192267659e+00	ACTE2	NO
6,03370885469041e+00	-4,99998912650349e+00	ACTE2	NO
7,89475230790696e+00	-5,33601627188924e+00	ACTE2	NO
4,38980941392502e+00	-6,34832629996541e+00	ACTE2	NO
7,56749848939500e+00	-4,72250757056477e+00	ACTE2	NO
6,70642737962327e+00	-4,35592470008137e+00	ACTE2	NO
7,26147012330613e+00	-6,66223869162800e+00	ACTE2	NO
3,81613950349412e+00	-3,49697813826802e+00	ACTE2	NO
7,29479961015305e+00	-5,67338332968953e+00	ACTE2	NO
7,48470859147629e+00	-5,90139970618489e+00	ACTE2	NO
7,89544276811204e+00	-5,62411937552693e+00	ACTE2	NO
7,66813592530808e+00	-5,35997447806599e+00	ACTE2	NO
6,00180368043503e+00	-3,63635477858784e+00	ACTE2	NO
5,56461886979661e+00	-4,51462230521443e+00	ACTE2	NO
6,29210023500046e+00	-4,79855356055501e+00	ACTE2	NO
5,49733142472825e+00	-4,79016074973347e+00	ACTE2	NO
6,17579011537156e+00	-3,83421597319844e+00	ACTE2	NO
5,83246513381812e-01	-6,74056062537434e+00	ACTE1	NO
2,24233703233323e+00	-5,73554572898152e+00	ACTE1	NO
6,49680738069138e+00	-6,44354972678425e+00	ACTE2	NO
7,08699445344529e+00	-4,63910684424641e+00	ACTE2	NO
4,47919015504441e+00	-5,28709611731770e+00	ACTE2	NO
5,09767512895188e+00	-4,22354230719807e+00	ACTE2	NO
4,81240014649949e+00	-3,92969713050130e+00	ACTE2	NO
2,18461494065842e+00	-4,69527063208821e+00	ACTE1	NO
4,37478141404709e+00	-4,10075101691487e+00	ACTE2	NO
6,77666120149216e+00	-5,03286704856160e+00	ACTE2	NO
6,90162686921677e+00	-3,96329650717976e+00	ACTE2	NO
6,87242822267136e+00	-4,29600057440999e+00	ACTE2	NO
5,45032291032395e+00	-3,71965131598714e+00	ACTE2	NO
7,15696792222581e+00	-5,03723201590779e+00	ACTE2	NO
3,80616836167893e+00	-6,08906993705037e+00	ACTE1	NO
6,22813300706467e+00	-8,12338743048909e+00	ACTE2	NO
7,10803393937668e+00	-3,83710036116841e+00	ACTE2	NO
4,35715608216843e+00	-4,04671630698445e+00	ACTE1	NO
7,19214372254929e+00	-4,92223748999837e+00	ACTE2	NO
7,11976985551438e+00	-4,27756175833943e+00	ACTE2	NO
6,55382375337205e+00	-4,45728883582356e+00	ACTE2	NO
7,29108981706223e+00	-6,15566501456502e+00	ACTE2	NO
4,84748344041428e+00	-3,75334629851582e+00	ACTE2	NO
7,54002408601365e+00	-1,20198231680990e+01	EPEN	NO
2,71056608773789e+00	-5,21850547629597e+00	ACTE2	NO
7,01736049272141e+00	-5,88605985480550e+00	ACTE2	NO
7,33231191255173e+00	-5,18915614920857e+00	ACTE2	NO
5,33713035203538e+00	-3,96919689017537e+00	ACTE2	NO
1,34669868566117e+00	-7,02339467841389e+00	ACTE1	NO
7,22224454499802e+00	-4,08011112052205e+00	ACTE2	NO
7,53443746186814e+00	-5,87572297888997e+00	ACTE2	NO
5,04184083558640e+00	-3,93798360663655e+00	ACTE2	NO
7,65419129945359e+00	-4,46167907553914e+00	ACTE2	NO
7,06046847917161e+00	-4,95804748374226e+00	ACTE2	NO
6,62665967561326e+00	-4,00825700598958e+00	ACTE2	NO
5,93367080308518e+00	-3,78221807318928e+00	ACTE2	NO
4,77428607560715e+00	-5,02204236823323e+00	ACTE2	NO
7,55312900163254e+00	-1,21144305213094e+01	EPEN	NO
7,16486005403123e+00	-3,94832191306355e+00	ACTE2	NO
7,26885299302659e+00	-4,59280071097615e+00	ACTE2	NO
6,13398238197180e-01	-6,65999183493855e+00	ACTE1	NO
7,85735778428635e+00	-1,23149729712606e+01	EPEN	NO
4,65135125733933e+00	-3,82075700598958e+00	ACTE2	NO
7,16007260896287e+00	-5,01017818289998e+00	ACTE2	NO
1,86450605012498e+00	-6,07797632056477e+00	ACTE1	NO
7,14469890214524e+00	-5,35809955435994e+00	ACTE2	NO
6,74543742753586e+00	-4,04905471640828e+00	ACTE2	NO
7,62985114671311e+00	-6,59668598014119e+00	ACTE2	NO
7,57214192964158e+00	-5,67652807074788e+00	ACTE2	NO
5,80544356919846e+00	-4,03304109412434e+00	ACTE2	NO
6,75564603425584e+00	-4,11856946784260e+00	ACTE2	NO
5,35380773164353e+00	-5,67704019385579e+00	ACTE2	NO
2,90343384362778e+00	-5,24234924155476e+00	ACTE1	NO
5,63915280915818e+00	-2,63882980185750e+00	ACTE2	NO
7,67090348817429e+00	-7,07288083869221e+00	ACTE2	NO
7,47640304185471e+00	-4,69561776953938e+00	ACTE2	NO
7,74616889573655e+00	-5,67145166236165e+00	ACTE2	NO
5,39890794374070e+00	-3,67663655120137e+00	ACTE2	NO
5,49031428910813e+00	-4,39226255255940e+00	ACTE2	NO
7,22343139268479e+00	-7,21134910422566e+00	ACTE2	NO
6,64136581040940e+00	-3,93328914481404e+00	ACTE2	NO
3,99864034272751e+00	-5,77890643912556e+00	ACTE2	NO
7,23488931275925e+00	-7,02453050452473e+00	ACTE2	NO
6,39819936372361e+00	-4,84065351325276e+00	ACTE2	NO
4,34355907060227e+00	-4,07807407218220e+00	ACTE2	NO
7,30908660508713e+00	-5,07588300544026e+00	ACTE2	NO
5,08683471299729e+00	-3,35267052489522e+00	ACTE2	NO
7,41146688081345e+00	-5,12280664283040e+00	ACTE2	NO
4,14026527024827e+00	-3,67401871520283e+00	ACTE2	NO
6,10837344743333e+00	-3,91430053550008e+00	ACTE2	NO
3,91569241062018e-01	-5,46451864081624e+00	ACTE1	NO
1,32255200959763e+00	-5,50489673453572e+00	ACTE1	NO
3,08599691011033e+00	-6,25488719779256e+00	ACTE2	NO
6,35467509843430e+00	-4,36466560202840e+00	ACTE2	NO
6,95217208482346e+00	-5,77229461508992e+00	ACTE2	NO
5,75797109223923e+00	-5,96429357367757e+00	ACTE2	NO
7,58371667481980e+00	-4,98974666434529e+00	ACTE2	NO
7,48458318330369e+00	-4,49741182166341e+00	ACTE2	NO
7,74362544633469e+00	-5,99528179007771e+00	ACTE2	NO
6,39637403108201e+00	-3,78273734885457e+00	ACTE2	NO
6,45564441300950e+00	-4,22698030310872e+00	ACTE2	NO
4,76221065141282e+00	-6,54673538047078e+00	ACTE2	NO
1,62961749650559e+00	-6,23177537757161e+00	ACTE1	NO
7,56475619889817e+00	-4,86158809500935e+00	ACTE2	NO
7,31429700471482e+00	-5,58239421683552e+00	ACTE2	NO
7,27485446549973e+00	-5,37750396567586e+00	ACTE2	NO
2,68925838090501e+00	-6,01263007956746e+00	ACTE1	NO
4,48240594483933e+00	-5,75641784507039e+00	ACTE2	NO
2,24259571649155e+00	-5,62194404441121e+00	ACTE1	NO
7,99030665971360e+00	-4,83651075202229e+00	ACTE2	NO
6,49630622483811e+00	-4,60142717200520e+00	ACTE2	NO
8,01767615892014e+00	-5,08458528357747e+00	ACTE2	NO
6,93323974229417e+00	-4,33417615729573e+00	ACTE2	NO
7,23603562928757e+00	-4,99135837394002e+00	ACTE2	NO
6,86769036866746e+00	-4,14718875724080e+00	ACTE2	NO
7,16845683671555e+00	-4,28431281882527e+00	ACTE2	NO
5,12570075608811e+00	-5,44713554221394e+00	ACTE2	NO
6,04301854148718e-01	-5,29269656974080e+00	ACTE1	NO
4,52012948609910e+00	-3,48889360266926e+00	ACTE2	NO
7,04282121278367e+00	-5,75567016440633e+00	ACTE2	NO
2,20482234574876e+00	-4,99768171149495e+00	ACTE1	NO
4,32470540620408e+00	-3,56665739852193e+00	ACTE2	NO
4,16162376023850e+00	-3,59873328047993e+00	ACTE2	NO
6,46852187730393e+00	-5,25899658042195e+00	ACTE2	NO
7,97341136552415e+00	-5,33861408072713e+00	ACTE2	NO
7,09840087510667e+00	-4,18482456046345e+00	ACTE2	NO
7,15118484117112e+00	-4,12991819220784e+00	ACTE2	NO
6,07715396501145e+00	-3,76616678076985e+00	ACTE2	NO
6,39517287828049e+00	-3,21207532721760e+00	ACTE2	NO
6,63668803788743e+00	-5,69172630149129e+00	ACTE2	NO
6,15176276780686e+00	-4,11266288596394e+00	ACTE2	NO
1,91729287721238e+00	-5,35365447837117e+00	ACTE1	NO
8,03051833726487e+00	-5,38581094580891e+00	ACTE2	NO
2,42312936402878e+00	-5,63103971320393e+00	ACTE1	NO
6,05680350877366e+00	-5,53501186209920e+00	ACTE2	NO
6,92698411561570e+00	-6,14518556433919e+00	ACTE2	NO
4,10987834550461e+00	-4,26879415351155e+00	ACTE2	NO
5,75135259248337e+00	-5,46268281775716e+00	ACTE2	NO
1,08818368531785e+00	-5,20539483863118e+00	ACTE1	NO
7,00655440904221e+00	-4,22205171424153e+00	ACTE2	NO
7,20140771485886e+00	-4,98243532019856e+00	ACTE2	NO
1,41451649285874e+00	-5,87591132956746e+00	ACTE1	NO
6,17149333573899e+00	-4,17531165915730e+00	ACTE2	NO
6,82896594621262e+00	-6,28755578833821e+00	ACTE2	NO
7,48200969316086e+00	-5,26873884040120e+00	ACTE2	NO
7,76105765916428e+00	-5,25225124198201e+00	ACTE2	NO
1,82456068612656e+00	-5,27222308951619e+00	ACTE1	NO
7,76055888749680e+00	-5,58518133002522e+00	ACTE2	NO
4,93585424043259e+00	-4,96577081519368e+00	ACTE2	NO
8,83012100234839e-01	-5,88049802619221e+00	ACTE1	NO
4,31252698518357e+00	-6,22131213980916e+00	ACTE1	NO
6,33068068996283e-01	-5,16982850867512e+00	ACTE1	NO
1,57113747216782e+00	-4,55485400992634e+00	ACTE1	NO
4,06990413285813e+00	-5,19277248221638e+00	ACTE2	NO
7,29927758790574e+00	-4,70033082801106e+00	ACTE2	NO
1,83311562158188e+00	-5,01848230201009e+00	ACTE1	NO
6,60649709321580e+00	-3,45645723181966e+00	ACTE2	NO
1,90081505395493e+00	-5,07840928870442e+00	ACTE1	NO
7,12216214753709e+00	-5,80197629767659e+00	ACTE2	NO
6,72759370423875e+00	-4,06614932852986e+00	ACTE2	NO
1,24561826802811e+00	-7,08478412467244e+00	ACTE1	NO
7,76263980485520e+00	-5,80212888556721e+00	ACTE2	NO
6,04661206819138e+00	-4,43133983451131e+00	ACTE2	NO
4,21375445939622e+00	-3,43342432814839e+00	ACTE2	NO
4,01746730424485e+00	-6,34773740607503e+00	ACTE2	NO
6,06499604798875e+00	-4,57662591773274e+00	ACTE2	NO
5,73314170457444e+00	-5,21975192862752e+00	ACTE2	NO
5,27478055574021e+00	-4,58787498313191e+00	ACTE2	NO
6,96039800263962e+00	-4,89887008506062e+00	ACTE2	NO
7,12997369386277e+00	-6,90668830710652e+00	ACTE2	NO
4,25965146638474e+00	-5,72313365775349e+00	ACTE2	NO
7,40956859208665e+00	-4,45811233359578e+00	ACTE2	NO
5,47089557267747e+00	-4,56930885154011e+00	ACTE2	NO
6,56579427339158e+00	-4,06085738974812e+00	ACTE2	NO
6,72828559495530e+00	-3,53083119231465e+00	ACTE2	NO
5,80074863053879e+00	-4,83302221137288e+00	ACTE2	NO
6,87998752214036e+00	-6,26030549842122e+00	ACTE2	NO
7,96477965928635e+00	-5,61621103125813e+00	ACTE2	NO
5,93690089799485e+00	-4,43174276190999e+00	ACTE2	NO
7,01068334199509e+00	-7,01109704810384e+00	ACTE2	NO
4,84940557099900e+00	-4,31518421012166e+00	ACTE2	NO
5,27323178865037e+00	-4,17948684531453e+00	ACTE2	NO
4,69622211076340e+00	-5,01768789130452e+00	ACTE2	NO
4,15303020097336e+00	-3,78987536269429e+00	ACTE2	NO
4,83641032792649e+00	-6,14390191870930e+00	ACTE2	NO
6,19582204438767e+00	-7,46189555960896e+00	ACTE2	NO
6,88629226304612e+00	-5,16906509238484e+00	ACTE2	NO
4,93048886872849e+00	-6,25514039832356e+00	ACTE2	NO
2,24889735795579e+00	-5,43300494986775e+00	ACTE1	NO
6,95831851579270e+00	-4,66735706168416e+00	ACTE2	NO
7,61384372331223e+00	-5,74020252066853e+00	ACTE2	NO
6,29884128190598e+00	-6,12987480002644e+00	ACTE2	NO
6,41281489945969e+00	-6,45646200019124e+00	ACTE2	NO
6,31092290498337e+00	-4,59865245658162e+00	ACTE2	NO
7,05278329469285e+00	-4,20876798468831e+00	ACTE2	NO
7,68760280229172e+00	-5,25007877188924e+00	ACTE2	NO
6,22840194322190e+00	-4,19837961035969e+00	ACTE2	NO
7,56536321260056e+00	-4,44996080237630e+00	ACTE2	NO
6,88750629045090e+00	-6,89890250998738e+00	ACTE2	NO
6,18376617051682e+00	-4,96214208441975e+00	ACTE2	NO
7,19360427476487e+00	-5,98982677298787e+00	ACTE2	NO
7,70558623887620e+00	-5,01168021994832e+00	ACTE2	NO
1,85888008691392e+00	-6,42026433783772e+00	ACTE1	NO
7,81904860511633e-01	-6,77171430426839e+00	ACTE1	NO
6,42928533174119e+00	-4,47007999259236e+00	ACTE2	NO
7,65373019792161e+00	-4,69085464316609e+00	ACTE2	NO
7,66581134416184e+00	-5,73748836356404e+00	ACTE2	NO
6,86090020753464e+00	-4,73633107978108e+00	ACTE2	NO
6,40483979798875e+00	-7,17146644431355e+00	ACTE2	NO
6,51380853272996e+00	-5,17714080649617e+00	ACTE2	NO
5,75081233598313e+00	-6,37931928473714e+00	ACTE2	NO
4,72270183183274e+00	-5,72303972083333e+00	ACTE2	NO
4,57468490220627e+00	-4,82375440436604e+00	ACTE2	NO
6,82305698014817e+00	-5,78386220771077e+00	ACTE2	NO
6,68993644334397e+00	-5,19238242942097e+00	ACTE2	NO
6,27710803523871e-01	-5,98174152213338e+00	ACTE1	NO
4,27526597596726e+00	-5,31495246726277e+00	ACTE2	NO
1,46960501290879e+00	-5,85204372245076e+00	ACTE1	NO
5,60796765901169e+00	-5,69242582160237e+00	ACTE2	NO
7,30596332170090e+00	-4,80377874213460e+00	ACTE2	NO
6,26462487794480e+00	-5,17854986029866e+00	ACTE2	NO
3,74363355256638e+00	-4,04539069968465e+00	ACTE2	NO
5,84160308457932e+00	-4,06975707846883e+00	ACTE2	NO
5,62851552583298e+00	-3,93925294715169e+00	ACTE2	NO
4,84128837205491e+00	-6,78709325629475e+00	ACTE2	NO
7,31387309648118e+00	-5,60274944144490e+00	ACTE2	NO
5,20577649690232e+00	-5,21340284186604e+00	ACTE2	NO
6,65543727494797e+00	-3,99234542685750e+00	ACTE2	NO
1,97405533410630e+00	-6,02191409903767e+00	ACTE1	NO
7,72173385240159e+00	-4,55200443106892e+00	ACTE2	NO
3,76470784761033e+00	-4,98683557349446e+00	ACTE2	NO
7,33931188203416e+00	-6,13593301612141e+00	ACTE2	NO
5,41891555406174e+00	-5,22754678565266e+00	ACTE2	NO
7,17392949678025e+00	-1,22209845526815e+01	EPEN	NO
6,16673259355149e+00	-5,00040302115681e+00	ACTE2	NO
6,64378718949876e+00	-7,39821395713093e+00	ACTE2	NO
4,28510312654099e+00	-3,96445140677693e+00	ACTE2	NO
9,89379449859473e-01	-4,70898399192097e+00	ACTE1	NO
1,22744695760331e+00	-4,84614286261800e+00	ACTE1	NO
6,21671561814866e+00	-4,65370616751912e+00	ACTE2	NO
7,12749032594285e+00	-5,89227304297688e+00	ACTE2	NO
7,67813758470139e+00	-4,60905513602498e+00	ACTE2	NO
7,23740462876877e+00	-5,91257438498738e+00	ACTE2	NO
6,84885053254685e+00	-4,09474429923299e+00	ACTE2	NO
5,93327645875535e+00	-5,06243095237019e+00	ACTE2	NO
4,97361592866501e+00	-3,77024922209981e+00	ACTE2	NO
6,35284738160691e+00	-7,37405357199910e+00	ACTE2	NO
5,82239846803269e+00	-5,00425252753499e+00	ACTE2	NO
4,40008147731635e-01	-5,68672475653889e+00	ACTE1	NO
2,97079972840867e+00	-7,13494596320393e+00	ACTE1	NO
5,34095172502122e+00	-5,35552987891438e+00	ACTE2	NO
7,69884996034226e+00	-5,59611568289998e+00	ACTE2	NO
6,19176606752000e+00	-5,50046357947591e+00	ACTE2	NO
6,34839992143235e+00	-6,48528156119588e+00	ACTE2	NO
5,34175614930710e+00	-5,01052818137410e+00	ACTE2	NO
4,47170571900925e+00	-5,25118455725911e+00	ACTE2	NO
5,19428948976121e+00	-6,93844804602864e+00	ACTE2	NO
4,64242391206345e+00	-4,75982675391438e+00	ACTE2	NO
1,42034260846696e+00	-5,79564246970418e+00	ACTE1	NO
5,91346912004075e+00	-4,96874532538655e+00	ACTE2	NO
4,23993472673020e+00	-4,59767112571004e+00	ACTE2	NO
3,51219229318223e+00	-4,86441860038045e+00	ACTE1	NO
8,02148227311692e+00	-5,18213710623982e+00	ACTE2	NO
7,12110881425461e+00	-3,88355121451619e+00	ACTE2	NO
6,51056937791428e+00	-5,06209287482503e+00	ACTE2	NO
6,61331824876389e+00	-6,67743596869710e+00	ACTE2	NO
4,54125623323044e+00	-3,98679647284749e+00	ACTE2	NO
1,85467056848130e+00	-5,89979848700764e+00	ACTE1	NO
6,94588784791550e+00	-5,54012927848103e+00	ACTE2	NO
5,92110328294358e+00	-4,02429685431721e+00	ACTE2	NO
7,06691913224778e+00	-5,21043929892781e+00	ACTE2	NO
6,91170959092698e+00	-4,60543689566853e+00	ACTE2	NO
9,27863999381873e-01	-5,30945644217732e+00	ACTE1	NO
6,79408769227585e+00	-6,56414518195393e+00	ACTE2	NO
4,72763518907151e+00	-5,86126193839314e+00	ACTE2	NO
2,82169012643418e+00	-6,10497770148518e+00	ACTE1	NO
7,60195092774949e+00	-5,01675138312581e+00	ACTE2	NO
5,16692189790330e+00	-6,33387813407185e+00	ACTE2	NO
6,72684173204026e+00	-5,11939821082356e+00	ACTE2	NO
7,53605155564866e+00	-1,21566296561361e+01	EPEN	NO
5,09203796006760e+00	-3,11838326293233e+00	ACTE2	NO
6,41642026521287e+00	-6,87440595465901e+00	ACTE2	NO
7,07611541368088e+00	-5,43168840247395e+00	ACTE2	NO
7,04417352296433e+00	-4,37082109290364e+00	ACTE2	NO
7,72859077073655e+00	-5,49798354941609e+00	ACTE2	NO
4,74700812913499e+00	-4,45429334479573e+00	ACTE2	NO
6,99668292619309e+00	-4,90491828757527e+00	ACTE2	NO
6,04415683366379e+00	-4,26471719580891e+00	ACTE2	NO
7,18893365480027e+00	-4,81568155127766e+00	ACTE2	NO
1,88906817056260e+00	-5,33964881736043e+00	ACTE1	NO
5,14356736756882e+00	-6,25764570075276e+00	ACTE2	NO
4,95922546006760e+00	-5,65377149420979e+00	ACTE2	NO
7,25184516526780e+00	-4,36820611792805e+00	ACTE2	NO
1,71644858934006e+00	-5,36968717414143e+00	ACTE1	NO
2,83591298677048e+00	-5,70448407965901e+00	ACTE1	NO
6,81884650804124e+00	-4,97723254996541e+00	ACTE2	NO
1,26805250264725e+00	-5,92777833777669e+00	ACTE1	NO
4,80668191529832e+00	-4,14637050467732e+00	ACTE2	NO
8,20437411882004e+00	-1,23324061377645e+01	EPEN	NO
6,48160724259934e+00	-4,02593002158406e+00	ACTE2	NO
7,75888137437424e+00	-4,82006177741292e+00	ACTE2	NO
6,54318408586106e+00	-4,09777078467610e+00	ACTE2	NO
3,87402896501145e+00	-5,84015426474812e+00	ACTE1	NO
5,68214873887620e+00	-3,41312298613789e+00	ACTE2	NO
7,27296475984177e+00	-4,26836213904622e+00	ACTE2	NO
7,05008773423752e+00	-6,00825700598958e+00	ACTE2	NO
6,49861554719529e+00	-5,49474010306599e+00	ACTE2	NO
5,94823913194260e+00	-5,54703769522908e+00	ACTE2	NO
7,20314864732346e+00	-1,28407250388265e+01	EPEN	NO
3,10235075570664e+00	-4,22739038306477e+00	ACTE2	NO
6,67798785783372e+00	-4,96996126013997e+00	ACTE2	NO
5,62531928636155e+00	-5,00045833426717e+00	ACTE2	NO
7,02912835694871e+00	-3,81667861777547e+00	ACTE2	NO
7,48805551148972e+00	-5,21516141730550e+00	ACTE2	NO
6,89392404176316e+00	-4,91725692588093e+00	ACTE2	NO
3,23346118547043e+00	-6,49099359351399e+00	ACTE1	NO
4,49018983460984e+00	-5,09211168128255e+00	ACTE2	NO
6,49433593370042e+00	-3,87972030478718e+00	ACTE2	NO
7,87822227098069e+00	-4,43471774894002e+00	ACTE2	NO
1,18045811273179e+00	-4,77633533316853e+00	ACTE1	NO
1,28145818330369e+00	-4,72805414038899e+00	ACTE1	NO
7,54287080384812e+00	-4,94763526755574e+00	ACTE2	NO
6,62178258515916e+00	-6,14811048346760e+00	ACTE2	NO
6,06710939027390e+00	-6,99956474143269e+00	ACTE2	NO
6,78135757066331e+00	-5,82111749488118e+00	ACTE2	NO
3,38683347322068e+00	-4,71255788642171e+00	ACTE2	NO
7,49670676805100e+00	-5,25602350074055e+00	ACTE2	NO
6,83709458924851e+00	-5,09007701712849e+00	ACTE2	NO
5,33688191987595e+00	-2,93434510070088e+00	ACTE2	NO
7,35246877290330e+00	-3,97414502936604e+00	ACTE2	NO
6,00435285188279e+00	-4,42350349265340e+00	ACTE2	NO
6,18496255494675e+00	-4,59741458731892e+00	ACTE2	NO
2,35633496858201e+00	-4,95909175711873e+00	ACTE1	NO
6,91201524354539e+00	-4,19439897376301e+00	ACTE2	NO
6,10878591157517e+00	-5,45307788687947e+00	ACTE2	NO
7,08525256730637e+00	-4,99731836158040e+00	ACTE2	NO
9,35283347144934e-01	-5,68627080756428e+00	ACTE1	NO
7,80259971238694e+00	-5,65515575248006e+00	ACTE2	NO
7,27473287202439e+00	-3,92722139197591e+00	ACTE2	NO
7,28357820130906e+00	-5,54893550711873e+00	ACTE2	NO
4,37144164659104e+00	-6,25490770179036e+00	ACTE2	NO
5,32549647904954e+00	-3,96311578589680e+00	ACTE2	NO
7,69657735444626e+00	-4,21643838721516e+00	ACTE2	NO
5,36252288438401e+00	-3,41951737242940e+00	ACTE2	NO
6,64585284806809e+00	-4,30629978019002e+00	ACTE2	NO
5,71200112916550e+00	-4,23911008673909e+00	ACTE2	NO
7,31412868119797e+00	-5,71734771567586e+00	ACTE2	NO
5,79122905351243e+00	-2,84916529494527e+00	ACTE2	NO
2,18470744706711e+00	-5,38513479071858e+00	ACTE1	NO
6,67143706895432e+00	-4,74063167411092e+00	ACTE2	NO
6,01496104814133e+00	-4,12514791327717e+00	ACTE2	NO
5,40350083924851e+00	-4,32619485694173e+00	ACTE2	NO
2,79888467408738e+00	-6,22753963309529e+00	ACTE2	NO
5,24476604081711e+00	-3,97065696555379e+00	ACTE2	NO
7,70180205918870e+00	-4,90677747565510e+00	ACTE2	NO
2,74492649652085e+00	-6,50111780005696e+00	ACTE1	NO
6,35615329362473e+00	-4,35805711585286e+00	ACTE2	NO
6,33575467683396e+00	-4,96168813544514e+00	ACTE2	NO
7,09656600572190e+00	-5,80433997946980e+00	ACTE2	NO
9,01327296272131e-01	-5,97973832923176e+00	ACTE1	NO
5,40114144898972e+00	-6,99124584037068e+00	ACTE2	NO
4,20144109345994e+00	-4,55694732505086e+00	ACTE2	NO
1,55700699903092e+00	-4,10026941138509e+00	ACTE1	NO
1,42806689359269e+00	-5,71121225196126e+00	ACTE1	NO
5,55062512971482e+00	-3,74345931845906e+00	ACTE2	NO
3,88460378266892e+00	-5,29279861289265e+00	ACTE1	NO
7,66247348405442e+00	-5,22358283835652e+00	ACTE2	NO
6,61933784104905e+00	-5,28261575537923e+00	ACTE2	NO
7,61150292970261e+00	-5,07364520865681e+00	ACTE2	NO
7,81761245347581e+00	-4,90802535849812e+00	ACTE2	NO
4,67646483995042e+00	-3,39032826262715e+00	ACTE2	NO
6,15898828126511e+00	-4,25578126746419e+00	ACTE2	NO
4,50828914262376e+00	-3,34644350844624e+00	ACTE2	NO
5,70180444337449e+00	-4,23448905783894e+00	ACTE2	NO
4,24813108064255e+00	-6,87946424323323e+00	ACTE1	NO
6,95210866548142e+00	-4,57432613211873e+00	ACTE2	NO
3,84945468522629e+00	-4,69524917441609e+00	ACTE2	NO
7,48341016389451e+00	-4,70504293280842e+00	ACTE2	NO
6,10076503373704e+00	-4,88448963004353e+00	ACTE2	NO
7,36824349977097e+00	-4,67984113532307e+00	ACTE2	NO
8,04782561875901e+00	-5,34401950675252e+00	ACTE2	NO
2,71506174579474e-01	-4,85361585456135e+00	ACTE1	NO
6,87972812272629e+00	-4,86807403403523e+00	ACTE2	NO
6,67087201692185e+00	-4,38630733329060e+00	ACTE2	NO
2,12065105058274e+00	-4,42422828513386e+00	ACTE1	NO
6,11289004899583e+00	-5,46347961264851e+00	ACTE2	NO
4,64468284622046e-01	-5,93544969397786e+00	ACTE1	NO
6,46406678773484e+00	-5,26389894324544e+00	ACTE2	NO
7,01309804536423e+00	-4,16708144980672e+00	ACTE2	NO
6,06660203553757e+00	-4,63745651084187e+00	ACTE2	NO
7,63497428514084e+00	-4,41681346732381e+00	ACTE2	NO
4,30578832246384e+00	-3,71694884139302e+00	ACTE2	NO
5,07664041139207e+00	-4,53122434455159e+00	ACTE2	NO
7,69648532487473e+00	-5,12997207480672e+00	ACTE2	NO
7,15396909333787e+00	-4,66558132010701e+00	ACTE2	NO
6,93269757844529e+00	-6,59800920325520e+00	ACTE2	NO
7,50924329377732e+00	-6,22010860282185e+00	ACTE2	NO
6,79721002198777e+00	-5,71172342139485e+00	ACTE2	NO
7,26855687715134e+00	-4,67236337500813e+00	ACTE2	NO
7,38660029985032e+00	-5,09487161475423e+00	ACTE2	NO
6,40025453187546e+00	-5,45008764106038e+00	ACTE2	NO
5,54064778901658e+00	-4,04030618506673e+00	ACTE2	NO
7,29929284669480e+00	-5,86475381690266e+00	ACTE2	NO
7,27981071092209e+00	-4,48791465598347e+00	ACTE2	NO
2,84418181993088e+00	-4,27394018012288e+00	ACTE2	NO
5,27579621888718e+00	-5,03917417365315e+00	ACTE2	NO
7,85013465501389e+00	-5,45362768012288e+00	ACTE2	NO
4,80440740205369e+00	-5,19947967368367e+00	ACTE2	NO
7,27467374421677e+00	-1,19803610785604e+01	EPEN	NO
3,63321046449265e+00	-5,20866451102498e+00	ACTE2	NO
2,14882378198228e+00	-6,25372228461507e+00	ACTE2	NO
4,39415864564500e+00	-5,06553182440999e+00	ACTE2	NO
6,37318448640427e+00	-5,06443748313191e+00	ACTE2	NO
6,92339067079148e+00	-3,97862014609578e+00	ACTE2	NO
5,57268361665330e+00	-4,55903014975789e+00	ACTE2	NO
6,88891534425339e+00	-4,93320092993977e+00	ACTE2	NO
7,14278010942063e+00	-5,93310413199666e+00	ACTE2	NO
6,63025598146042e+00	-5,78174314337971e+00	ACTE2	NO
2,66579203225693e+00	-4,69890031653645e+00	ACTE1	NO
5,69030360795579e+00	-5,60426959830525e+00	ACTE2	NO
3,71658687211594e+00	-5,60856065589192e+00	ACTE2	NO
4,93151549913010e+00	-7,24622783499959e+00	ACTE1	NO
1,11154059983811e+00	-5,76710138159993e+00	ACTE1	NO
6,69023303605637e+00	-8,01822194892171e+00	ACTE2	NO
7,30275992967209e+00	-5,87945899802449e+00	ACTE2	NO
6,20895890809617e+00	-4,47121391135457e+00	ACTE2	NO
7,07685451127610e+00	-7,05951413947346e+00	ACTE2	NO
7,18943242646775e+00	-4,36214790183308e+00	ACTE2	NO
2,81117539025864e+00	-7,32446012336018e+00	ACTE1	NO
6,20453147508225e+00	-4,07576284247639e+00	ACTE2	NO
2,77266101457200e+00	-5,03247747260335e+00	ACTE1	NO
7,21554832078538e+00	-6,94767007666829e+00	ACTE2	NO
7,25037793733201e+00	-5,18033370810750e+00	ACTE2	NO
7,59562854386887e+00	-4,74582967597249e+00	ACTE2	NO
4,45531396485886e+00	-4,75430450278523e+00	ACTE2	NO
3,09602431871018e+00	-6,16572675544026e+00	ACTE2	NO
6,00952367402634e+00	-6,48585614997151e+00	ACTE2	NO
7,43449287034592e+00	-5,49824533301594e+00	ACTE2	NO
5,38254813767991e+00	-7,02064046698811e+00	ACTE2	NO
8,25996665574631e+00	-1,25176897986532e+01	EPEN	NO
3,89826469041428e+00	-3,93297347861531e+00	ACTE2	NO
5,19738273240647e+00	-4,75375327903035e+00	ACTE2	NO
7,15916328050217e+00	-5,48145732718709e+00	ACTE2	NO
4,42291860200486e+00	-4,50894603568318e+00	ACTE2	NO
6,26805429078660e+00	-5,96060476142171e+00	ACTE2	NO
6,45475415803513e+00	-4,36790523368123e+00	ACTE2	NO
6,94373921968064e+00	-5,40818223792317e+00	ACTE2	NO
6,66312102891526e+00	-4,72529086905720e+00	ACTE2	NO
4,86275558091721e+00	-5,90403518515828e+00	ACTE2	NO
7,24922971345505e+00	-6,02151546317342e+00	ACTE2	NO
5,82678060151658e+00	-5,67720947104695e+00	ACTE2	NO
7,25784520722947e+00	-4,06563148337605e+00	ACTE2	NO
4,43595962144456e+00	-4,57876930075886e+00	ACTE2	NO
7,11789493180833e+00	-1,24730854972005e+01	EPEN	NO
6,42910365678391e+00	-5,11464557486775e+00	ACTE2	NO
2,51658229447922e+00	-5,26112947303059e+00	ACTE1	NO
6,15035562135300e+00	-7,78710279303792e+00	ACTE2	NO
7,23094157792649e+00	-5,69129524070027e+00	ACTE2	NO
7,72981719590745e+00	-5,20198688346150e+00	ACTE2	NO
2,76737503625474e+00	-5,58151302176717e+00	ACTE1	NO
6,66255979158005e+00	-5,05146846610310e+00	ACTE2	NO
5,37653855897507e+00	-5,26245698767903e+00	ACTE2	NO
8,04826430894455e+00	-5,42720899420979e+00	ACTE2	NO
7,20696143724045e+00	-4,36903819876912e+00	ACTE2	NO
1,74740962602219e+00	-5,09566697913411e+00	ACTE1	NO
7,83990077592454e+00	-5,33813724356892e+00	ACTE2	NO
6,34749917604050e+00	-4,70555791693928e+00	ACTE2	NO
5,90868405915818e+00	-4,24195775824788e+00	ACTE2	NO
7,15761069871506e+00	-4,42915401297810e+00	ACTE2	NO
5,58203534699998e+00	-6,93965539771321e+00	ACTE2	NO
6,90043859101853e+00	-4,56307325202229e+00	ACTE2	NO
7,17556171037278e+00	-4,89484271842244e+00	ACTE2	NO
1,62917785264573e+00	-6,36630687552693e+00	ACTE1	NO
5,19273500062546e+00	-4,91113242942097e+00	ACTE2	NO
3,84007958985886e+00	-6,61049041587117e+00	ACTE1	NO
4,43482665635667e+00	-3,88835248786214e+00	ACTE2	NO
6,22618226625046e+00	-5,69017038184407e+00	ACTE2	NO
4,55446414567551e+00	-4,19137773352864e+00	ACTE2	NO
7,18404082871995e+00	-4,94492015677693e+00	ACTE2	NO
4,28627519227585e+00	-5,73688373404744e+00	ACTE2	NO
6,10168819047532e+00	-5,43243942099812e+00	ACTE2	NO
6,90465621568284e+00	-6,54240712958577e+00	ACTE2	NO
5,41633014298997e+00	-4,53117666083577e+00	ACTE2	NO
5,95407180406174e+00	-3,93397388297322e+00	ACTE2	NO
7,28576879121384e+00	-5,30715093451741e+00	ACTE2	NO
7,17027787782273e+00	-4,58777341681721e+00	ACTE2	NO
6,31097440339646e+00	-4,15687808829549e+00	ACTE2	NO
5,07756976701340e+00	-5,35506210166218e+00	ACTE2	NO
7,30008010484299e+00	-4,11237153846028e+00	ACTE2	NO
7,68104295350632e+00	-1,22031155570150e+01	EPEN	NO
7,02859000779709e+00	-4,21544275122884e+00	ACTE2	NO
4,84449128724656e+00	-5,39051494437459e+00	ACTE2	NO
1,07607035256943e+00	-5,58611974555257e+00	ACTE1	NO
6,15903644181809e+00	-4,92637357550862e+00	ACTE2	NO
7,29558630958411e-01	-5,46229324179890e+00	ACTE1	NO
7,53343610383591e+00	-4,98852310019734e+00	ACTE2	NO
1,60091487981400e+00	-6,55713472205403e+00	ACTE1	NO
4,50297002412400e+00	-4,69504031974080e+00	ACTE1	NO
3,87872799411627e-01	-4,60109815436604e+00	ACTE1	NO
7,70500545121751e+00	-4,93411168891194e+00	ACTE2	NO
1,45193056680283e+00	-4,64799556571248e+00	ACTE1	NO
5,69171170808396e+00	-6,47898635703328e+00	ACTE2	NO
1,43066649056992e+00	-5,16013059455159e+00	ACTE1	NO
6,82211713410935e+00	-5,19559106665852e+00	ACTE2	NO
2,22412900544724e+00	-7,42585859137776e+00	ACTE1	NO
3,26752047158799e+00	-6,87267980414632e+00	ACTE1	NO
6,70381526567063e+00	-3,93794307547810e+00	ACTE2	NO
7,26906900025925e+00	-4,72217807608845e+00	ACTE2	NO
7,04749898530564e+00	-6,20127830344441e+00	ACTE2	NO
6,62934999085984e+00	-6,38402519065144e+00	ACTE2	NO
6,50132255174241e+00	-5,64686879950764e+00	ACTE2	NO
7,65312938310227e+00	-4,41173562842610e+00	ACTE2	NO
7,19413547135911e+00	-4,11042318183186e+00	ACTE2	NO
7,00619487382493e+00	-4,35601959067586e+00	ACTE2	NO
1,21218959905228e+00	-4,66190252143147e+00	ACTE1	NO
7,92423610307297e+00	-5,29518947440388e+00	ACTE2	NO
1,00436417676530e+00	-6,91025075751546e+00	ACTE1	NO
7,46335248567185e+00	-5,32463607627156e+00	ACTE2	NO
6,56223992921433e+00	-5,30079612571004e+00	ACTE2	NO
6,28174333192429e+00	-4,51295623618367e+00	ACTE2	NO
5,81352548219285e+00	-4,81289491492512e+00	ACTE2	NO
7,89675693132004e+00	-5,48830232459309e+00	ACTE2	NO
4,45233134843430e+00	-8,05095777350667e+00	ACTE1	NO
6,79212121583542e+00	-5,75937900382283e+00	ACTE2	NO
5,43109159089646e+00	-3,92415389853718e+00	ACTE2	NO
4,36070327378831e+00	-7,26554164725545e+00	ACTE1	NO
7,66733340837083e+00	-5,31359729605916e+00	ACTE2	NO
1,78274683572373e+00	-5,75213298636677e+00	ACTE1	NO
4,43145494081101e+00	-6,50205049353841e+00	ACTE2	NO
7,22946099855027e+00	-4,87327489691975e+00	ACTE2	NO
6,78788213349900e+00	-3,97121248084309e+00	ACTE2	NO
6,66974620439133e+00	-5,41459379035237e+00	ACTE2	NO
4,87329511262498e+00	-4,81742486792805e+00	ACTE2	NO
7,59474687196335e+00	-1,20256110175252e+01	EPEN	NO
5,64155034638962e+00	-6,39822492438557e+00	ACTE2	NO
7,15726737596116e+00	-4,05488500434163e+00	ACTE2	NO
7,40798692323289e+00	-5,06671914893391e+00	ACTE2	NO
6,73169068910203e+00	-4,27785739737752e+00	ACTE2	NO
4,42872981645188e+00	-5,51375922995808e+00	ACTE2	NO
4,46528319932542e+00	-5,04053697425130e+00	ACTE2	NO
8,33392696000657e+00	-1,27750407202840e+01	EPEN	NO
4,47398643113694e+00	-4,91402873831990e+00	ACTE2	NO
6,49441175080857e+00	-4,90391120749715e+00	ACTE2	NO
7,21148519136033e+00	-4,36806926566365e+00	ACTE2	NO
7,45856694795212e+00	-4,88927135306599e+00	ACTE2	NO
5,63371066667161e+00	-5,09836063224080e+00	ACTE2	NO
7,86639957048020e+00	-5,28318700629475e+00	ACTE2	NO
6,10234670259080e+00	-5,27882299262288e+00	ACTE2	NO
6,92550639726243e+00	-5,12970504599812e+00	ACTE2	NO
7,73541049577317e+00	-5,57764873343709e+00	ACTE2	NO
7,10086660005173e+00	-3,82917389708760e+00	ACTE2	NO
5,96487359620652e+00	-3,97209033805134e+00	ACTE2	NO
6,98239497758469e+00	-5,08258781272175e+00	ACTE2	NO
5,83286265946946e+00	-6,40799436408284e+00	ACTE2	NO
7,16900424577317e+00	-4,72713050681355e+00	ACTE2	NO
3,68435649491868e+00	-4,80366859275105e+00	ACTE2	NO
5,98167209245286e+00	-4,46317157584431e+00	ACTE2	NO
5,06254891969285e+00	-5,05400142508748e+00	ACTE2	NO
6,35794143296799e+00	-5,81594524222615e+00	ACTE2	NO
2,32093386270127e+00	-5,04387149649861e+00	ACTE1	NO
3,08706264115891e+00	-4,93578157263997e+00	ACTE1	NO
7,43932466127000e+00	-4,85456142264607e+00	ACTE2	NO
7,13742427445969e+00	-1,20410710318685e+01	EPEN	NO
6,95816878892502e+00	-6,58765849906209e+00	ACTE2	NO
4,84923009492478e+00	-4,48747024375203e+00	ACTE2	NO
5,14564780809006e+00	-4,91497621375325e+00	ACTE2	NO
4,94648770906052e+00	-5,75930604773762e+00	ACTE2	NO
1,40392045594773e+00	-6,22432384330037e+00	ACTE1	NO
7,25547055818162e+00	-4,30821809607747e+00	ACTE2	NO
7,44062451936326e+00	-4,57428560096028e+00	ACTE2	NO
3,39893941499314e+00	-5,93165693122151e+00	ACTE1	NO
7,83527927018723e+00	-6,06467161017659e+00	ACTE2	NO
2,64589743234238e+00	-5,43150005179646e+00	ACTE2	NO
7,24671392060837e+00	-5,97613582450154e+00	ACTE2	NO
7,61666564561448e+00	-4,26590642768147e+00	ACTE2	NO
6,11086921311936e+00	-5,39896926718953e+00	ACTE2	NO
6,44263248063645e+00	-7,24222383338216e+00	ACTE2	NO
6,27806787110886e+00	-4,72016105490925e+00	ACTE2	NO
6,81579045869431e+00	-3,79180750685933e+00	ACTE2	NO
6,35669784165940e+00	-6,49684963065388e+00	ACTE2	NO
6,10741071321091e+00	-3,92306098777058e+00	ACTE2	NO
7,33715419389329e+00	-4,89604673224690e+00	ACTE2	NO
1,52004270173630e+00	-5,08614883261922e+00	ACTE1	NO
7,59486465074143e+00	-4,12967405158284e+00	ACTE2	NO
5,90909747697434e+00	-3,64366659957173e+00	ACTE2	NO
5,10276584245286e+00	-5,34753093558552e+00	ACTE2	NO
5,28155784226975e+00	-3,61439881163838e+00	ACTE2	NO
1,73081187821946e+00	-5,17611799079182e+00	ACTE1	NO
6,26821117021165e+00	-4,18509921866658e+00	ACTE2	NO
7,45936231233201e+00	-7,36252174216511e+00	ACTE2	NO
8,20726089097580e+00	-1,25345993979574e+01	EPEN	NO
5,18304280854783e+00	-5,62709579306843e+00	ACTE2	NO
2,56832103349290e+00	-5,53362188178303e+00	ACTE1	NO
7,45147208787522e+00	-5,70340499717000e+00	ACTE2	NO
6,34354762651047e+00	-4,51069125968220e+00	ACTE2	NO
6,47144345857224e+00	-4,51112375098469e+00	ACTE2	NO
7,72105865098557e+00	-4,16780385810139e+00	ACTE2	NO
6,79007415391526e+00	-5,75989112693074e+00	ACTE2	NO
1,37515513516984e+00	-5,55833492118123e+00	ACTE1	NO
6,94637374497971e+00	-4,67848453360799e+00	ACTE2	NO
4,77521447755417e+00	-6,38602313834431e+00	ACTE2	NO
6,95065812684617e+00	-4,22940454322102e+00	ACTE2	NO
2,42545680619797e+00	-3,18883523780110e+00	ACTE2	NO
6,92465190507493e+00	-4,54678497153523e+00	ACTE2	NO
7,73745135881028e+00	-4,48189649420979e+00	ACTE2	NO
7,25231341935715e+00	-6,45602378684285e+00	ACTE2	NO
5,99542502976975e+00	-4,71975288230183e+00	ACTE2	NO
4,50962714768967e+00	-4,16623744803670e+00	ACTE2	NO
6,92799119569382e+00	-4,08978805381062e+00	ACTE2	NO
6,70414380647263e+00	-5,12065849143269e+00	ACTE2	NO
7,75657729722581e+00	-5,35090455847981e+00	ACTE2	NO
8,01623229600510e+00	-5,87071571189168e+00	ACTE2	NO
5,87858514405808e+00	-3,24257693129780e+00	ACTE2	NO
7,63354234315476e+00	-4,32342395621541e+00	ACTE2	NO
5,89717845536790e+00	-4,40400705176594e+00	ACTE2	NO
4,25853805162034e+00	-5,73906907874348e+00	ACTE2	NO
1,09841518022141e+00	-5,49524888831380e+00	ACTE1	NO
5,61899642564377e+00	-5,03909311133626e+00	ACTE2	NO
8,58739062324378e-01	-5,19219550925496e+00	ACTE1	NO
5,02489785768113e+00	-5,60030755835774e+00	ACTE2	NO
3,95882873155198e+00	-4,54205951529744e+00	ACTE2	NO
7,57045964814744e+00	-5,52215204077962e+00	ACTE2	NO
6,70983056642136e+00	-6,74361572104695e+00	ACTE2	NO
4,57711152650437e+00	-5,20399150687459e+00	ACTE2	NO
8,33411674119553e+00	-1,25275565131307e+01	EPEN	NO
7,80084590531907e+00	-4,33511028128865e+00	ACTE2	NO
7,61938409425339e+00	-4,91297778922322e+00	ACTE2	NO
7,07003812409959e+00	-4,41862592536214e+00	ACTE2	NO
7,63051204301438e+00	-4,54959068137410e+00	ACTE2	NO
5,81674174882493e+00	-4,34799871283772e+00	ACTE1	NO
7,55974559403977e+00	-5,31190547782185e+00	ACTE2	NO
6,04872588731370e+00	-4,95678624945882e+00	ACTE2	NO
9,36055227294776e-01	-5,73075542289021e+00	ACTE1	NO
5,78282718278489e+00	-5,12229213553670e+00	ACTE2	NO
2,36800174333176e+00	-5,23028621512654e+00	ACTE1	NO
7,43476657487473e+00	-4,77804527121785e+00	ACTE2	NO
6,07592038728318e+00	-6,02467975455525e+00	ACTE2	NO
6,56774310685715e+00	-8,02464876013997e+00	ACTE2	NO
7,76397494889817e+00	-5,30360660392049e+00	ACTE2	NO
6,45667771913132e+00	-6,78682098227742e+00	ACTE2	NO
3,81426362611375e+00	-7,11355361777547e+00	ACTE2	NO
6,94201497651658e+00	-5,37394294577840e+00	ACTE2	NO
1,57942990876755e+00	-4,40430173712971e+00	ACTE1	NO
4,13940171815476e+00	-5,08488187628987e+00	ACTE2	NO
7,53101091004929e+00	-6,84238014060261e+00	ACTE2	NO
6,69696120835862e+00	-5,45289573508504e+00	ACTE2	NO
1,69991831399521e+00	-4,79280481177571e+00	ACTE1	NO
7,26109914399705e+00	-6,19403133231404e+00	ACTE2	NO
5,66219215013108e+00	-4,81832847434285e+00	ACTE2	NO
6,44420604325852e+00	-4,28994569617512e+00	ACTE2	NO
5,35980729676804e+00	-4,07451591330769e+00	ACTE2	NO
6,92879848100266e+00	-4,56431064444783e+00	ACTE2	NO
4,43113307572922e+00	-4,23850068885091e+00	ACTE1	NO
7,17286281205735e+00	-4,60809717017415e+00	ACTE2	NO
7,53949718095383e+00	-6,72686920005086e+00	ACTE2	NO
7,44286326982102e+00	-5,46348295050862e+00	ACTE2	NO
4,71308688737473e+00	-4,42455062705281e+00	ACTE2	NO
7,60586194612107e+00	-5,17397985297444e+00	ACTE2	NO
7,54572372056565e+00	-5,73719463187459e+00	ACTE2	NO
6,11957482911667e+00	-4,20938691931966e+00	ACTE2	NO
7,57809905625901e+00	-4,24805459815266e+00	ACTE2	NO
6,25702266313157e+00	-5,04655179816487e+00	ACTE2	NO
6,12044076539597e+00	-4,00774488288167e+00	ACTE2	NO
6,42764310456834e+00	-3,95217666465047e+00	ACTE2	NO
7,39291076280198e+00	-5,44103536444905e+00	ACTE2	NO
4,82297496415696e+00	-3,44124827224019e+00	ACTE2	NO
5,25035600282273e+00	-3,86089382010701e+00	ACTE2	NO
6,46368102647385e+00	-6,61621913748982e+00	ACTE2	NO
7,35950975038132e+00	-4,30662545996907e+00	ACTE2	NO
7,27110843278489e+00	-4,87476453620198e+00	ACTE2	NO
7,47527961350999e+00	-4,60616073447468e+00	ACTE2	NO
4,47359304048142e+00	-4,59978065329793e+00	ACTE2	NO
7,48827771760544e+00	-4,80193195182088e+00	ACTE2	NO
7,37121705628953e+00	-1,31107026084066e+01	EPEN	NO
1,13561348535142e+00	-4,66310748893025e+00	ACTE1	NO
6,57332877732834e+00	-4,64479122000935e+00	ACTE2	NO
4,03314904786667e+00	-5,00289068061116e+00	ACTE2	NO
5,43557767488084e+00	-3,53975066977742e+00	ACTE2	NO
4,59859304048142e+00	-4,00842962104085e+00	ACTE2	NO
6,76583604432664e+00	-4,27876338797810e+00	ACTE2	NO
7,44163541413865e+00	-3,85068807440999e+00	ACTE2	NO
7,76410274125657e+00	-5,43052539664509e+00	ACTE2	NO
5,26193503953538e+00	-3,89136466819050e+00	ACTE2	NO
7,01335219956956e+00	-4,07803020316365e+00	ACTE2	NO
5,17830447770676e+00	-5,88322076636555e+00	ACTE2	NO
7,01453523255906e+00	-4,71186027365925e+00	ACTE2	NO
5,80409221269211e+00	-5,61575231391194e+00	ACTE2	NO
5,57225112535081e+00	-6,22177944022420e+00	ACTE2	NO
5,16197328187546e+00	-3,62663111525777e+00	ACTE2	NO
4,20916156388840e+00	-3,90281829673054e+00	ACTE2	NO
7,91156081773362e+00	-1,20950709326864e+01	EPEN	NO
5,98972348786912e+00	-6,26174554663899e+00	ACTE2	NO
4,12013988114915e+00	-5,64513835746052e+00	ACTE2	NO
5,52662496186814e+00	-5,38699588614705e+00	ACTE2	NO
5,63324765779099e+00	-5,31707725363972e+00	ACTE2	NO
6,59858874894700e+00	-4,71947393256428e+00	ACTE2	NO
7,77294807054124e+00	-6,53430137473347e+00	ACTE2	NO
-2,77950327731458e-01	-5,41173658210042e+00	ACTE1	NO
6,06338004685959e+00	-2,36799177962544e+00	ACTE2	NO
5,98841313935837e+00	-5,48819026786092e+00	ACTE2	NO
7,29223374940476e+00	-4,71000966864827e+00	ACTE2	NO
5,24965314485154e+00	-4,91277561026814e+00	ACTE2	NO
2,50566248513779e+00	-5,28013620215657e+00	ACTE1	NO
1,69634418107590e+00	-5,85783920127156e+00	ACTE1	NO
7,61519937135300e+00	-4,96908340293172e+00	ACTE2	NO
1,31512574769578e+00	-5,01491699057820e+00	ACTE1	NO
5,38177661515793e+00	-4,17738923865559e+00	ACTE2	NO
6,02854089356980e+00	-5,61335716086629e+00	ACTE2	NO
6,38150434114060e+00	-4,62889776068928e+00	ACTE2	NO
7,59489421464524e+00	-5,16843328315022e+00	ACTE2	NO
2,31389264680466e+00	-6,28739509421590e+00	ACTE1	NO
1,06800417520127e+00	-5,38600454169514e+00	ACTE1	NO
5,29272250749192e+00	-5,63789377051594e+00	ACTE2	NO
1,41318111039719e+00	-4,72189721900227e+00	ACTE1	NO
7,35602550126633e+00	-5,90413293677571e+00	ACTE2	NO
6,35166911698899e+00	-4,90470704871419e+00	ACTE2	NO
7,92628268815598e+00	-5,69224510031941e+00	ACTE2	NO
7,68904809571824e+00	-4,89219722586873e+00	ACTE2	NO
6,79875783540330e+00	-4,03269967871907e+00	ACTE2	NO
4,83151464082322e+00	-5,11596689063313e+00	ACTE2	NO
6,21959952928147e+00	-3,73927888709309e+00	ACTE2	NO
9,77852626815650e-01	-5,83249721366170e+00	ACTE1	NO
6,60563449479661e+00	-5,19377336341145e+00	ACTE2	NO
3,99200801469407e+00	-5,89773902732136e+00	ACTE2	NO
6,44897584535203e+00	-6,40735492545369e+00	ACTE2	NO
7,70990399934373e+00	-4,50447187262776e+00	ACTE2	NO
5,46892861939988e+00	-4,70581540900471e+00	ACTE2	NO
3,32657913781724e+00	-4,56029615241292e+00	ACTE1	NO
5,60526876069626e+00	-4,33165654975178e+00	ACTE2	NO
8,58997984901282e-01	-5,41095933753255e+00	ACTE1	NO
1,21739284612260e+00	-5,96669254142049e+00	ACTE1	NO
6,91217259980759e+00	-4,68926534491780e+00	ACTE2	NO
5,72417907334885e+00	-4,07623729544881e+00	ACTE2	NO
5,99618129350266e+00	-4,84269676047566e+00	ACTE2	NO
7,85347728349290e+00	-5,81659850913289e+00	ACTE2	NO
4,96164779283127e+00	-4,06715497809651e+00	ACTE2	NO
7,52691297151169e+00	-4,48214111167195e+00	ACTE2	NO
5,15200976945481e+00	-4,79600677329304e+00	ACTE2	NO
7,22327594377122e+00	-6,52177152472737e+00	ACTE2	NO
5,74948768235764e+00	-4,72857818442586e+00	ACTE2	NO
7,54570273973069e+00	-5,90606651145222e+00	ACTE2	NO
7,50330094911179e+00	-4,77545986014607e+00	ACTE2	NO
5,49146871186814e+00	-6,13421783286336e+00	ACTE2	NO
7,19537620164475e+00	-4,02329358893635e+00	ACTE2	NO
7,64112500764451e+00	-5,25424966651204e+00	ACTE2	NO
4,56034068681321e+00	-5,31583270865681e+00	ACTE2	NO
7,86743907548508e+00	-1,22181225760579e+01	EPEN	NO
2,47385696984849e+00	-4,83833799201253e+00	ACTE1	NO
6,82189063645920e+00	-5,46908912497761e+00	ACTE2	NO
7,86051349259934e+00	-5,28110513526204e+00	ACTE2	NO
4,98016194917283e+00	-4,46580705481770e+00	ACTE2	NO
7,07139997102341e+00	-4,76596603232625e+00	ACTE2	NO
6,83824328996262e+00	-4,36943206626179e+00	ACTE2	NO
4,96890859223923e+00	-5,27500591117146e+00	ACTE2	NO
7,41878728486619e+00	-4,88938054877522e+00	ACTE2	NO
6,12538032151780e+00	-4,76060733634236e+00	ACTE2	NO
5,50127009965501e+00	-5,27201328116658e+00	ACTE2	NO
7,13764409638962e+00	-4,91299877005818e+00	ACTE2	NO
6,39311532594285e+00	-3,92679366904500e+00	ACTE2	NO
6,11278399005744e-01	-5,02783593970540e+00	ACTE1	NO
5,97966985322556e+00	-4,11458978492024e+00	ACTE2	NO
7,54997567750535e+00	-4,68979844886067e+00	ACTE2	NO
7,65788726426682e+00	-5,60889873343709e+00	ACTE2	NO
6,78749128356787e-01	-5,01880988913777e+00	ACTE1	NO
6,10721234895310e+00	-3,94145927268269e+00	ACTE2	NO
6,72305898286423e+00	-4,67927226859334e+00	ACTE2	NO
5,94604949571213e+00	-5,25930318671467e+00	ACTE2	NO
4,51536206819138e+00	-4,81352433997395e+00	ACTE2	NO
5,92853049851975e+00	-4,48820695716145e+00	ACTE2	NO
5,88869886018357e+00	-6,82568559485676e+00	ACTE2	NO
1,90307621575913e+00	-5,12008533316853e+00	ACTE1	NO
6,66032914735398e+00	-5,34000167685750e+00	ACTE2	NO
7,22722701646409e+00	-3,93756398993733e+00	ACTE2	NO
1,01374785520157e+00	-5,78331098395589e+00	ACTE1	NO
4,61803226090989e+00	-5,34373626548054e+00	ACTE2	NO
7,58860473252854e+00	-4,46384963828328e+00	ACTE2	NO
1,78837279893479e+00	-6,00984678107503e+00	ACTE1	NO
4,18000726319871e+00	-3,81161675292256e+00	ACTE2	NO
4,24061231233201e+00	-3,53857526618245e+00	ACTE2	NO
6,54455880738816e+00	-5,64301404792073e+00	ACTE2	NO
6,55391244508347e+00	-3,89804467993977e+00	ACTE2	NO
7,30364589311204e+00	-3,97491607505086e+00	ACTE2	NO
1,35121767140946e+00	-6,19101009207967e+00	ACTE1	NO
7,21385459519944e+00	-4,39209518271687e+00	ACTE2	NO
4,23793439485154e+00	-5,95480356055501e+00	ACTE2	NO
7,43557195283494e+00	-5,26079759436848e+00	ACTE2	NO
6,23100213624558e+00	-7,66875753241780e+00	ACTE2	NO
7,01108678356024e-01	-5,84133682090047e+00	ACTE1	NO
3,91274146653733e+00	-4,70964965659383e+00	ACTE1	NO
6,60140161134324e+00	-5,40820560294392e+00	ACTE2	NO
7,31022624589524e+00	-4,89143285590413e+00	ACTE2	NO
3,23449425317368e+00	-5,83622655707600e+00	ACTE1	NO
5,68511228181443e+00	-5,70911559897664e+00	ACTE2	NO
6,36047725297532e+00	-5,02024326163533e+00	ACTE2	NO
5,09425048448167e+00	-4,74692687827351e+00	ACTE2	NO
3,97857694245896e+00	-5,54268750983479e+00	ACTE2	NO
7,68423299409470e+00	-6,50124797660115e+00	ACTE2	NO
7,99749927140793e+00	-5,39136276084187e+00	ACTE2	NO
7,10370139695725e+00	-5,32161912757161e+00	ACTE2	NO
5,38837413407883e+00	-5,30145225363972e+00	ACTE2	NO
5,52097920991501e+00	-4,55624446707967e+00	ACTE2	NO
3,03207163430771e+00	-6,74573812323811e+00	ACTE1	NO
3,78577499009690e+00	-3,83033237296345e+00	ACTE2	NO
6,06388263322434e+00	-5,97755584555867e+00	ACTE2	NO
6,68933705903611e+00	-4,43847665625813e+00	ACTE2	NO
7,40331391908250e+00	-4,79779157477620e+00	ACTE2	NO
6,93255289569708e-01	-5,67698440390828e+00	ACTE1	NO
6,56148604966721e+00	-4,61090192633870e+00	ACTE2	NO
3,59239487268052e+00	-5,85711393195393e+00	ACTE1	NO
5,31847791291794e+00	-3,99252853232625e+00	ACTE2	NO
5,73662786103806e+00	-4,37283572989705e+00	ACTE2	NO
6,73657878414008e-01	-6,83056268531087e+00	ACTE1	NO
4,06005696870408e+00	-6,61248931723836e+00	ACTE1	NO
6,18191127397141e+00	-4,40274772483113e+00	ACTE2	NO
5,25180654145798e+00	-6,21094903784993e+00	ACTE2	NO
6,96734552003464e+00	-4,18314275580647e+00	ACTE2	NO
6,08105640031418e+00	-5,35669240790608e+00	ACTE2	NO
6,58376578904709e+00	-5,62318954306843e+00	ACTE2	NO
4,89212874986252e+00	-7,18420276480916e+00	ACTE2	NO
5,85362748719773e+00	-4,90868196326497e+00	ACTE2	NO
4,87562923051438e+00	-4,22426805335286e+00	ACTE2	NO
6,65021257020554e+00	-4,14761838752034e+00	ACTE2	NO
5,84138755418381e+00	-4,08944139319661e+00	ACTE2	NO
2,81758980371079e+00	-5,47240123587849e+00	ACTE1	NO
7,62637452699265e+00	-6,62272796469929e+00	ACTE2	NO
3,56571535684189e+00	-4,02206287223103e+00	ACTE2	NO
4,15052060700974e+00	-4,05428562003377e+00	ACTE2	NO
5,61923150636277e+00	-5,44780263739827e+00	ACTE2	NO
5,75226287461838e+00	-5,40260705786946e+00	ACTE2	NO
6,22742633439622e+00	-4,19900188285115e+00	ACTE2	NO
6,72846393205247e+00	-5,44514093238118e+00	ACTE2	NO
1,46371953107438e+00	-5,41968211966756e+00	ACTE1	NO
1,23615972615800e+00	-5,52481517630818e+00	ACTE1	NO
7,91631679154954e+00	-5,85127267676594e+00	ACTE2	NO
7,48517779923997e+00	-5,17635783988240e+00	ACTE2	NO
7,40753535844407e+00	-5,37911758261922e+00	ACTE2	NO
5,31690768815598e+00	-5,48765621024373e+00	ACTE2	NO
7,85219459153733e+00	-1,29859724982381e+01	EPEN	NO
6,30641965486130e+00	-6,02395686942342e+00	ACTE2	NO
7,79362468339524e+00	-5,46603736716511e+00	ACTE2	NO
5,91899995423875e+00	-5,55406150656941e+00	ACTE2	NO
7,80144672013840e+00	-4,56548127967122e+00	ACTE2	NO
7,82329158403001e+00	-5,71869668799641e+00	ACTE2	NO
6,13888530351243e+00	-4,21172771292927e+00	ACTE2	NO
6,76882056809983e+00	-3,96620759803059e+00	ACTE2	NO
6,21463088609299e+00	-4,16756448584798e+00	ACTE2	NO
6,41288165666184e+00	-5,48436841803792e+00	ACTE2	NO
7,51864270783982e+00	-5,96847543555501e+00	ACTE2	NO
7,35971145249924e+00	-5,74849424201253e+00	ACTE2	NO
3,83646373368821e+00	-4,08305272895100e+00	ACTE2	NO
5,78524903871140e+00	-4,34945783454182e+00	ACTE2	NO
4,22630672074876e+00	-5,21371564704182e+00	ACTE2	NO
1,91306237794480e+00	-6,99784717398884e+00	ACTE1	NO
5,45922402955613e+00	-4,30369291144612e+00	ACTE2	NO
5,85543946839890e+00	-3,80825314360860e+00	ACTE2	NO
1,59100417710862e+00	-4,20224437552693e+00	ACTE1	NO
6,19752626039109e+00	-5,30104360419514e+00	ACTE2	NO
7,11308269120774e+00	-5,66172990638020e+00	ACTE2	NO
1,03262261964402e+00	-4,53533897238972e+00	ACTE1	NO
6,99037484742722e+00	-6,01874122458699e+00	ACTE2	NO
7,25389175035081e+00	-5,32437095481160e+00	ACTE2	NO
7,27106647111497e+00	-4,25011071997884e+00	ACTE2	NO
7,12047128297410e+00	-5,56425628501179e+00	ACTE2	NO
7,08181123353562e+00	-1,20017577155233e+01	EPEN	NO
2,63868431665024e+00	-4,60615119773152e+00	ACTE1	NO
7,21265010453782e+00	-5,21868190604451e+00	ACTE2	NO
3,64674954034409e+00	-6,27439937430623e+00	ACTE2	NO
6,40456132508835e+00	-5,65577993232014e+00	ACTE2	NO
6,02845172502122e+00	-4,57589683371785e+00	ACTE2	NO
3,05100230790696e+00	-4,73056993323567e+00	ACTE1	NO
2,62402014352402e+00	-5,68639955359700e+00	ACTE1	NO
3,49526743508896e+00	-5,99174985724690e+00	ACTE2	NO
7,49606732942185e+00	-6,83057889777425e+00	ACTE2	NO
5,71184901811204e+00	-4,10370311576131e+00	ACTE2	NO
4,16649131394944e+00	-7,00201091605427e+00	ACTE2	NO
7,15031985856614e+00	-5,49077949362996e+00	ACTE2	NO
7,38293199159226e+00	-5,58809909659627e+00	ACTE2	NO
3,89654712297043e+00	-6,95140132743123e+00	ACTE2	NO
6,89040546037278e+00	-4,53019723731282e+00	ACTE2	NO
6,75245885469041e+00	-4,17621097403767e+00	ACTE2	NO
7,74396400071702e+00	-5,13473615485432e+00	ACTE2	NO
7,57948236085496e+00	-4,04690990287068e+00	ACTE2	NO
7,31328086473069e+00	-4,69101056891682e+00	ACTE2	NO
7,23451070405564e+00	-4,20070323783162e+00	ACTE2	NO
5,61416749574265e+00	-5,18164357978108e+00	ACTE2	NO
7,14929895021042e+00	-4,35075054007771e+00	ACTE2	NO
7,05656079866013e+00	-4,83045062857869e+00	ACTE2	NO
6,67614774324021e+00	-4,73747167426350e+00	ACTE2	NO
1,99507884599290e+00	-5,08619127112630e+00	ACTE1	NO
5,44182710267625e+00	-6,75000772315266e+00	ACTE2	NO
7,38768176652512e+00	-4,19623718100789e+00	ACTE2	NO
6,81723193742356e+00	-6,09825763541463e+00	ACTE2	NO
5,93788795091233e+00	-4,18620786505940e+00	ACTE2	NO
3,79289226152024e+00	-4,47246179419759e+00	ACTE1	NO
7,82461623765549e+00	-4,52467164832356e+00	ACTE2	NO
7,54327325440964e+00	-5,22976407843831e+00	ACTE2	NO
7,04089574433884e+00	-5,27019891577962e+00	ACTE2	NO
1,44027547456345e+00	-5,94980153876546e+00	ACTE1	NO
6,15434960939011e+00	-3,75514731246236e+00	ACTE2	NO
7,18939904786667e+00	-7,95490560370686e+00	ACTE2	NO
7,75184516526780e+00	-5,42911491233113e+00	ACTE2	NO
8,69285087205491e+00	-1,27131367667318e+01	EPEN	NO
6,75759725190720e+00	-4,54835519629719e+00	ACTE2	NO
6,03097133256516e+00	-4,84355220633748e+00	ACTE2	NO
3,00446967698655e+00	-5,38828668433430e+00	ACTE2	NO
1,49111549474320e+00	-4,63385972815755e+00	ACTE1	NO
6,92347030259690e+00	-4,24652824240925e+00	ACTE2	NO
7,31624679185471e+00	-4,21462306815388e+00	ACTE2	NO
3,34562282182297e+00	-3,70088467437031e+00	ACTE2	NO
7,96058730699143e+00	-5,47559938269856e+00	ACTE2	NO
7,11677579499802e+00	-6,06585988837483e+00	ACTE2	NO
7,31977061845383e+00	-4,68668947058919e+00	ACTE2	NO
1,94149498559556e+00	-5,65607700186970e+00	ACTE1	NO
5,63137797929368e+00	-2,39034018355611e+00	ACTE2	NO
6,57390336610398e+00	-4,57401714164021e+00	ACTE2	NO
8,34797068610999e-01	-5,70046434241536e+00	ACTE1	NO
9,54582258239600e-01	-4,68446407157185e+00	ACTE1	NO
6,60074119187913e+00	-4,37945613700154e+00	ACTE2	NO
7,36328582383713e+00	-5,21333608466389e+00	ACTE2	NO
1,56908063508591e+00	-5,16286763983967e+00	ACTE1	NO
7,25706748582444e+00	-6,34196815329793e+00	ACTE2	NO
4,14470891572556e+00	-5,02032527762654e+00	ACTE2	NO
5,36247424699387e+00	-4,20687208014729e+00	ACTE2	NO
5,19724015809617e+00	-4,06784782248738e+00	ACTE2	NO
7,21206597901902e+00	-4,57005367118123e+00	ACTE2	NO
7,17824582673630e+00	-6,53920039969685e+00	ACTE2	NO
6,24336223222336e+00	-4,97162446814778e+00	ACTE2	NO
5,81284932710251e+00	-4,68584070044759e+00	ACTE2	NO
7,56233481980881e+00	-1,20437565787435e+01	EPEN	NO
6,64213685609421e+00	-4,57052955466511e+00	ACTE2	NO
1,38763515569291e+00	-4,66503629523518e+00	ACTE1	NO
1,59375898458085e+00	-5,14396295386555e+00	ACTE1	NO
7,70168523408494e+00	-5,69932374793294e+00	ACTE2	NO
3,39344911195359e+00	-6,88278732138875e+00	ACTE1	NO
5,43489293672166e+00	-6,55655917960408e+00	ACTE2	NO
6,63304357148728e+00	-4,84007034140828e+00	ACTE2	NO
6,97583131410203e+00	-6,70254764395955e+00	ACTE2	NO
6,70934800721726e+00	-4,76289710837605e+00	ACTE2	NO
6,48912791825852e+00	-4,81975374060872e+00	ACTE2	NO
7,58369664765916e+00	-5,11072072821858e+00	ACTE2	NO
6,32475118257126e+00	-6,32591781455281e+00	ACTE2	NO
5,23484258271775e+00	-3,93802461463216e+00	ACTE2	NO
4,04257516481003e+00	-4,69810113745930e+00	ACTE1	NO
7,14312772370896e+00	-5,50505838233235e+00	ACTE2	NO
6,21448449708542e+00	-3,40337452727559e+00	ACTE2	NO
7,50022773362717e+00	-5,20641431647542e+00	ACTE2	NO
1,20808963395676e+00	-5,79926071006062e+00	ACTE1	NO
7,15351276017747e+00	-7,68133363562825e+00	ACTE2	NO
5,68352727510056e+00	-5,12762031394246e+00	ACTE2	NO
6,61114434815964e+00	-4,05170593100789e+00	ACTE2	NO
4,22956876374802e+00	-6,35936984854939e+00	ACTE2	NO
1,45277969457230e+00	-4,24319038230183e+00	ACTE1	NO
7,40052299119553e+00	-4,57352218467000e+00	ACTE2	NO
5,72733859635911e+00	-5,41476783591511e+00	ACTE2	NO
2,93213514901719e+00	-4,41541061240437e+00	ACTE1	NO
6,79920177079758e+00	-5,11493882972005e+00	ACTE2	NO
6,54938582994065e+00	-4,37900504904988e+00	ACTE2	NO
7,13285045243821e+00	-1,20593424780965e+01	EPEN	NO
6,96364287950120e+00	-4,84536132651570e+00	ACTE2	NO
5,85170774079880e+00	-5,78678617316487e+00	ACTE2	NO
5,84800653077683e+00	-4,35017309027913e+00	ACTE2	NO
4,51987866975388e+00	-3,15901670295003e+00	ACTE2	NO
5,73040465928635e+00	-4,31254062491658e+00	ACTE2	NO
6,91546420671067e+00	-5,11356983023884e+00	ACTE2	NO
6,05200461961350e+00	-3,96008071738484e+00	ACTE2	NO
6,19490985490403e+00	-4,87094030219319e+00	ACTE2	NO
6,52200584031663e+00	-4,11572608786824e+00	ACTE2	NO
5,08012036897263e+00	-4,35714301902058e+00	ACTE2	NO
7,49581794358811e+00	-4,02069864112141e+00	ACTE2	NO
6,62176446534714e+00	-5,32189712363484e+00	ACTE2	NO
7,67147235490403e+00	-4,72765693503621e+00	ACTE2	NO
7,11746577836594e+00	-5,12496242362263e+00	ACTE2	NO
6,57061605073533e+00	-5,30410299140217e+00	ACTE2	NO
6,11407880403123e+00	-4,63157234030965e+00	ACTE2	NO
3,13293103791794e+00	-5,97138366538289e+00	ACTE1	NO
7,47827701188645e+00	-4,91037950354817e+00	ACTE2	NO
6,83408431626877e+00	-5,20063743430379e+00	ACTE2	NO
1,21565620519242e+00	-4,90279826956990e+00	ACTE1	NO
3,82343320466599e+00	-6,08997592765095e+00	ACTE2	NO
4,21891431428513e+00	-4,76942071753743e+00	ACTE2	NO
5,51702575303635e+00	-3,89453611212971e+00	ACTE1	NO
7,92347125627122e+00	-5,35574874717000e+00	ACTE2	NO
6,03731994248948e+00	-4,69441470938924e+00	ACTE2	NO
7,22783259965501e+00	-4,50204381781819e+00	ACTE2	NO
6,53766278840623e+00	-4,27930364447835e+00	ACTE2	NO
1,34826974488816e+00	-4,76395187217000e+00	ACTE1	NO
6,38506250001511e+00	-5,49600419837239e+00	ACTE2	NO
2,84033255197129e+00	-7,31719837027791e+00	ACTE1	NO
5,32609777070603e+00	-6,09381351310017e+00	ACTE2	NO
8,49010638810715e+00	-1,25165530188680e+01	EPEN	NO
6,59544686891160e+00	-7,02997789222005e+00	ACTE2	NO
7,77746181108079e+00	-4,60452565985921e+00	ACTE2	NO
2,23529677011094e+00	-5,23165712195637e+00	ACTE1	NO
2,29667811013779e+00	-4,69956836539509e+00	ACTE1	NO
3,73650483705125e+00	-5,63584766227009e+00	ACTE2	NO
6,28456620790085e+00	-3,80377802687886e+00	ACTE2	NO
6,49257497407517e+00	-4,67178926306966e+00	ACTE2	NO
3,72766093827805e+00	-3,76709804373982e+00	ACTE2	NO
3,67860154725632e+00	-4,03148231345418e+00	ACTE2	NO
7,31754283525071e+00	-4,44317302542927e+00	ACTE2	NO
8,58673616424414e-01	-5,56219968634846e+00	ACTE1	NO
3,71249703981003e+00	-6,82922229605916e+00	ACTE1	NO
2,63448385812363e+00	-4,73096523123982e+00	ACTE1	NO
4,28014640428147e+00	-5,22981271582844e+00	ACTE2	NO
4,65431575395188e+00	-4,37688884574177e+00	ACTE2	NO
6,61451367951951e+00	-4,48209104377034e+00	ACTE2	NO
7,37919215776047e+00	-5,73308429557088e+00	ACTE2	NO
7,08856038667283e+00	-4,86451587516072e+00	ACTE2	NO
7,60545186616501e+00	-4,68750295478108e+00	ACTE2	NO
5,95165614701829e+00	-6,76362094718220e+00	ACTE2	NO
7,67922525025925e+00	-5,88458547431233e+00	ACTE2	NO
6,53111533738694e+00	-5,70550451117757e+00	ACTE2	NO
2,11700896836838e+00	-7,30757388907674e+00	ACTE1	NO
7,26281003572068e+00	-4,08714303809407e+00	ACTE2	NO
7,18320302583298e+00	-5,48199090796712e+00	ACTE2	NO
2,18830065347275e+00	-6,68615302878621e+00	ACTE1	NO
7,32506351090989e+00	-4,33653793174031e+00	ACTE2	NO
6,90646772004685e+00	-5,47263917762044e+00	ACTE2	NO
5,38033704377732e+00	-6,66933402854207e+00	ACTE2	NO
1,29285888291917e+00	-5,77223548728230e+00	ACTE1	NO
7,35237817384324e+00	-5,83670816260579e+00	ACTE2	NO
7,03451852418503e+00	-4,77001294928792e+00	ACTE2	NO
5,69235448457322e+00	-4,38492688971760e+00	ACTE2	NO
7,79749564744553e+00	-4,76856813269856e+00	ACTE2	NO
8,04163722611985e+00	-5,31741008597615e+00	ACTE2	NO
2,00047235108933e+00	-5,64367971259358e+00	ACTE1	NO
8,41509894944748e+00	-1,26832600577474e+01	EPEN	NO
4,39631863609168e-01	-5,50000486212971e+00	ACTE1	NO
4,35699395753464e+00	-3,69385871726277e+00	ACTE2	NO
5,30020360566697e+00	-5,99106845694783e+00	ACTE2	NO
5,43202666856370e+00	-4,94362411338093e+00	ACTE2	NO
5,11213569261155e+00	-5,59961185294392e+00	ACTE2	NO
6,85743598558030e+00	-5,84365568000081e+00	ACTE2	NO
9,10461588874671e-01	-6,67043552237752e+00	ACTE1	NO
6,64866809465012e+00	-4,83390912848714e+00	ACTE2	NO
1,55989245988450e+00	-5,37077150183919e+00	ACTE1	NO
6,04922752000413e+00	-5,29901275473836e+00	ACTE2	NO
5,49031047441086e+00	-5,08057699042561e+00	ACTE2	NO
7,38368873216233e+00	-1,31142493231893e+01	EPEN	NO
7,58622722245774e+00	-5,02265367347005e+00	ACTE2	NO
[truncated: 47,725 more rows]

## Sheet: b_piechart
highlight	n	prop	ypos
cloneID_neg	31154	62,65	31,325
cloneID_pos	18570	37,35	18,675

## Sheet: c_umap
	UMAP_1	UMAP_2	number_of_cloneids_per_cell
10x39_AAACCTGAGAATGTGT	6,88727407075486	-4,38150272208455	0
10x39_AAACCTGAGATCCTGT	3,84275941468796	-5,20341596442464	0
10x39_AAACCTGCACAGGTTT	6,22274140931687	-4,72004661399129	0
10x39_AAACCTGCAGTCACTA	7,68672017671189	-4,63740978080037	0
10x39_AAACCTGGTAGAAGGA	2,01863793946824	-5,71547422248128	0
10x39_AAACCTGGTCGAAAGC	4,64569882966599	-5,60528478461507	0
10x39_AAACCTGGTCGATTGT	5,95814208604417	-4,80018434363606	0
10x39_AAACCTGGTGGCTCCA	3,20851664163193	-5,22884521323445	1
10x39_AAACCTGTCGAGAGCA	2,98220972634873	-4,91463146048787	0
10x39_AAACCTGTCGCGTTTC	0,854055567756506	-5,53161964255574	0
10x39_AAACCTGTCTCATTCA	5,18198852159104	-3,24252543288472	0
10x39_AAACGGGAGATCCCGC	7,4261067352446	-6,02900609809163	0
10x39_AAACGGGAGATGGCGT	5,86368302918992	-4,9377685530782	0
10x39_AAACGGGAGCTAGGCA	7,49599771119675	-7,04667100745442	0
10x39_AAACGGGAGTTGAGAT	5,87138776399216	-4,16529760199788	0
10x39_AAACGGGGTATATGGA	6,8517888031157	-3,70038328009846	0
10x39_AAACGGGTCCCTAACC	6,08405952073655	-5,49775991278889	0
10x39_AAACGGGTCTGCGGCA	7,51368789292893	-3,95171317893269	0
10x39_AAAGATGAGGTGATTA	3,84219054795823	-4,75327215033772	0
10x39_AAAGATGGTCGAGTTT	6,62743930436692	-4,57572898703816	0
10x39_AAAGATGTCAATACCG	5,80440740205369	-4,55836782294514	0
10x39_AAAGCAACATCTCCCA	5,00373248673997	-4,40342149573567	0
10x39_AAAGCAAGTGAGGGAG	5,6842878303679	-4,52011880713704	0
10x39_AAAGCAATCGTTACAG	7,04539899446091	-5,57253227072957	0
10x39_AAAGTAGAGAGGTAGA	3,42036895371995	-4,84551725226643	0
10x39_AAATGCCAGGAGTACC	6,17936210252366	-3,57967386084798	0
10x39_AAATGCCCAGCTGTAT	7,69349126435837	-4,43612251120808	0
10x39_AAATGCCCATCTCCCA	7,46561126329026	-5,51915082770589	0
10x39_AAATGCCGTGGTGTAG	5,52072076417527	-3,74349484282735	0
10x39_AAATGCCTCAACACCA	5,13781575776658	-6,29713401633504	1
10x39_AAATGCCTCAGCGACC	7,22312907792649	-4,40056714850667	0
10x39_AAATGCCTCCCACTTG	6,42986516572556	-4,64928970175984	0
10x39_AAATGCCTCCGTAGGC	6,92338113404832	-5,30461368399861	0
10x39_AAATGCCTCGTCCAGG	6,36716489411912	-5,01044092017415	0
10x39_AAATGCCTCTGCTGCT	4,31765870668015	-3,73333248931172	0
10x39_AACACGTAGAGCTGCA	3,61476187326035	-5,6105094893575	1
10x39_AACACGTAGAGCTTCT	4,21145324327073	-3,91204795676472	0
10x39_AACACGTAGCTAGTGG	6,59005956269822	-7,2692852957845	0
10x39_AACACGTCAGCTGTAT	7,54318885423264	-4,49458608466389	0
10x39_AACACGTCATACAGCT	4,25298909761033	-5,08573636847737	1
10x39_AACACGTCATCCTTGC	6,45118217088303	-5,00520858603718	0
10x39_AACACGTCATTGGTAC	7,44535808183274	-4,17745551902058	0
10x39_AACACGTGTAGCGTCC	5,04611520387253	-5,73369703131917	0
10x39_AACACGTGTGATAAGT	1,33827309228501	-4,7284179671407	0
10x39_AACACGTTCATAACCG	5,20322637178025	-7,07485208350423	0
10x39_AACACGTTCTGCTGCT	6,77793101884446	-5,82551011878255	0
10x39_AACCATGGTAGTACCT	2,28865294076523	-5,30980501013997	1
10x39_AACCATGGTCGTGGCT	5,20103387452683	-3,85057053405049	0
10x39_AACCATGGTGCGAAAC	6,51226834870896	-5,53372630912068	0
10x39_AACCATGGTTACGTCA	7,29714660264573	-5,41903457480672	1
10x39_AACCATGGTTGCTCCT	6,60509471513352	-4,0652099593282	0
10x39_AACCATGTCAACCAAC	7,35037498094163	-6,67793617087605	0
10x39_AACCATGTCCACTGGG	6,84591416932664	-6,35318050223592	0
10x39_AACCATGTCGTGGGAA	7,70364741899094	-4,80307063895467	0
10x39_AACCGCGAGAAGATTC	5,5370972595366	-3,90995750266316	1
10x39_AACCGCGAGGGCACTA	4,86483602143845	-4,30158958274129	0
10x39_AACCGCGAGTCTTGCA	6,56808118440232	-4,412069891274	0
10x39_AACCGCGCACCATCCT	4,61615161515793	-5,73934802848103	0
10x39_AACCGCGCATAGACTC	7,34803943254075	-5,39023265677693	0
10x39_AACCGCGGTTGCTCCT	7,40250091172776	-4,9704719527364	0
10x39_AACCGCGTCACTGGGC	2,57863597489915	-5,60817203360799	0
10x39_AACCGCGTCCATGAGT	4,87391404725632	-3,33011040526631	1
10x39_AACGTTGGTCCTAGCG	3,62183384515366	-4,34404001075032	1
10x39_AACGTTGGTCTAAACC	3,08701328851304	-5,18869981604817	0
10x39_AACGTTGTCGCGTAGC	7,32715253449998	-4,15266618567708	0
10x39_AACTCAGAGACACGAC	7,04561547853074	-4,92628679114583	0
10x39_AACTCAGAGAGAGCTC	4,39744071580491	-4,50811729270222	0
10x39_AACTCAGAGATCTGCT	5,28135041810593	-5,35167178946736	0
10x39_AACTCAGAGCTCCCAG	7,68419007875046	-4,64735040503743	0
10x39_AACTCAGAGCTGATAA	7,1239827118071	-4,63934240180257	0
10x39_AACTCAGCATGCGCAC	7,19361667253098	-4,61312589484456	0
10x39_AACTCAGGTACCGTTA	7,34914903260789	-5,5576210959554	0
10x39_AACTCAGGTATATCCG	6,13438825227341	-5,8701358779073	0
10x39_AACTCAGGTTCCTCCA	6,26556186296067	-5,07127675849202	0
10x39_AACTCAGTCACGCATA	1,62441472627244	-5,29501733618977	1
10x39_AACTCAGTCTCTGCTG	4,27242736436448	-7,16450605231526	1
10x39_AACTCCCAGCAAATCA	0,907864733711096	-5,18542060691121	0
10x39_AACTCCCAGTGAAGAG	6,91992692567429	-5,53991851645711	0
10x39_AACTCCCAGTGGGATC	5,75238303758225	-7,48832187491658	0
10x39_AACTCCCAGTGGTAAT	6,6723545036467	-5,88897046881917	1
10x39_AACTCCCCAAAGGTGC	3,74884919740281	-4,62195691901448	0
10x39_AACTCCCCAATGAATG	3,86893968202195	-4,64382753211262	0
10x39_AACTCCCCACCAGATT	5,08556918717942	-4,11556396323445	0
10x39_AACTCCCCATCACGAT	4,25345878221116	-3,46741590338948	0
10x39_AACTCCCGTAAACACA	5,47970561601243	-4,83395728904011	0
10x39_AACTCTTAGACCACGA	6,32821731187424	-5,62498340445759	0
10x39_AACTCTTCAAAGTGCG	6,8322780571135	-4,46217927771809	1
10x39_AACTCTTGTGCACTTA	6,25344781495652	-3,84096369582417	0
10x39_AACTCTTGTTAGAACA	6,99944095231614	-4,08158550101521	0
10x39_AACTGGTAGCTGTCTA	4,58031396485886	-4,39442262488606	0
10x39_AACTGGTCAGCATGAG	5,80191115953049	-1,8821044905782	0
10x39_AACTGGTCATCCGCGA	5,45917682267747	-3,94260082083943	0
10x39_AACTGGTGTACTCGCG	5,06380347825608	-5,51414022284749	0
10x39_AACTGGTGTCTGATTG	7,33607463456711	-5,04945287543538	0
10x39_AACTGGTTCGTACCGG	5,35599641419968	-5,4952751143575	0
10x39_AACTTTCAGTGTCCCG	6,50246362306199	-5,18794212180379	0
10x39_AACTTTCCACATCTTT	1,30939166165909	-4,68935308295491	0
10x39_AACTTTCGTAGGGACT	7,2915647468718	-6,2820502265096	0
10x39_AACTTTCGTGGTCTCG	3,9372528038176	-4,67552528220418	1
10x39_AACTTTCTCATCGCTC	7,76150302507004	-5,87150583106282	0
10x39_AACTTTCTCGGCGCAT	5,555948539749	-7,08993873435261	0
10x39_AACTTTCTCTTAGAGC	6,37875728227219	-5,12988433676961	0
10x39_AACTTTCTCTTTACGT	3,01469115830979	-4,28591356116536	0
10x39_AAGACCTAGGTGGGTT	1,71170584775529	-5,25480613547566	0
10x39_AAGACCTAGTATGACA	3,21699242211899	-5,72221240836384	1
10x39_AAGACCTCAAAGTCAA	3,55070380784592	-5,29101905661824	0
10x39_AAGACCTCATTACCTT	6,63905267335496	-4,85591897803548	0
10x39_AAGACCTGTAGCTTGT	6,55289582826218	-6,12761363822224	0
10x39_AAGCCGCAGCTCCTTC	2,4343550644072	-5,25679883795979	0
10x39_AAGCCGCCACGAAACG	5,96429662324509	-4,15988883811238	0
10x39_AAGCCGCCACGGACAA	5,27541999436936	-4,46348342734578	0
10x39_AAGCCGCTCAGCGACC	0,723023816123816	-6,31027231055501	1
10x39_AAGGAGCCACCGTTGG	6,0058882675322	-4,17318067389729	0
10x39_AAGGAGCTCTGGCGTG	6,83798770524583	-4,25544032889607	0
10x39_AAGGCAGCAGATAATG	6,38830499269089	-3,96291169959309	0
10x39_AAGGCAGCATCCAACA	5,68577031709275	-6,16680583792927	0
10x39_AAGGCAGGTCGCGAAA	5,91859368897996	-4,69238767462971	1
10x39_AAGGCAGGTTGGTGGA	7,79745559312424	-5,28297672110799	0
10x39_AAGGCAGTCTGGTTCC	7,14965896226487	-4,89592990714314	0
10x39_AAGGTTCCACAACGTT	5,39555673219285	-3,52404699164632	0
10x39_AAGGTTCCACTTACGA	7,52561215974412	-5,34656390982869	0
10x39_AAGGTTCCAGCGATCC	6,45551519013962	-5,33046350318196	0
10x39_AAGTCTGAGGCCATAG	7,57698039628586	-5,86477145987752	0
10x39_AAGTCTGAGGTGCAAC	7,21879176713547	-3,79603204566243	0
10x39_AAGTCTGCAGTATGCT	5,60616330720505	-3,9800687773824	0
10x39_AAGTCTGCATCTCCCA	3,99378518678269	-5,55657777625325	0
10x39_AAGTCTGTCAACACGT	4,46239261247239	-6,49968681174519	0
10x39_AATCCAGCAGCTGTAT	6,81569413758835	-4,81327113944295	0
10x39_AATCCAGCATGGTCTA	5,83158282853684	-3,28530201750996	0
10x39_AATCCAGGTGCGGTAA	5,82698278047166	-5,4885292990804	0
10x39_AATCCAGGTGCTGTAT	2,01589111901841	-5,35307321387532	0
10x39_AATCCAGGTGTCCTCT	7,80346278764329	-12,8259802802205	0
10x39_AATCCAGTCCGTCATC	7,89196090318284	-5,09558210211995	0
10x39_AATCGGTAGTGAAGTT	4,99235705949387	-3,97833642798665	0
10x39_AATCGGTCAAGTAATG	6,31182174302659	-5,2774902327657	0
10x39_AATCGGTCACTTAACG	7,01215533830247	-12,9782658560872	0
10x39_AATCGGTCATCGTCGG	1,30601994611344	-3,9821644766927	0
10x39_AATCGGTGTGTCAATC	1,99715690232834	-5,15007266837361	0
10x39_AATCGGTTCTCGATGA	4,80837325669846	-3,86974391776326	0
10x39_ACACCAAAGGCCGAAT	7,48089103318772	-4,81353959876301	0
10x39_ACACCAATCCTTAATC	4,49227027513108	-3,54143652755025	0
10x39_ACACCCTAGCCCGAAA	7,04258327104172	-4,44353542166951	0
10x39_ACACCCTAGGGCTTGA	5,51361875154099	-4,12757739859822	0
10x39_ACACCCTAGTGCAAGC	4,85683183290085	-5,48106345969441	0
10x39_ACACCCTCAGCTGCAC	3,18723444558701	-7,85303792792561	0
10x39_ACACCCTGTCACACGC	4,71610955812058	-5,21806869345906	0
10x39_ACACCCTGTCACTTCC	4,56359080888352	-4,50517330008748	0
10x39_ACACCCTGTGAGTATA	6,80201987840256	-4,97006854850056	0
10x39_ACACCCTGTGCGCTTG	5,20350627519211	-4,48959741431477	0
10x39_ACACCCTTCACAGTAC	2,82373647309861	-4,74867687064412	0
10x39_ACACCCTTCGGAGCAA	4,45573596574387	-6,25243530112508	0
10x39_ACACCGGAGAAGGCCT	7,88931064225754	-4,72681531745198	0
10x39_ACACCGGAGGACACCA	5,9742515525969	-4,56934032279256	0
10x39_ACACCGGCACAGGAGT	6,34428910829148	-4,69966897803548	0
10x39_ACACCGGGTATAGGTA	6,9325092277678	-6,07073745566609	0
10x39_ACACCGGGTGACTACT	6,60973910905442	-5,21649608451131	0
10x39_ACACCGGTCACTCCTG	6,84409741975388	-4,8046012862325	0
10x39_ACACCGGTCCCACTTG	3,79324321366868	-6,30435762244466	0
10x39_ACACCGGTCCGTAGTA	4,97867517091355	-4,2002664549947	0
10x39_ACACCGGTCGGACAAG	1,74365834809861	-6,52918872672322	0
10x39_ACACCGGTCTGCAAGT	7,5518300972136	-6,19881114798787	0
10x39_ACACTGAAGATACACA	6,44199161149583	-4,56035241919759	0
10x39_ACACTGAAGTGGAGAA	6,27844981767258	-3,97528514701131	0
10x39_ACACTGACAGTCTTCC	7,33712367631516	-4,4449068053365	0
10x39_ACACTGATCACTTCAT	6,10633496858201	-6,65801820594075	0
10x39_ACACTGATCTTCTGGC	6,90958242036423	-5,36948928672078	0
10x39_ACAGCCGAGAATCTCC	2,03125314332566	-5,55019435721638	0
10x39_ACAGCCGAGCATGGCA	5,15910606004319	-6,43953237372639	0
10x39_ACAGCCGAGGCCGAAT	5,71614293672166	-5,52978572684529	0
10x39_ACAGCCGGTCGGGTCT	7,05487470246873	-5,41542110282185	0
10x39_ACAGCCGGTTATCCGA	6,37108258821091	-4,01504907447102	0
10x39_ACAGCCGTCACGATGT	4,86166123963914	-6,12390718299153	1
10x39_ACAGCCGTCCACGAAT	1,64229135133347	-6,45622501212361	0
10x39_ACAGCCGTCGTACGGC	6,42325381852708	-5,19481191474202	0
10x39_ACAGCTAAGTGTACCT	7,2011220894011	-4,96745261985066	0
10x39_ACAGCTAAGTTGAGTA	6,49689750291428	-4,41249761420491	0
10x39_ACAGCTACAAAGAATC	6,1748130760344	-4,19953212577107	0
10x39_ACAGCTACAGGGCATA	7,6307981453093	-6,00493297415974	0
10x39_ACAGCTACATACCATG	1,85960845567307	-5,35507640677693	0
10x39_ACAGCTAGTATTAGCC	6,06150083161912	-3,73236737090352	0
10x39_ACAGCTAGTCTAGGTT	6,59804277040085	-4,79163656073811	0
10x39_ACAGCTAGTCTCAACA	5,93767337419114	-5,95982656317952	0
10x39_ACAGCTAGTGATAAAC	7,45121841050706	-5,30228338080647	0
10x39_ACAGCTATCAAGGTAA	1,13323192216477	-5,51648483115437	0
10x39_ACAGCTATCCGTTGCT	7,60182504273972	-4,88264951545003	0
10x39_ACATACGAGAAACGCC	4,39379815675339	-4,26083144980672	0
10x39_ACATACGAGGGCTCTC	7,98484496690354	-5,40776929694417	0
10x39_ACATACGCAGAGCCAA	5,33769397355637	-5,38540849524739	1
10x39_ACATACGGTCTGATTG	4,23992232896409	-4,33734712439778	0
10x39_ACATACGTCTGGGCCA	6,51383237458787	-6,23580083686116	0
10x39_ACATCAGCAACTTGAC	6,78084258653245	-4,53759965735676	0
10x39_ACATCAGCAAGAAAGG	5,34109382249436	-4,11173066931966	0
10x39_ACATCAGCACCCAGTG	6,00568322755417	-1,81710288363698	0
10x39_ACATCAGCACGAAACG	7,66029767610154	-5,0477539046407	0
10x39_ACATCAGCAGTATGCT	3,68471626855454	-6,87346515494588	1
10x39_ACATCAGTCAGCCTAA	5,83102492906174	-8,06155500251057	0
10x39_ACATCAGTCGAGCCCA	6,12126569367966	-3,87008581000569	1
10x39_ACATGGTCATCGATGT	5,44157294847092	-4,22582731086018	0
10x39_ACATGGTGTAGTACCT	5,97564344026169	-6,81123218375447	0
10x39_ACCAGTAAGACCTAGG	6,72770814515671	-5,06759986716511	0
10x39_ACCAGTAAGTTCCACA	1,96956138230881	-4,07622203665974	1
10x39_ACCAGTACAACACCCG	4,71977166749558	-5,09950408774617	0
10x39_ACCAGTACAACCGCCA	5,68549422837815	-5,23805341559651	0
10x39_ACCAGTACAAGGTTCT	6,37598542787156	-3,53108606177571	0
10x39_ACCAGTATCTGGGCCA	5,84194974519334	-4,76368579703572	0
10x39_ACCCACTAGATATGCA	7,32744531251511	-3,89522228080037	0
10x39_ACCCACTAGGGATCTG	8,03531150437913	-12,405978296578	0
10x39_ACCCACTCAGAGCCAA	3,27676300622544	-5,19069537955525	0
10x39_ACCCACTGTCGCCATG	5,70714597322068	-5,44947442847493	0
10x39_ACCCACTGTGGTTTCA	6,34254626847825	-5,00897416907551	0
10x39_ACCCACTTCATGCAAC	7,75095634080491	-4,63092050391438	0
10x39_ACCCACTTCCACTCCA	7,43733243562302	-4,54239806967976	0
10x39_ACCCACTTCCGCATAA	7,95227222062668	-5,85198650199177	0
10x39_ACCGTAAAGAACAACT	6,96958570100388	-3,87165698844197	0
10x39_ACCGTAAAGATCCTGT	5,62485675431809	-3,73800954657796	0
10x39_ACCGTAACAAGAAAGG	7,36040477372727	-6,70814332801106	0
10x39_ACCGTAACACCAGATT	7,13646964646897	-5,23886022406819	0
10x39_ACCGTAACATGGTTGT	6,77205209352097	-5,33363303977254	0
10x39_ACCGTAACATTGGGCC	7,17803744889817	-5,43559846717122	0
10x39_ACCTTTACACAGACTT	6,14920549012742	-3,7382954104543	0
10x39_ACCTTTACACAGGAGT	1,70954458333573	-5,77757558661702	0
10x39_ACCTTTACACCGTTGG	7,88615588761887	-5,00034818488362	0
10x39_ACCTTTACAGCTTAAC	6,6132953605803	-3,83303031760457	0
10x39_ACCTTTACATATGGTC	1,76069979287705	-5,213912103951	0
10x39_ACCTTTAGTCAGGACA	6,02447728730759	-3,87323341208699	0
10x39_ACCTTTAGTCTGGAGA	6,31275539018235	-3,90260991889241	0
10x39_ACCTTTATCACATGCA	0,63864044763169	-5,43527326422932	1
10x39_ACGAGCCAGAAGATTC	6,24685697175584	-5,11841449576619	0
10x39_ACGAGCCAGCTGCAAG	2,53084234811387	-5,81662044364217	0
10x39_ACGAGCCAGTGGGTTG	5,81263665772996	-4,90744695502522	0
10x39_ACGAGCCAGTTACGGG	7,31410483934006	-7,67305145102742	1
10x39_ACGAGCCCATCTCCCA	5,87964515306077	-5,32480058509114	0
10x39_ACGAGCCGTTACGTCA	7,07330827333054	-4,48201331931355	0
10x39_ACGAGCCTCGCAGGCT	7,45420865632615	-4,92241201239827	0
10x39_ACGAGGAAGAGCTTCT	6,64194850541672	-4,471227262795	0
10x39_ACGAGGAAGAGTACAT	4,72797660447678	-6,40156898337605	0
10x39_ACGAGGACACCTTGTC	7,56337146379075	-12,008119676888	0
10x39_ACGAGGAGTGTTCTTT	7,39163903810105	-6,58562860327962	0
10x39_ACGAGGATCGTTTAGG	7,46223811723313	-4,90028295356038	0
10x39_ACGATACAGGTCATCT	2,8764515361937	-5,57995042639973	0
10x39_ACGATACAGTACATGA	7,21840314485154	-5,39719209510091	0
10x39_ACGATACCAAGTACCT	7,53325156785569	-12,0621214850545	0
10x39_ACGATACCAATGGACG	7,64646272279343	-4,68001375037434	0
10x39_ACGATACCAGACACTT	7,74019984819016	-6,0100832923055	0
10x39_ACGATACGTAGCCTAT	7,6605513534697	-5,70845184165242	0
10x39_ACGATACGTAGCTGCC	6,64802531816086	-3,97900686103108	0
10x39_ACGATACGTCCGAGTC	4,56490163423142	-4,40392837363484	0
10x39_ACGATACGTGTTTGGT	5,18756847001633	-4,13894138175252	0
10x39_ACGATACGTTATCACG	7,48301200486741	-5,6850772841573	0
10x39_ACGATACGTTGCTCCT	5,31294374085984	-5,26365623313191	0
10x39_ACGATGTAGAACTGTA	7,43930320359788	-11,9122363074422	0
10x39_ACGATGTAGATAGGAG	7,09425906755051	-5,03888759452107	1
10x39_ACGATGTAGTTAAGTG	6,75820569612107	-4,03419933158162	0
10x39_ACGATGTCAGACGCTC	6,6444004020842	-4,23857793647053	0
10x39_ACGATGTGTCAACATC	7,778445049301	-5,1292649253011	0
10x39_ACGATGTGTGCTTCTC	1,43239109136185	-5,60209092932942	1
10x39_ACGATGTGTGTATGGG	5,3313825569304	-4,60699949103596	0
10x39_ACGATGTGTTCAGACT	6,52636842347703	-3,99762306052449	0
10x39_ACGATGTTCAACTCTT	5,157923980728	-6,36943301993611	0
10x39_ACGATGTTCCGTAGGC	3,79422692872605	-3,70249781447652	0
10x39_ACGCAGCCAATAGCAA	7,98762302018723	-5,24953517752888	0
10x39_ACGCAGCCATACCATG	5,44280509568772	-4,18560466605427	0
10x39_ACGCAGCTCCCACTTG	2,0641842327269	-4,59791812735799	0
10x39_ACGCAGCTCTGATTCT	6,02864961244187	-5,54847059088948	0
10x39_ACGCCAGAGTCTTGCA	4,10995797731003	-3,89065465766194	0
10x39_ACGCCAGAGTTTGCGT	5,66987113572678	-4,69766435462239	1
10x39_ACGCCAGCACTATCTT	7,2273557624968	-5,26985320883992	1
10x39_ACGCCAGCAGACGCAA	0,690051718726965	-5,96274337607625	0
10x39_ACGCCAGCAGCGTCCA	1,43527905561051	-6,14537486869099	0
10x39_ACGCCAGGTTAAAGAC	6,61030797578416	-5,05848941642049	0
10x39_ACGCCAGGTTATGTGC	4,85918883897385	-3,20909175711873	0
10x39_ACGCCAGTCGTGGTCG	7,27954988099656	-4,28216276007893	0
10x39_ACGCCGACAAATCCGT	3,75242786027512	-5,22941741782429	0
10x39_ACGCCGACACCTATCC	7,25726728059373	-5,05995187598469	0
10x39_ACGCCGAGTTCCCTTG	6,70861701585374	-4,78019866782429	0
10x39_ACGCCGATCCATTCTA	2,66157464601121	-4,08341941672566	0
10x39_ACGCCGATCGGTGTCG	5,67374829866013	-4,68600520926717	0
10x39_ACGGAGAAGCTTATCG	6,83168248750291	-4,714795206368	0
10x39_ACGGAGAAGGAATCGC	6,94980506517014	-4,67602834540608	0
10x39_ACGGAGACAAAGTCAA	4,73594073869309	-6,93963203269246	1
10x39_ACGGAGACACGTCTCT	5,47173719026169	-5,74769315558675	0
10x39_ACGGAGACAGCTCGCA	6,49071101762376	-4,72705993491414	0
10x39_ACGGAGACATTGGCGC	7,34187249757371	-6,29433450537923	0
10x39_ACGGAGAGTAAATGAC	2,42151789285264	-4,45069799262288	0
10x39_ACGGAGATCAGCATGT	4,18012504197678	-3,51040515738728	0
10x39_ACGGAGATCCAAGTAC	6,39043645478806	-6,09381637412312	0
10x39_ACGGAGATCGTGGACC	5,98204784013352	-5,039680097878	0
10x39_ACGGAGATCTAACTCT	6,39516524888596	-5,32091674643758	0
10x39_ACGGCCAAGCGTTGCC	7,89952544786057	-4,79530486899617	0
10x39_ACGGCCACACGGTAAG	1,4077756843718	-5,35097513037923	0
10x39_ACGGCCAGTATATGGA	5,41000871278367	-4,34236392813924	0
10x39_ACGGCCAGTCCTGCTT	7,44985656358323	-5,89623555976155	0
10x39_ACGGCCATCTGCCAGG	4,28311328507981	-6,12096938925984	0
10x39_ACGGGCTGTAGCTCCG	6,96867589570603	-5,48722562628987	0
10x39_ACGGGCTGTTAAGTAG	7,71259955979905	-4,29185495215657	1
10x39_ACGGGCTTCAACACGT	6,62396697618088	-3,86806020575764	0
10x39_ACGGGCTTCTGAGGGA	6,72575263597092	-4,27909383612874	0
10x39_ACGGGTCAGATGTGTA	3,97379140473923	-4,13651571112874	0
10x39_ACGGGTCCAGGCTCAC	8,06584910966477	-5,27810344535115	0
10x39_ACGGGTCCATCTCGCT	7,41180448152146	-5,38039073783162	0
10x39_ACGGGTCGTGGTAACG	6,78466872788987	-4,06051359015706	1
10x39_ACGGGTCGTGTAACGG	5,46710900880417	-5,59835967856648	0
10x39_ACGGGTCTCATTGCGA	6,5762064895781	-4,7042742713094	1
10x39_ACGGGTCTCCAGAGGA	5,98237638093552	-5,59708318549397	0
10x39_ACGGGTCTCTACGAGT	5,82281617738328	-3,93566522437337	0
10x39_ACGGGTCTCTGCCCTA	4,67502097703538	-4,11933574515584	0
10x39_ACGTCAAAGCACACAG	2,25324587442002	-6,05951080161336	0
10x39_ACGTCAAAGCTAACAA	4,91340283967576	-4,46307620841267	0
10x39_ACGTCAAAGGACAGAA	4,75242881394944	-4,78671607810261	0
10x39_ACGTCAAAGTAGCGGT	0,324908121600958	-5,77703771430257	0
10x39_ACGTCAACACATGTGT	1,62539295770249	-5,90528545218709	0
10x39_ACGTCAAGTAATCACC	7,70037631608567	-5,41849431830647	0
10x39_ACGTCAAGTGAACCTT	7,62926749803147	-5,01717290717366	0
10x39_ACGTCAATCAAACCAC	5,68583945848069	-5,74434623557332	0
10x39_ACGTCAATCTTGTCAT	6,45961598970017	-3,90073928672078	0
10x39_ACTATCTAGCTGATAA	2,5294318637999	-5,89077386695149	0
10x39_ACTATCTAGTGCGTGA	7,11102656938157	-4,62757024604085	0
10x39_ACTATCTGTATCGCAT	3,5998299560698	-6,79713020163777	0
10x39_ACTATCTTCAGTTGAC	7,72774200059495	-4,24554834204915	0
10x39_ACTATCTTCATATCGG	7,19011001206956	-4,21795854407551	0
10x39_ACTATCTTCCTCCTAG	7,5902560196074	-5,7707911475301	0
10x39_ACTATCTTCTTGTCAT	5,2901113472136	-4,13216171103718	0
10x39_ACTGAACAGCCCAGCT	3,17826799966416	-4,77951536017659	0
10x39_ACTGAACAGGGTCGAT	5,69785718537888	-4,60047445136311	0
10x39_ACTGAACAGTACGCCC	7,48222570039353	-11,972158525765	0
10x39_ACTGAACCAATGAAAC	7,11673240281663	-5,31309470969441	0
10x39_ACTGAACCATCACAAC	7,71658496476731	-4,15467891532185	0
10x39_ACTGAACCATCACCCT	5,99142865754685	-4,40924320060017	0
10x39_ACTGAACCATTCGACA	6,26241712190232	-4,0218749983907	0
10x39_ACTGAACGTAGAGGAA	7,5013511619719	-4,55788049536946	0
10x39_ACTGAACGTTAAGTAG	7,42090348817429	-3,84411845046284	0
10x39_ACTGAACTCCCGGATG	6,80060081101975	-4,40434560614827	0
10x39_ACTGAGTAGAAACGAG	7,60366611100754	-5,33484515982869	0
10x39_ACTGAGTCACTCGACG	6,57325582124314	-4,72841892081502	0
10x39_ACTGAGTGTCGCATAT	7,55449895478806	-4,26432046729329	0
10x39_ACTGAGTTCCTGCAGG	4,38069181062302	-3,77336201506856	0
10x39_ACTGAGTTCCTTAATC	6,69916705705247	-6,44691524344685	0
10x39_ACTGAGTTCGATCCCT	7,81658153153977	-4,57516393500569	0
10x39_ACTGAGTTCGTGGTCG	7,43385867692551	-4,89930353003743	0
10x39_ACTGAGTTCTAGAGTC	5,76599626161179	-3,81678972083333	0
10x39_ACTGATGAGGCTACGA	6,25859193421921	-4,73292503196004	0
10x39_ACTGATGCACGTAAGG	7,52964095689377	-5,00644693213704	1
10x39_ACTGATGCAGATCGGA	7,704714580551	-4,48066720801594	0
10x39_ACTGATGGTCAAGCGA	2,98348836518845	-5,59841642218831	0
10x39_ACTGATGGTCACACGC	7,65874080278001	-5,14983997184041	0
10x39_ACTGCTCAGACAGACC	7,72737006761155	-4,83569392997029	0
10x39_ACTGCTCAGAGCTGGT	7,41846589662156	-4,27520713645222	1
10x39_ACTGCTCAGCTGAAAT	7,35882978059373	-4,91166744071248	0
10x39_ACTGCTCCAAATCCGT	3,98044137574753	-5,23384008246663	1
10x39_ACTGCTCGTCGTCTTC	4,90891341783127	-4,08570394355061	0
10x39_ACTGTCCCAAACGTGG	6,67516831971726	-3,91468438941243	0
10x39_ACTGTCCCACACGCTG	5,31019763566575	-5,5960207923055	0
10x39_ACTGTCCCATAAGACA	0,815704866424414	-5,73055419760945	1
10x39_ACTGTCCCATCGATTG	7,19322375871262	-5,85337695914509	0
10x39_ACTGTCCGTCCAGTGC	7,43125180818162	-4,4007755263448	0
10x39_ACTGTCCGTGCACGAA	5,40381364442429	-2,90722975569966	0
10x39_ACTGTCCTCAACACAC	7,7260244331511	-4,25956020194295	0
10x39_ACTTACTAGCCAACAG	5,50629453279099	-5,38806018668416	0
10x39_ACTTACTAGCGCTTAT	5,52968530274949	-6,71046123343709	0
10x39_ACTTACTCACTAGTAC	5,11023120500168	-7,30194244223836	0
10x39_ACTTACTCAGCTGCAC	7,42147760011277	-3,96138200598958	0
10x39_ACTTACTCAGGGTTAG	6,34903983689866	-4,28633127051594	0
10x39_ACTTACTCATTCTCAT	7,59508447267136	-5,98088893729451	0
10x39_ACTTACTCATTTCACT	7,29006414033494	-6,20544061499837	0
10x39_ACTTACTTCGCCTGTT	3,52800755120835	-7,52804622489217	0
10x39_ACTTGTTAGCCAGTTT	4,7372811279448	-3,96674308615925	0
10x39_ACTTGTTCAAAGTCAA	2,23983053781113	-4,88771829444173	0
10x39_ACTTGTTCAGACTCGC	3,5843863926085	-6,50099954444173	0
10x39_ACTTGTTCATTATCTC	6,40921144105515	-4,71972045737508	0
10x39_ACTTGTTTCACGACTA	6,3600256881865	-4,28970966178181	0
10x39_ACTTGTTTCCACGAAT	5,5856059036406	-4,47957525092366	0
10x39_ACTTGTTTCGTGGTCG	7,46007041551194	-4,39420852500203	0
10x39_ACTTTCAAGGATGGAA	6,79998855210862	-4,64590511161092	0
10x39_ACTTTCACAAGCTGGA	6,46169643022141	-4,61154804068806	0
10x39_ACTTTCACATATGAGA	0,602420433536383	-4,6087776167989	0
10x39_ACTTTCAGTAGATTAG	6,88572959519944	-4,99756488639119	0
10x39_ACTTTCATCACCTTAT	7,6327889404448	-6,79716453391316	0
10x39_AGAATAGAGATCTGAA	3,94411401368699	-5,78874883490803	0
10x39_AGAATAGAGCCGATTT	6,99527673341355	-3,96409616309407	0
10x39_AGAATAGAGTAGCCGA	5,78637008287034	-4,65600738364461	0
10x39_AGAATAGAGTCTCAAC	2,59098486520371	-5,55932912665608	0
10x39_AGAATAGCATGAACCT	7,54503850556931	-6,67058429557088	0
10x39_AGAATAGGTTGTCTTT	6,8571484527739	-3,9401517851949	0
10x39_AGACGTTAGGCAGGTT	6,93514327622971	-5,35646018821004	0
10x39_AGACGTTCAATGGAGC	3,82689933396897	-3,98801431494954	1
10x39_AGACGTTCAGTATGCT	5,79199533082566	-5,39916572409871	0
10x39_AGACGTTGTCGAGTTT	7,97545604325852	-5,40476140815022	0
10x39_AGACGTTGTGAGTGAC	6,42583446122727	-4,25273570853474	0
10x39_AGACGTTTCACCATAG	7,47573213197312	-5,11054334479573	0
10x39_AGACGTTTCGCCAAAT	5,77183465577683	-4,1405535681844	0
10x39_AGAGCGACAATGGAGC	3,10156921960435	-4,17123422461751	0
10x39_AGAGCGACAGCGATCC	7,51555375672898	-4,89566812354329	0
10x39_AGAGCGACATTATCTC	5,53583936311326	-5,38742408591511	0
10x39_AGAGCGAGTTCCACGG	7,6303098640593	-4,98326072531941	0
10x39_AGAGCGATCTTAGCCC	7,70295648194871	-5,65519962149861	0
10x39_AGAGCTTAGCCTATGT	5,98119525529465	-5,1909218772054	0
10x39_AGAGCTTAGTCCAGGA	6,76582460023484	-6,25596628028157	0
10x39_AGAGCTTAGTTACCCA	7,96574096299729	-5,33593282538655	0
10x39_AGAGCTTCAACTTGAC	7,58947543717942	-5,2923098548055	0
10x39_AGAGCTTCAATCGAAA	7,44045524217209	-4,3235689147115	0
10x39_AGAGCTTCACCAGGTC	4,17370776750168	-3,58777007895711	0
10x39_AGAGCTTCACGGTTTA	7,67432908631882	-5,25241527396443	0
10x39_AGAGCTTGTCTCAACA	6,77070073701462	-4,19072351294759	0
10x39_AGAGTGGAGGCGATAC	7,39928416825852	-4,71068391638997	0
10x39_AGAGTGGCAGACAAAT	6,03980617143235	-5,55851039725545	0
10x39_AGAGTGGCATCGGAAG	7,62849740602097	-6,42121133643391	0
10x39_AGAGTGGGTCTAGAGG	7,1302197418364	-3,89412221747639	0
10x39_AGAGTGGGTGTGGCTC	4,74874715425095	-4,75583085852864	0
10x39_AGAGTGGTCAAGGTAA	5,94640044786057	-6,45768794852498	0
10x39_AGAGTGGTCGCGTTTC	1,09082929708085	-6,19321403342488	1
10x39_AGAGTGGTCGTCACGG	4,4631488762053	-4,48616704779866	0
10x39_AGATCTGAGAGGTTGC	4,40041617967209	-5,20343360739949	0
10x39_AGATCTGCAGTAAGCG	2,24097852326951	-4,55464658576253	0
10x39_AGATCTGGTATGAAAC	7,21488599397263	-4,89349851447346	0
10x39_AGATCTGGTCGTTGTA	7,65301351167283	-4,57037124472859	0
10x39_AGATCTGGTTATCGGT	5,49320201493821	-5,44032392340901	0
10x39_AGATCTGTCCGCAGTG	6,85303287126145	-6,22810325461629	0
10x39_AGATTGCCACTTCGAA	6,54977779008469	-4,4988823874593	1
10x39_AGATTGCGTGGGTCAA	5,4594228706511	-4,2484227164388	0
10x39_AGATTGCTCCTCCTAG	7,87944678880295	-5,19837817984822	0
10x39_AGATTGCTCGTGGACC	7,34243278123459	-4,14085159140828	0
10x39_AGATTGCTCTGCGGCA	7,30486325837693	-5,60825166541341	0
10x39_AGCAGCCCAAACCTAC	7,43567065812668	-5,47015008765462	0
10x39_AGCAGCCCAATAACGA	1,51342026807389	-5,87285289603474	1
10x39_AGCAGCCCAGTATGCT	7,35507135011277	-5,00347575980427	0
10x39_AGCAGCCCATCACGAT	6,1532500229033	-3,8516553385854	0
10x39_AGCAGCCCATCCCATC	4,03329496003709	-4,23613176184895	0
10x39_AGCAGCCGTCTGATTG	4,65615300752244	-3,82728442984822	0
10x39_AGCAGCCGTTCCTCCA	7,08051757432542	-7,19269523459675	0
10x39_AGCAGCCTCCAAATGC	7,93884639360032	-5,15219173270467	0
10x39_AGCAGCCTCCAACCAA	6,7139509163054	-5,11113366919759	0
10x39_AGCAGCCTCGCTAGCG	6,40515164949021	-4,99182615119221	0
10x39_AGCATACAGACACTAA	6,64400033570847	-4,08206853705647	1
10x39_AGCATACAGAGTACCG	7,26462392427048	-5,52994403678181	0
10x39_AGCATACAGCGTCTAT	6,71002273179612	-4,20634088355305	0
10x39_AGCATACAGGACAGAA	7,30386857606492	-12,0849810584188	1
10x39_AGCATACAGGCATTGG	1,89489607431016	-5,13751277762654	0
10x39_AGCATACAGTGGGTTG	2,75827507592759	-6,45335635977986	0
10x39_AGCATACCAGATCCAT	4,27368955232224	-3,44280252295735	0
10x39_AGCATACCAGGCTCAC	5,39754895783982	-5,05035886603596	0
10x39_AGCATACGTCCTCTTG	4,37923554994187	-5,94773921805623	0
10x39_AGCATACGTGGTTTCA	3,79518632508835	-4,47419748145344	0
10x39_AGCATACGTTAAGGGC	7,80905036546311	-4,92813453513386	0
10x39_AGCATACGTTACGACT	7,47700719453416	-4,85655507880452	0
10x39_AGCATACTCAACTCTT	6,17023353196702	-4,91335973578694	0
10x39_AGCATACTCTGGTGTA	6,62633161164841	-4,63250646430257	0
10x39_AGCCTAAAGCACCGCT	6,93433122254929	-4,52813062506917	0
10x39_AGCCTAACAACCGCCA	5,17414407350144	-4,13251123267415	0
10x39_AGCCTAACAAGTAGTA	6,13103274919114	-4,65739164191487	0
10x39_AGCCTAACATCCGTGG	1,31659166432938	-5,45581540900471	0
10x39_AGCCTAAGTAAAGGAG	7,50473575212083	-5,44164094763997	0
10x39_AGCCTAAGTCCGAACC	7,62185315705857	-12,0448580725789	0
10x39_AGCCTAAGTTGTACAC	7,56124286271653	-5,19873819190266	0
10x39_AGCCTAAGTTTGTTGG	6,21238641358933	-4,62948379355672	0
10x39_AGCCTAATCAACCATG	6,81735686875901	-4,82516536551717	0
10x39_AGCCTAATCCTGCAGG	7,27632121659836	-5,20223960715535	0
10x39_AGCGGTCAGGCCATAG	7,58630685426316	-4,88929757910969	0
10x39_AGCGGTCAGTTCGATC	5,81754188157639	-5,29803142386677	0
10x39_AGCGGTCGTGCGATAG	7,14914588548264	-6,53440341788533	0
10x39_AGCGGTCGTGTATGGG	7,97317676164231	-5,21332845526936	1
10x39_AGCGGTCGTTTGCATG	4,93666724778733	-4,14538106757405	0
10x39_AGCGGTCTCACTCTTA	5,50771550752244	-3,36680612403157	0
10x39_AGCGGTCTCGACGGAA	4,51799373246751	-4,04178676444295	1
10x39_AGCGGTCTCTTCCTTC	5,85985068894944	-4,1524468405843	0
10x39_AGCGTATAGAGTGAGA	2,33569388009629	-5,99390182334187	0
10x39_AGCGTATCATCGGGTC	4,97992019273362	-4,23292646247151	0
10x39_AGCGTATGTATATCCG	5,58157806016526	-4,65587100821736	0
10x39_AGCGTATGTCGAGTTT	1,10048298455796	-5,64597616034749	0
10x39_AGCGTATGTGCGATAG	6,82693461991868	-4,31019267874959	0
10x39_AGCGTATGTTGAGGTG	7,2481396637114	-4,60947427588704	0
10x39_AGCGTATTCGCTAGCG	7,41185931779465	-4,78882179099324	0
10x39_AGCGTATTCGCTGATA	5,62722377397141	-5,87151536780598	0
10x39_AGCGTATTCGGCTACG	4,34542255021653	-5,52105197745564	1
10x39_AGCGTATTCGTAGATC	3,76812629319749	-5,74535474616292	1
10x39_AGCGTCGAGATGTGGC	4,32097606278977	-4,67809638816121	0
10x39_AGCGTCGAGGATATAC	6,15268115617356	-4,47473630744221	0
10x39_AGCGTCGCATGGTCTA	7,46605615235886	-5,94728860694173	0
10x39_AGCGTCGGTAGAAGGA	7,05798749543748	-3,93980798560384	0
10x39_AGCGTCGGTGTTTGTG	3,52760533906541	-3,75912699538472	0
10x39_AGCTCCTCAATGAAAC	6,46887712098679	-4,24770126181843	0
10x39_AGCTCCTCACAGCCCA	4,18152789689622	-3,70908555823567	0
10x39_AGCTCCTCAGTCGATT	3,75909165956101	-5,07204351264241	0
10x39_AGCTCCTGTCCGCTGA	7,83683280564866	-4,44216785269978	0
10x39_AGCTCCTGTTACTGAC	5,05142097093186	-5,37937316733601	0
10x39_AGCTCCTGTTATCACG	8,07069663621506	-12,47337922889	1
10x39_AGCTCCTTCACCACCT	6,29722623445115	-1,81138119536641	0
10x39_AGCTCCTTCGCGCCAA	5,93507413484177	-7,71640786963704	0
10x39_AGCTCCTTCGGGAGTA	5,8433077774199	-4,87763843375447	0
10x39_AGCTCTCAGGACATTA	7,60018519975266	-5,79428300696614	0
10x39_AGCTCTCAGTCAAGCG	3,90466050721726	-6,25407228308919	0
10x39_AGCTCTCCAATTGCTG	7,28257207490525	-4,55990562278035	0
10x39_AGCTCTCGTTAGATGA	5,23071317292771	-4,32428607779744	1
10x39_AGCTCTCGTTGGACCC	7,61731175996384	-4,78165922003987	0
10x39_AGCTCTCTCCCTTGCA	6,16991262055955	-5,49180946189168	0
10x39_AGCTCTCTCCGGGTGT	4,23244647599778	-6,09237537223103	0
10x39_AGCTTGAAGCTCTCGG	5,97395972825608	-5,84571990805867	1
10x39_AGCTTGAAGTACGCGA	3,00061134912095	-5,00771436530354	0
10x39_AGCTTGACAATAGCGG	6,32694844819626	-4,76552066642049	0
10x39_AGCTTGACAGTACACT	7,32531909562668	-5,26218423682454	0
10x39_AGCTTGACATTCTTAC	5,17059783555588	-4,396848772347	0
10x39_AGCTTGAGTTCCGTCT	4,42073182679734	-6,71821412879231	0
10x39_AGCTTGAGTTCGTTGA	4,60001401521287	-7,04553661185506	0
10x39_AGCTTGAGTTTCCACC	7,13518933869919	-4,35324725943806	0
10x39_AGCTTGATCTCACATT	4,3096049270781	-3,45899448233845	0
10x39_AGCTTGATCTGCAAGT	3,62053565599045	-3,9508768065572	0
10x39_AGGCCACAGAGTACAT	6,98687486268601	-5,03341159659627	0
10x39_AGGCCACCAACACCCG	6,39969234086594	-4,40407810050252	0
10x39_AGGCCACTCCACGACG	5,69127969361863	-7,3515754683614	0
10x39_AGGCCACTCTTCCTTC	6,18385057069382	-4,36954316931966	0
10x39_AGGCCGTAGCAATCTC	6,49821643449387	-4,0088020308614	0
10x39_AGGCCGTAGTTTAGGA	6,54655150987229	-8,00275049048665	0
10x39_AGGCCGTCAGACTCGC	5,72946624375901	-5,67686996299031	0
10x39_AGGCCGTGTAACGCGA	8,54058723069748	-12,5630808814168	0
10x39_AGGCCGTGTCAGAAGC	7,31262187577805	-4,54565486747029	0
10x39_AGGCCGTGTCTACCTC	5,32823447801194	-5,60445937949422	0
10x39_AGGCCGTGTTATTCTC	5,44219903565964	-4,76800165015462	0
10x39_AGGCCGTGTTGCTCCT	5,95168523408494	-4,14672336417439	1
10x39_AGGCCGTTCAGCATGT	6,94713668443284	-6,89999494391682	0
10x39_AGGCCGTTCCAAAGTC	7,28222970582566	-5,16290101844075	0
10x39_AGGCCGTTCCTAGAAC	7,02955989457688	-6,0378924353719	0
10x39_AGGCCGTTCTACGAGT	2,89128832437119	-6,82619771796467	1
10x39_AGGCCGTTCTGCGGCA	6,66099671937546	-6,14588937598469	0
10x39_AGGGAGTAGGGTTCCC	7,6942370376738	-4,55285224753621	0
10x39_AGGGAGTAGGTAAACT	4,32833556748948	-4,24481496649983	0
10x39_AGGGAGTCAGCTGCAC	6,91187743760667	-5,06165132361653	0
10x39_AGGGAGTCATCATCCC	6,31248693086228	-3,9997745497823	0
10x39_AGGGAGTGTGATAAAC	7,6303327522429	-12,0470114691854	0
10x39_AGGGAGTGTTTACTCT	6,60421828843674	-4,39390525656941	0
10x39_AGGGAGTTCCTCGCAT	6,2762535057219	-4,88909635382893	0
10x39_AGGGAGTTCTCTGAGA	3,84271316148362	-4,51916942435506	1
10x39_AGGGAGTTCTTCAACT	5,02333955384812	-5,36539516288045	0
10x39_AGGGATGAGGTGACCA	2,6749499282988	-7,8623028739095	0
10x39_AGGGATGCATCCGGGT	6,6098831138762	-3,75869068938496	0
10x39_AGGGATGCATCGGGTC	7,43373183824143	-4,29368314582112	0
10x39_AGGGATGGTAGGGACT	7,1143711052092	-4,40992889243367	1
10x39_AGGGTGAAGCGGATCA	6,44923715211472	-4,0167160971761	0
10x39_AGGGTGAAGCGTAGTG	4,67094211198411	-4,21980676490071	0
10x39_AGGGTGAAGGGTGTTG	6,32123450852952	-3,86471304732564	0
10x39_AGGGTGACAAATCCGT	6,31849650956711	-4,33535871344807	1
10x39_AGGGTGACACACGCTG	7,31681184388718	-5,34903440314534	0
10x39_AGGGTGACACGTCAGC	6,3065908394011	-5,21412525016072	0
10x39_AGGGTGATCCAAATGC	5,6030505142363	-4,45628223258259	0
10x39_AGGGTGATCTGATACG	6,79745654679856	-4,95522031623128	0
10x39_AGGTCATAGCACACAG	5,87780122377	-7,29012546378377	0
10x39_AGGTCATAGGGTCGAT	7,56485156632981	-4,29126844245198	0
10x39_AGGTCATCACCAGTTA	1,98637013055405	-6,8832145674825	0
10x39_AGGTCATCACGGATAG	7,95652179338059	-5,42014322119954	0
10x39_AGGTCATCATCGGGTC	7,76672439195237	-12,5978623374105	0
10x39_AGGTCATGTAATTGGA	1,11910657502732	-5,44514617758992	0
10x39_AGGTCATGTGACTACT	5,82128171540818	-3,69680819350484	0
10x39_AGGTCATGTGCCTGTG	3,5758984527739	-5,16024026709798	0
10x39_AGGTCATTCAAAGACA	4,96642999269089	-4,97431239920857	0
10x39_AGGTCATTCATCACCC	5,11227826692185	-5,03999767142537	0
10x39_AGGTCATTCTCAAGTG	7,25274114228806	-4,36490497428181	0
10x39_AGGTCATTCTGAGTGT	3,25057797051987	-3,42528281050923	1
10x39_AGGTCCGAGAGTAAGG	5,84758977510056	-4,26399192649129	0
10x39_AGGTCCGCACGTAAGG	7,11029414750657	-4,97037229377034	0
10x39_AGGTCCGCAGTAAGAT	7,02663354493699	-3,71974048453572	0
10x39_AGGTCCGCATGACATC	6,12938146211228	-5,28298816519978	0
10x39_AGGTCCGCATGCCACG	3,57454328157029	-5,73958215552571	0
10x39_AGGTCCGGTTACGACT	6,7404754600676	-3,95324144202473	0
10x39_AGGTCCGGTTCCATGA	5,49918346025071	-4,55521402198079	0
10x39_AGGTCCGTCAGCAACT	7,27972011186204	-4,98366556006673	0
10x39_AGTAGTCAGCGATCCC	7,58605174638352	-4,94100246268513	0
10x39_AGTAGTCCAATCACAC	6,46242026902756	-4,85047635871175	0
10x39_AGTAGTCCAGACAAAT	7,62252788163743	-6,02424964743855	0
10x39_AGTAGTCCATCATCCC	1,10125617600999	-5,97972020941975	0
10x39_AGTAGTCGTCCGTGAC	5,91187553025803	-3,68578514891865	0
10x39_AGTAGTCGTTGATTGC	7,05214576341233	-5,44037017661336	0
10x39_AGTAGTCTCCTGCAGG	7,52447156526169	-4,23249015647175	0
10x39_AGTAGTCTCGCGTTTC	5,55150537110886	-7,57034406501057	0
10x39_AGTCTTTAGACACGAC	6,86808042146287	-4,34520921546223	0
10x39_AGTCTTTAGAGGGATA	6,55257491685471	-7,26633176642659	0
10x39_AGTCTTTAGCGTGAGT	6,12493257142625	-4,45379886466267	0
10x39_AGTCTTTCATATGAGA	0,708080276027533	-5,27225932914021	0
10x39_AGTCTTTCATATGCTG	3,8749444923552	-6,81429061728718	0
10x39_AGTCTTTGTACATCCA	2,26497273065171	-7,24588641959431	0
10x39_AGTCTTTGTTAAAGAC	7,68031482316575	-4,68924770194295	0
10x39_AGTCTTTTCAACACCA	4,44614152528367	-3,60633334952595	0
10x39_AGTGAGGAGACTCGGA	6,07705096818528	-6,08952007132771	0
10x39_AGTGAGGAGCACGCCT	6,6283305130156	-4,62327394324544	0
10x39_AGTGAGGCACATGACT	7,50154380418381	-4,32158670264485	0
10x39_AGTGAGGCATGACGGA	6,00628356553635	-4,51437959510091	0
10x39_AGTGAGGTCACTATTC	5,257777496353	-7,11392412024739	0
10x39_AGTGGGAAGAAACGAG	6,28321294404587	-5,50237092810872	0
10x39_AGTGGGAAGATGCCAG	4,41448430635056	-3,52953038054707	0
10x39_AGTGGGACATACTACG	5,96834735490403	-4,17400321799519	0
10x39_AGTGGGACATCAGTCA	0,330399795547339	-5,48558959800008	0
10x39_AGTGGGAGTATTAGCC	7,19191674806199	-6,43921718436482	0
10x39_AGTGGGATCCCACTTG	6,3201783142241	-3,68294606047871	0
10x39_AGTGTCAAGACTAAGT	6,07002238847336	-4,47607669669392	0
10x39_AGTGTCAAGGTGTTAA	6,64063005067429	-5,89957437354329	0
10x39_AGTGTCACACAGACAG	4,49678830720505	-5,30272970038655	0
10x39_AGTGTCACAGACGCCT	7,74133662797532	-6,47087201911214	0
10x39_AGTGTCACAGACGTAG	7,05159453965745	-4,56573209601643	0
10x39_AGTGTCATCAGCTCTC	7,04479198075852	-4,93392858344319	0
10x39_AGTTGGTAGATCTGCT	6,8069045982512	-4,79045543509724	0
10x39_AGTTGGTGTAAAGTCA	6,83682040788254	-4,71792993384602	0
10x39_AGTTGGTGTGCAACGA	5,29719333268723	-3,90806398230794	0
10x39_AGTTGGTGTTGAGTTC	7,45002631761155	-5,26016578513386	0
10x39_AGTTGGTTCCAAACAC	6,08197335816941	-4,09620199042561	0
10x39_ATAACGCAGGTGATAT	7,73088245011887	-5,95915183860066	0
10x39_ATAACGCCACACCGAC	4,359499736801	-5,95871982413533	0
10x39_ATAACGCCACAGCCCA	4,92557839967332	-5,23304471808675	0
10x39_ATAACGCGTATAAACG	2,07513837434373	-4,47565898734334	0
10x39_ATAACGCGTCGCTTCT	6,55426339723191	-4,15159902411702	0
10x39_ATAAGAGAGATCACGG	7,57513694383225	-12,0987416251302	0
10x39_ATAAGAGGTCTAACGT	1,58706550218186	-6,08755073386433	0
10x39_ATAAGAGGTTGAGGTG	5,97426204301438	-4,06793460685017	0
10x39_ATAAGAGTCACGACTA	4,18645410157761	-6,1426607115865	0
10x39_ATAAGAGTCGACAGCC	6,69227676011643	-5,80811033087971	1
10x39_ATAGACCAGAGGTAGA	7,82277755357346	-4,85273036795857	0
10x39_ATAGACCAGCCCAATT	7,76421050645432	-4,57203159171345	0
10x39_ATAGACCAGTACACCT	7,46104697801194	-5,90891036826375	0
10x39_ATAGACCCAGACGCCT	4,78309850312791	-6,41673002082112	1
10x39_ATAGACCTCTCCAGGG	6,67863206483445	-3,93248996573689	0
10x39_ATCACGAAGAAGGGTA	7,70879630662522	-6,54486713248494	0
10x39_ATCACGACACGCCAGT	7,00705890275559	-6,31653365927937	0
10x39_ATCACGACATGACATC	4,68381957627854	-5,02611408072713	0
10x39_ATCACGAGTAAGAGAG	3,92782954789719	-7,28258380728963	1
10x39_ATCACGAGTCCTGCTT	6,95097331620774	-3,95662078696492	0
10x39_ATCACGAGTCTAGTGT	7,87286262132249	-5,29656991797688	0
10x39_ATCACGATCGTTGCCT	4,60385303117356	-4,16198215323689	0
10x39_ATCATCTCACGGCCAT	5,80851916886887	-4,13314447242024	0
10x39_ATCATCTCATGTCGAT	4,43613891221604	-5,28797254401448	1
10x39_ATCATCTTCCAAATGC	5,81500272370896	-4,32435903388264	0
10x39_ATCATCTTCCTGCTTG	5,69321517564377	-5,94465741950276	0
10x39_ATCATGGTCCAACCAA	5,14735154725632	-5,13693342047932	0
10x39_ATCATGGTCTTAGCCC	4,43409661866746	-4,96336898642781	0
10x39_ATCCACCAGTTGTCGT	6,83166532136521	-4,39309463340047	0
10x39_ATCCACCCACTGCCAG	7,05746965028367	-8,09963807898762	0
10x39_ATCCACCCAGGTCCAC	7,66910438157639	-5,5475269301534	0
10x39_ATCCACCCAGTAGAGC	5,83928565599045	-4,12977228003743	0
10x39_ATCCACCGTGTCGCTG	6,5512311897429	-5,58010492163899	0
10x39_ATCCACCGTTCGTTGA	6,49185065843186	-4,98329362708333	0
10x39_ATCCACCTCATTGCGA	7,21686248399338	-4,63353357154134	0
10x39_ATCCGAAAGCGTGTCC	4,29007129289231	-3,59446701842549	0
10x39_ATCCGAAAGTGCTGCC	7,21687249757371	-4,55762920218709	0
10x39_ATCCGAACAGGGTATG	8,02336005784592	-5,194953535378	0
10x39_ATCCGAAGTAGGACAC	2,17367200471482	-6,28767595130208	1
10x39_ATCCGAAGTATGCTTG	3,76063565827927	-4,71261558371785	0
10x39_ATCCGAAGTCGGCATC	4,83246211625657	-4,69443187552693	0
10x39_ATCCGAAGTGTATGGG	3,08101229287705	-6,01826963263753	0
10x39_ATCCGAAGTGTGACGA	4,2627733192595	-5,49350271064046	0
10x39_ATCCGAAGTGTTAAGA	7,40510205842576	-4,71282348471883	0
10x39_ATCCGAAGTTTGGGCC	5,04544715501389	-5,36803541022542	1
10x39_ATCGAGTAGCTTCGCG	6,24590854264817	-4,86911973792317	0
10x39_ATCGAGTAGTTCGATC	6,45106916047654	-5,35590801078084	0
10x39_ATCGAGTAGTTCGCGC	1,77411012269578	-5,43145046073201	1
10x39_ATCGAGTGTCCGTTAA	7,66172294236741	-4,93141946631673	0
10x39_ATCGAGTGTCTAGTCA	4,7536590538176	-3,98237714606526	0
10x39_ATCGAGTGTTATCCGA	6,92057685472092	-4,03785095053914	0
10x39_ATCTACTAGCTTCGCG	2,53306703187546	-5,93925914603474	0
10x39_ATCTACTAGGTGCAAC	7,42665509797654	-4,16667709189656	0
10x39_ATCTACTCACAAGACG	8,06443481065354	-12,6447611792684	0
10x39_ATCTACTCATCTATGG	7,32676343537888	-4,52912292319539	0
10x39_ATCTACTCATGGTCAT	4,25442962266526	-4,59700403052571	0
10x39_ATCTACTGTAGCGCAA	4,50153188325486	-3,61169419127705	0
10x39_ATCTACTGTATGGTTC	7,35535220719895	-5,08975801306966	0
10x39_ATCTACTGTTCACGGC	4,74654416658005	-4,3904577239156	0
10x39_ATCTACTGTTTAGGAA	7,13847808457932	-4,74738416510823	0
10x39_ATCTGCCAGTAATCCC	5,17373399354539	-4,1797586424947	0
10x39_ATCTGCCAGTTCGATC	4,73653630830369	-3,93950662451985	0
10x39_ATCTGCCCAAGCGAGT	6,90799169160447	-4,84945020514729	0
10x39_ATCTGCCCAATTGCTG	3,92781333543381	-3,91819486457112	0
10x39_ATCTGCCTCCCTGACT	7,09290675736985	-4,91058931189778	0
10x39_ATGAGGGCAGCGATCC	7,11901454545579	-4,7106128676534	0
10x39_ATGAGGGCAGCTGTGC	7,08314542390427	-4,01801976996663	0
10x39_ATGAGGGCAGGATCGA	7,28148297883591	-4,78681526023152	0
10x39_ATGAGGGTCGCCAGCA	6,2935760460051	-4,05404004889729	0
10x39_ATGAGGGTCGGTGTCG	7,93632297135911	-4,66135558921101	0
10x39_ATGAGGGTCTGCTTGC	6,98073510743699	-6,59293231803181	0
10x39_ATGCGATAGAAACCTA	6,19849662400803	-3,26874050933125	0
10x39_ATGCGATAGGCATGGT	5,86180047608933	-4,99697789984944	0
10x39_ATGCGATCACACATGT	7,51152782060227	-5,80469283896687	1
10x39_ATGCGATCAGACAAGC	7,54380588151536	-5,63647613364461	0
10x39_ATGCGATCATGGTCAT	-0,215271272584585	-5,06226835089925	0
10x39_ATGCGATGTACGCACC	5,85219554521165	-4,77057657080891	0
10x39_ATGCGATGTTATTCTC	7,16151980973801	-4,38831481772664	1
10x39_ATGCGATTCAACACGT	6,35546521760544	-4,31444606620076	0
10x39_ATGCGATTCTCCAGGG	5,69454221345505	-4,04461393195393	0
10x39_ATGGGAGCATGTCTCC	7,62518577195725	-5,79961929160359	0
10x39_ATGGGAGCATTGCGGC	6,95389346696458	-4,22017917472127	0
10x39_ATGGGAGGTCAGTGGA	6,45960216142258	-4,26815900641682	0
10x39_ATGGGAGGTCGCATAT	7,1218173942717	-3,95644244986775	0
10x39_ATGGGAGGTGCAACTT	7,25762538529954	-11,9418688758016	0
10x39_ATGGGAGGTTCCACAA	6,37087611772141	-3,99624976950886	0
10x39_ATGGGAGTCCGAATGT	7,02762775041184	-3,95928201514485	0
10x39_ATGGGAGTCCTAGGGC	7,12047938920579	-5,65536031562092	0
10x39_ATGGGAGTCTATCGCC	5,13233117677292	-5,56339082556966	0
10x39_ATGTGTGAGCTGAAAT	1,81769065476975	-5,3542142851949	0
10x39_ATGTGTGAGTGCAAGC	5,399942680374	-4,36523923712971	0
10x39_ATGTGTGTCAACACTG	0,701194032207343	-6,37684545356038	1
10x39_ATTACTCAGATCCCAT	3,29935173608384	-6,03451499778035	0
10x39_ATTACTCAGCTAGGCA	7,05224208451829	-4,49627647238972	0
10x39_ATTACTCAGGTCATCT	7,08938817597947	-6,93139371711018	0
10x39_ATTACTCGTAAGTGGC	5,62483148194871	-4,01893720465901	1
10x39_ATTACTCGTCCGAGTC	5,73504666902146	-3,78923854666951	0
10x39_ATTACTCTCCTGTAGA	5,43637113191209	-5,43948469001057	0
10x39_ATTATCCAGATCCCGC	7,1400697670134	-4,23150262671712	0
10x39_ATTATCCAGATGTTAG	1,24302141286454	-5,06692085105183	0
10x39_ATTATCCAGCTGCAAG	4,49729470826707	-4,65206394034627	0
10x39_ATTATCCGTGGTGTAG	6,79316548921189	-4,85420236426594	0
10x39_ATTATCCTCAACACGT	6,80798463441453	-3,72109017211201	0
10x39_ATTATCCTCCATGAGT	7,23274211503586	-5,86920986014607	0
10x39_ATTATCCTCCGCGCAA	7,11149482347092	-5,93244895774129	0
10x39_ATTATCCTCTGATTCT	6,96543149568162	-6,10162601310017	0
10x39_ATTCTACCACAAGACG	5,66906146623215	-5,35450897055867	0
10x39_ATTCTACCAGTTAACC	1,97798375703416	-5,0063663466573	0
10x39_ATTCTACGTGACCAAG	7,75399856187424	-4,93791065055134	0
10x39_ATTGGACAGGTCGGAT	-0,0470440246907745	-5,45972165900471	0
10x39_ATTGGACCACGACTCG	5,645304008499	-4,39814290839436	0
10x39_ATTGGACGTCGAATCT	2,70881943322739	-5,57469234305623	0
10x39_ATTGGACGTGATGCCC	5,34801225282273	-5,41440019446614	0
10x39_ATTGGTGAGAGCTATA	3,09267692185959	-4,90311393576863	0
10x39_ATTGGTGAGCGCTTAT	6,15007810212693	-5,36248693305257	0
10x39_ATTGGTGAGCTAGGCA	2,07512788392625	-5,83039483863118	0
10x39_ATTGGTGAGTGGTCCC	7,44690303422532	-5,00588044959309	0
10x39_ATTGGTGGTAAGTAGT	7,3756711921843	-11,9905434592366	0
10x39_ATTGGTGTCAAGGCTT	7,14804105378709	-4,2883921607137	0
10x39_ATTGGTGTCCGTCAAA	7,36645440675339	-4,86378393012288	0
10x39_ATTGGTGTCTAACGGT	4,87148933030686	-4,82085618811848	0
10x39_ATTTCTGCAGTGGAGT	2,94351105310044	-5,34731492835286	0
10x39_ATTTCTGGTACGCACC	6,06866101838669	-3,87002000647786	0
10x39_ATTTCTGTCGATCCCT	7,91209487535081	-5,29761276084187	0
10x39_CAACCAAAGGCCCGTT	2,07968120194993	-5,6815749152303	0
10x39_CAACCAAAGTGTACTC	7,15115241624436	-5,32195720511677	0
10x39_CAACCAACAAACCTAC	5,62563256837449	-4,03431901770833	0
10x39_CAACCAACAACGCACC	5,95230798341355	-5,53131828147175	0
10x39_CAACCAAGTCAAAGAT	5,31415729142747	-4,7504168494344	0
10x39_CAACCAAGTCATGCCG	4,48536996461472	-3,42389426070454	0
10x39_CAACCAAGTTACAGAA	6,95961646653733	-6,23027000266316	0
10x39_CAACCAATCAAACAAG	6,86088351823411	-7,53187618094685	0
10x39_CAACCAATCAAACGGG	3,84562091447434	-3,64424214202168	0
10x39_CAACCAATCCTGTAGA	7,01820592500291	-5,03280362921956	0
10x39_CAACCTCAGAGGTAGA	5,87220744706711	-5,82546768027547	0
10x39_CAACCTCAGGTCGGAT	7,24343518830857	-4,86205825644734	0
10x39_CAACCTCCAGGATTGG	7,36668901063523	-5,55131683188679	0
10x39_CAACCTCCATTTGCTT	5,46839313127122	-3,77948961097005	0
10x39_CAACCTCGTAGGAGTC	2,81124643899521	-4,68736610251668	0
10x39_CAACCTCGTATTACCG	6,72004775621018	-4,52256021338704	0
10x39_CAACCTCGTCCGTTAA	7,3283307991179	-4,64130506354573	0
10x39_CAACCTCGTTATCCGA	6,71578054048142	-6,61174211341145	0
10x39_CAACCTCGTTGGACCC	4,43570880509934	-7,17510042029622	0
10x39_CAACCTCTCAACACAC	7,48483018495164	-5,6486798270345	1
10x39_CAACCTCTCACATGCA	6,09172277070603	-3,84663281279805	0
10x39_CAACCTCTCGTGACAT	7,70328645326218	-5,20913610297444	0
10x39_CAACTAGAGAAGGACA	4,2448666534575	-4,7952486022115	0
10x39_CAACTAGAGCCCAGCT	4,64027719117722	-5,47945127326253	0
10x39_CAACTAGAGGTGATAT	7,23075179673752	-5,79417285758259	0
10x39_CAACTAGCAAGACACG	1,26806048966965	-6,27745637732747	0
10x39_CAACTAGCACGTTGGC	1,74053577996812	-6,50046310263875	1
10x39_CAACTAGCAGCGATCC	6,93408135987839	-6,38428983527425	0
10x39_CAACTAGCATCCGCGA	7,46640090562424	-4,9553786261678	0
10x39_CAACTAGCATTTGCCC	6,90452460862717	-7,06931886512044	0
10x39_CAACTAGGTGGACGAT	5,6590135536345	-3,73436436492207	0
10x39_CAAGAAAAGATTACCC	6,88685445405564	-7,31861505347493	0
10x39_CAAGAAAAGGTACTCT	6,9431384048613	-3,9766303046346	0
10x39_CAAGAAACAAAGCGGT	7,66271476365647	-5,25774297553303	0
10x39_CAAGAAACAAGCCCAC	6,78775815583787	-5,01984796363118	0
10x39_CAAGAAACACCGCTAG	7,02675370790085	-5,00370416480305	0
10x39_CAAGAAACAGTCGATT	3,93981484986863	-4,98050079184773	1
10x39_CAAGAAAGTCCGAACC	7,66374950028977	-6,14071283179524	0
10x39_CAAGAAATCAAACAAG	5,64318971253953	-4,23455009299519	0
10x39_CAAGAAATCCCTTGCA	4,34164075471482	-5,56224355536702	0
10x39_CAAGAAATCTACCTGC	3,33120874978623	-3,4391318305135	0
10x39_CAAGATCAGAGGTTGC	2,55527500726304	-4,00974521476033	1
10x39_CAAGATCAGCCTCGTG	7,48357133485398	-11,9914332373739	0
10x39_CAAGATCAGCTAAACA	3,82645539857468	-6,99398288565877	0
10x39_CAAGATCCACGGTGTC	6,37165002442917	-3,9018102629781	0
10x39_CAAGATCCACTAGTAC	7,57272176362595	-5,54772434073689	0
10x39_CAAGATCGTCTCATCC	3,79044465638718	-6,92114791709187	0
10x39_CAAGATCGTGAGCGAT	6,91570071794114	-5,10236558753255	1
10x39_CAAGATCTCCTTGCCA	6,3764994583281	-5,60873613196614	0
10x39_CAAGGCCCACTTAAGC	7,81142882920823	-6,25990018683675	0
10x39_CAAGGCCCATTGGGCC	1,88492922402939	-5,73186931449177	1
10x39_CAAGGCCGTCTTCTCG	3,98811559297166	-4,89992198783162	0
10x39_CAAGGCCTCAACACCA	6,92438249208054	-4,1564661009908	0
10x39_CAAGGCCTCGACCAGC	1,90103869058213	-5,53236303168538	0
10x39_CAAGGCCTCTTCATGT	4,80930499650559	-5,36237201529744	0
10x39_CAAGGCCTCTTGCCGT	5,06949214555344	-3,93670043784383	0
10x39_CAAGTTGAGGAGTACC	5,20858602143845	-5,5708251937032	0
10x39_CAAGTTGAGGCTCAGA	7,20687512971482	-4,99843082267049	1
10x39_CAAGTTGCAATGAATG	6,889857574478	-4,67954835730794	0
10x39_CAAGTTGCACTAAGTC	7,18240718461594	-6,50336274939778	0
10x39_CAAGTTGCAGATCGGA	7,79707030870042	-5,05084047156575	0
10x39_CAAGTTGGTCTCTTAT	7,07776050187668	-5,76719198065999	1
10x39_CAAGTTGGTTATGCGT	4,08105258561692	-4,96640453177693	0
10x39_CAAGTTGTCATAACCG	3,6853225670012	-5,41463289099934	0
10x39_CAAGTTGTCTTAGCCC	5,60767964936814	-4,82239827948811	0
10x39_CACAAACAGAATGTGT	7,02169875718674	-6,30470666724446	0
10x39_CACAAACAGACATAAC	7,11818484880051	-4,36885557013753	0
10x39_CACAAACAGATCGGGT	7,14944629289231	-4,16917190390828	0
10x39_CACAAACGTAAGAGGA	6,04049424745164	-6,42400369483235	0
10x39_CACAAACGTCATATGC	6,98516158677659	-4,27009591895344	0
10x39_CACAAACGTCTTCTCG	6,13383369065842	-4,33123693305257	1
10x39_CACAAACGTTACGTCA	7,57555322267136	-4,08686790305379	0
10x39_CACAAACTCAAGGTAA	7,75799254991135	-12,5246687873006	0
10x39_CACAAACTCAGCTTAG	7,17053203202805	-5,64722213584187	0
10x39_CACACAAAGACTTGAA	5,57790498353562	-5,7499867423177	0
10x39_CACACAAAGGATGCGT	5,16201095201096	-4,61484298545125	0
10x39_CACACAAAGTCGCCGT	6,54614667512498	-4,42059573966267	0
10x39_CACACAACAATGTAAG	2,02259926416001	-5,94162139731648	0
10x39_CACACAACATTCCTCG	5,57648210145554	-3,98170909720662	0
10x39_CACACAAGTACACCGC	1,36570410348496	-4,53063402014973	0
10x39_CACACAAGTAGCCTCG	3,45150904275498	-4,49152240592244	0
10x39_CACACAAGTCCGTCAG	7,49078063584885	-4,19237861472371	0
10x39_CACACAAGTTCCATGA	2,13030581094346	-5,79431257086995	0
10x39_CACACAATCCTAGTGA	5,72599916078171	-7,10447845298054	0
10x39_CACACAATCGCCTGTT	0,866557522788855	-6,12933215934041	0
10x39_CACACAATCGTCTGCT	6,33592776872239	-4,39824066001179	0
10x39_CACACAATCTCGTATT	7,36580829240403	-5,41364583808186	0
10x39_CACACAATCTCTTGAT	7,22786740876755	-4,96125612097981	0
10x39_CACACCTAGCGGATCA	5,31110982514939	-5,70055064994099	0
10x39_CACACCTAGCTAGTTC	6,33773069001755	-4,40543613272908	0
10x39_CACACCTCAGACAAGC	2,11449007608018	-6,18989906150105	1
10x39_CACACCTCATACGCTA	7,70312862016282	-5,68822917777302	0
10x39_CACACCTCATGCATGT	4,8201497039946	-3,93012103873494	0
10x39_CACACCTGTAGCTTGT	7,78689651109299	-4,8391529067159	0
10x39_CACACCTGTAGGAGTC	7,5734799347075	-5,17175206977132	0
10x39_CACACCTTCTTTACGT	5,59562854386887	-3,89595565634968	0
10x39_CACACTCAGACTGGGT	1,21765069581589	-5,66695890265706	1
10x39_CACACTCAGCACGCCT	8,09343032456955	-12,5695687277913	0
10x39_CACACTCCAAGCCCAC	7,12024812318406	-5,60196981269124	0
10x39_CACACTCGTCCAGTAT	4,18241242982468	-3,45204171973469	0
10x39_CACACTCGTCGACTAT	6,92694167710862	-5,74322709876301	0
10x39_CACAGGCAGATAGCAT	3,93400554277024	-6,77989158469441	0
10x39_CACAGGCAGCAACGGT	5,94077758409104	-6,29702100592854	0
10x39_CACAGGCCAAGGTTTC	7,12239865876755	-6,89628133612874	0
10x39_CACAGGCCACGAGAGT	1,64760570146165	-5,56805906134846	0
10x39_CACAGGCGTTAGATGA	1,65208272554001	-5,61031589347127	0
10x39_CACAGTAAGTACGCGA	4,19306068040452	-3,87847099143269	0
10x39_CACAGTACACGCGAAA	7,64161233522019	-4,73931226569417	0
10x39_CACAGTACATTACGAC	6,15126733399949	-3,81623396712544	1
10x39_CACAGTAGTAATCACC	7,71987609483323	-4,58815011817219	0
10x39_CACAGTAGTTAAGAAC	7,40195159532151	-5,74029788810017	0
10x39_CACAGTATCGGAGGTA	7,23302869416794	-12,0756216986776	0
10x39_CACATAGAGGAATCGC	7,11151389695725	-4,70035133200886	0
10x39_CACATAGCAATGGAAT	1,26747803308091	-5,08899555045369	0
10x39_CACATAGCATGAAGTA	7,2751696548613	-4,11236152487996	0
10x39_CACATAGGTCGGATCC	5,13699798204026	-6,58711061316731	0
10x39_CACATAGGTGCAACGA	7,98032359696946	-5,32713088828328	0
10x39_CACATAGGTTGGTAAA	5,49039153672776	-5,42436179953816	0
10x39_CACATAGTCACCGTAA	2,00917439080796	-5,18964443045857	0
10x39_CACATAGTCATAAAGG	2,18863372422776	-4,42238674002888	0
10x39_CACATAGTCCTCGCAT	7,37125091172776	-3,93590078192952	0
10x39_CACATAGTCGTAGGTT	6,66262988664231	-3,7914861186147	0
10x39_CACATAGTCTCCAACC	7,29146651841721	-4,91184863883259	0
10x39_CACATAGTCTTGTTTG	5,05328731156907	-4,5256968482137	0
10x39_CACATTTAGCAGCCTC	7,68687848664841	-6,48481426078084	0
10x39_CACATTTAGCTCCTCT	7,09638146974167	-5,45103988486531	0
10x39_CACATTTCACCGAATT	6,13536243058762	-4,79293355780842	0
10x39_CACATTTGTATATCCG	3,5050132713469	-6,64384612876179	0
10x39_CACATTTGTTCTGAAC	5,31457738496384	-4,39205512839558	1
10x39_CACATTTGTTGTACAC	4,69951228715501	-3,78524718123677	0
10x39_CACCACTAGCCACCTG	3,45304755784592	-4,98687372046712	0
10x39_CACCACTCAAGCCGTC	7,88133029557786	-12,4378014548421	0
10x39_CACCACTCATTCGACA	7,34951667405686	-5,19637260276082	0
10x39_CACCACTGTACCGGCT	4,12446527101121	-6,43409690696004	0
10x39_CACCACTGTTGTCGCG	4,22131948091111	-5,14758262473347	0
10x39_CACCAGGAGTGTCTCA	1,34063117124161	-5,04119834738972	0
10x39_CACCAGGCAAACGTGG	7,85349540330491	-5,33977517920735	0
10x39_CACCAGGCAACACCCG	6,98618726350388	-5,61243543463948	0
10x39_CACCAGGCACACATGT	7,87146644212327	-4,5797797186971	0
10x39_CACCAGGCATAGTAAG	7,56412772752366	-5,46145877677205	0
10x39_CACCAGGCATCCCACT	5,95635537721238	-4,49634418326619	0
10x39_CACCAGGGTATGAATG	0,969506307617041	-6,10884675818684	0
10x39_CACCAGGGTGCAACGA	6,88125877000413	-4,12029228049519	0
10x39_CACCAGGTCGCAGGCT	7,03425721742234	-7,49991617041829	0
10x39_CACCAGGTCGCTAGCG	5,32413796998582	-5,57404956656697	0
10x39_CACCAGGTCTCCTATA	0,205399765745017	-5,73971614676717	0
10x39_CACCTTGCATGTCGAT	6,0864341697844	-5,28659353095296	0
10x39_CACCTTGGTAGCCTAT	4,56348209001145	-5,12443170386555	0
10x39_CACCTTGGTCTAACGT	6,56720237351975	-3,85072526770833	0
10x39_CACCTTGTCGCCCTTA	7,27321605302415	-5,11027488547566	0
10x39_CACCTTGTCGTCCGTT	5,68048839189133	-4,11585292655232	1
10x39_CACTCCAAGTACGTTC	5,55687360383591	-5,55010089713338	0
10x39_CACTCCAAGTTAACGA	7,88212279893479	-4,9407883628011	0
10x39_CACTCCAGTTCCTCCA	1,99040965653977	-6,21078262168172	0
10x39_CACTCCATCCCTTGCA	5,76419143296799	-5,0016957266927	0
10x39_CACTCCATCGTACCGG	7,64612369157395	-4,74424562293294	0
10x39_CAGAATCAGCAATCTC	1,60464183904252	-5,0253249152303	0
10x39_CAGAATCAGCGATAGC	1,4889479122313	-6,2986870749593	0
10x39_CAGAATCAGGGCTTCC	4,74830131150803	-5,13430890876057	0
10x39_CAGAATCAGGGTGTTG	6,76335029222092	-5,43328151541951	0
10x39_CAGAATCCAAGACACG	7,68089656449876	-11,9854479773641	0
10x39_CAGAATCCACACTGCG	7,04429416276536	-4,20418510276082	0
10x39_CAGAATCCACAGTCGC	7,91542796708665	-5,10462817984822	0
10x39_CAGAATCCATCGACGC	6,5537717781218	-5,74033651190999	0
10x39_CAGAATCGTCCGTTAA	7,02231292344651	-7,22186670142415	0
10x39_CAGAGAGCAAAGGAAG	6,83285836793503	-4,57815990287068	0
10x39_CAGAGAGCAAGTCTGT	6,36191968537888	-6,13041505652669	0
10x39_CAGAGAGCAATGGAAT	2,26064209558091	-7,32608423072102	0
10x39_CAGAGAGCACTCAGGC	1,29511241532883	-5,66097793418172	0
10x39_CAGAGAGCATGGGAAC	3,49288372613511	-5,12352046805623	0
10x39_CAGAGAGCATTTGCTT	7,4417546234282	-3,95073757010701	0
10x39_CAGAGAGGTCTTCGTC	5,92360238648972	-5,54399881201985	0
10x39_CAGAGAGTCACAAACC	4,00648097611985	-4,44809970694783	0
10x39_CAGAGAGTCCTTGGTC	1,43750314332566	-4,94130620795491	0
10x39_CAGAGAGTCGCATGGC	7,45686463929734	-4,91023263770344	0
10x39_CAGATCAAGACTCGGA	7,69070415116868	-4,57428273993733	0
10x39_CAGATCAAGTGTTAGA	7,40043239213547	-4,91959342795613	0
10x39_CAGATCAGTAAGGGCT	6,35541610337815	-4,9754448874593	0
10x39_CAGATCAGTACTCTCC	0,632351799980017	-6,06150827246907	0
10x39_CAGATCAGTCGTTGTA	5,84750918962083	-4,23653325873616	0
10x39_CAGCAGCAGCTAGTGG	4,56759242631516	-3,59911832648518	0
10x39_CAGCAGCAGGATGGTC	7,20770721055588	-5,70721635657551	1
10x39_CAGCAGCCAGCTGGCT	4,35363511659226	-4,17363319236043	1
10x39_CAGCAGCCAGGTTTCA	1,24814431287369	-6,32573804694417	0
10x39_CAGCAGCCAGTCCTTC	7,39194326020798	-5,69545039969685	0
10x39_CAGCAGCCATAGAAAC	7,16757230378709	-3,7399188025594	0
10x39_CAGCAGCGTCACACGC	5,94321326829514	-4,5441990836263	0
10x39_CAGCAGCGTGAGCGAT	7,04245786286912	-6,00397453147175	0
10x39_CAGCAGCGTTCAGTAC	5,19060830689988	-3,63293800193074	0
10x39_CAGCATAAGGTACTCT	7,23211412049851	-4,39699849921467	0
10x39_CAGCATAAGTGATCGG	7,46989230729661	-3,95333013373616	0
10x39_CAGCATAGTCGCTTTC	5,83448581315598	-3,97008952933552	0
10x39_CAGCATAGTTTGTGTG	7,76336173631272	-5,99692640143635	0
10x39_CAGCATATCGCACTCT	7,0580122909697	-5,66835222083333	0
10x39_CAGCCGAAGCGCTCCA	7,33986453630051	-11,9524727805257	0
10x39_CAGCCGAAGGCTATCT	5,62113217927537	-4,35189924079182	0
10x39_CAGCCGAGTTTGACAC	-0,0450001069156203	-5,99553594428303	0
10x39_CAGCCGATCCGATATG	6,68298415757737	-4,57589444953206	0
10x39_CAGCCGATCCGTAGTA	5,8615544281157	-2,51920637923482	0
10x39_CAGCCGATCCTAGTGA	6,33190135575852	-3,91894826728108	0
10x39_CAGCCGATCTCAAACG	3,33455686189255	-5,93026933509114	0
10x39_CAGCGACAGAAACGCC	5,28435783006272	-6,35902557212117	0
10x39_CAGCGACAGGCGATAC	7,66371135331711	-4,41387519675496	0
10x39_CAGCGACAGTATTGGA	4,79862670518479	-4,1452127440572	0
10x39_CAGCGACAGTCTCGGC	2,11362747766099	-7,01210698920491	0
10x39_CAGCGACCACATGACT	5,56528024293503	-5,67046699362996	0
10x39_CAGCGACCATGTCCTC	4,20798902131638	-5,06640300589802	0
10x39_CAGCGACGTAGCGATG	5,637416168228	-3,69473705130818	0
10x39_CAGCGACGTCATCCCT	5,81102447129807	-4,85989055472615	0
10x39_CAGCGACGTCCAACTA	6,90108613587937	-6,98304281073811	0
10x39_CAGCGACTCCAATGGT	7,59793405152878	-6,10419998008015	0
10x39_CAGCGACTCCATGCTC	8,43465499497971	-12,8342333777547	0
10x39_CAGCTAAGTAGCACGA	1,44087295152268	-6,77973565894368	0
10x39_CAGCTAAGTCGCATAT	5,13052634812913	-6,84518346625569	0
10x39_CAGCTAAGTGAAGGCT	2,90884308435044	-4,32181224662068	0
10x39_CAGCTAATCCGAATGT	5,63415698625168	-3,2119396670461	0
10x39_CAGCTGGAGAAACCAT	7,30024270631394	-5,80888519126179	0
10x39_CAGCTGGCATTGAGCT	7,92270927049241	-4,81663284140828	0
10x39_CAGCTGGGTACACCGC	7,53039960481248	-5,29083881217244	0
10x39_CAGCTGGGTAGCTGCC	6,78982667543015	-4,54613933402302	0
10x39_CAGCTGGGTTTGCATG	7,75937823869309	-12,046299074471	0
10x39_CAGCTGGTCACCGGGT	6,98466567613206	-6,72029313880208	0
10x39_CAGCTGGTCATTGCCC	5,91746167756638	-5,22145376044514	1
10x39_CAGCTGGTCCTCTAGC	7,21355847932419	-6,70843562918904	0
10x39_CAGCTGGTCCTGCAGG	5,38682155229172	-6,47093829947713	0
10x39_CAGCTGGTCTCGCATC	3,84714488603196	-5,28445014792683	1
10x39_CAGCTGGTCTGGAGCC	2,35282687760911	-5,48928699332478	0
10x39_CAGGTGCAGATAGTCA	6,91653041459641	-3,92801961737874	0
10x39_CAGGTGCAGGGTCGAT	3,96422748185715	-4,04630241233113	1
10x39_CAGGTGCCAATGTAAG	7,18592767335496	-12,0324936850667	0
10x39_CAGGTGCCACATCCAA	7,51714782334885	-5,76883039313557	0
10x39_CAGGTGCCATATACGC	6,95678834535203	-4,35223398047688	0
10x39_CAGGTGCCATCGATGT	0,401074512973639	-5,63551482993367	0
10x39_CAGGTGCTCTGCGACG	5,78259210206589	-2,90167412596944	0
10x39_CAGTAACAGGCGCTCT	7,32040719606003	-11,9608489020467	0
10x39_CAGTAACGTCGACTAT	6,88910417176804	-4,0874415381551	0
10x39_CAGTAACTCCACGTTC	4,77825717546067	-3,87093028861287	0
10x39_CAGTAACTCTCTGAGA	5,57673005677781	-4,00679168540242	0
10x39_CAGTCCTAGATGTGGC	7,66636161424241	-6,46896800833943	0
10x39_CAGTCCTAGTGTTAGA	1,36476914502701	-6,08311328727009	0
10x39_CAGTCCTCAACACCTA	7,32694940187058	-5,96835098105672	0
10x39_CAGTCCTCAGACTCGC	7,54051045991501	-6,66783437567952	0
10x39_CAGTCCTTCGTTGCCT	7,38594512559495	-6,99444827872517	0
10x39_CAGTCCTTCTGGCGTG	4,795366092697	-4,5946436865926	1
10x39_CAGTCCTTCTTGCAAG	1,97974662400803	-4,47657022315266	0
10x39_CATATGGAGACAATAC	4,93445138551316	-5,38241634207967	0
10x39_CATATGGCAGCTTCGG	7,66237191773972	-4,84987029868367	1
10x39_CATATGGCATACAGCT	6,98341302491746	-4,47712335425618	0
10x39_CATATGGGTCGAACAG	7,42031221009812	-4,67270097571614	0
10x39_CATATGGGTCTTCTCG	2,21902684785447	-5,89373264151814	0
10x39_CATATGGGTGCACCAC	6,89997081376633	-3,93331727820637	0
10x39_CATATTCAGTGAAGTT	7,42772321321091	-4,70072755652669	0
10x39_CATATTCCACGTGAGA	1,38981692411027	-4,26588735419514	0
10x39_CATATTCCATTGGCGC	7,15680722810349	-12,6725617392659	0
10x39_CATATTCTCCTAAGTG	7,56357030488572	-12,0386935217977	0
10x39_CATATTCTCTCTTATG	4,12713746644578	-4,76858148413899	1
10x39_CATCAAGAGAGTAATC	6,22685746766648	-3,96133861380818	0
10x39_CATCAAGAGCTGAACG	5,83026151277146	-5,25822696524861	0
10x39_CATCAAGCAAATCCGT	2,48852090455613	-5,50093231040242	0
10x39_CATCAAGCATGGATGG	5,26951531983933	-4,57454404670003	0
10x39_CATCAAGGTATAATGG	5,79753665544114	-5,44562873679402	0
10x39_CATCAAGGTCTCATCC	6,40780572511277	-5,53591213065388	0
10x39_CATCAAGGTGAGGGTT	2,09576468087754	-6,47597417670491	0
10x39_CATCAAGGTGAGTGAC	7,03537587739548	-4,30703410941365	0
10x39_CATCAAGTCTAAGCCA	5,94458179093918	-6,36455688315633	0
10x39_CATCAGATCGGATGTT	7,51484517671189	-4,9224310858846	0
10x39_CATCCACCACAGACAG	3,88686923600754	-6,55939540702107	0
10x39_CATCCACCACTTAACG	7,04773120500168	-5,98632297354939	0
10x39_CATCCACCAGTCAGAG	4,94195441819749	-3,84668049651387	0
10x39_CATCCACCATTGAGCT	6,2697198829802	-6,76004609900716	0
10x39_CATCCACGTCGTGGCT	1,56256572820267	-5,57164249259236	0
10x39_CATCCACGTCTCCACT	7,83631114579758	-5,47719774085286	0
10x39_CATCCACTCAGCTGGC	1,29620008088669	-5,51127967673543	0
10x39_CATCCACTCGGAAATA	5,90302447892747	-4,05995664435628	0
10x39_CATCGAACAAGTAATG	5,03261451341233	-4,74590072470906	0
10x39_CATCGAACACCATGTA	5,13145475007615	-3,93511304694417	0
10x39_CATCGAATCGTTTGCC	6,78876142121873	-3,49659833747151	0
10x39_CATCGGGAGAAACCTA	4,40302590943894	-3,8924919112325	0
10x39_CATCGGGAGACAAAGG	6,05860070802292	-5,13436803656819	0
10x39_CATCGGGGTGAAAGAG	3,72295121766648	-6,25086364585164	0
10x39_CATGACAAGAATGTGT	7,56279830552659	-6,18139705497029	0
10x39_CATGACAAGACAAGCC	0,840743347183081	-5,33071431952717	0
10x39_CATGACAAGTCACGCC	6,51803283311448	-6,03048715430501	0
10x39_CATGACACAAACCCAT	6,68405370332322	-6,40746841269734	0
10x39_CATGACACAAGTTGTC	5,95770721055588	-5,24984273749592	0
10x39_CATGACACAGCCTTGG	7,51621894456467	-12,0415640814901	0
10x39_CATGACACATCTCGCT	7,73382453538499	-4,9358907683492	0
10x39_CATGACAGTCACACGC	6,8488271675261	-6,22634754019978	0
10x39_CATGACATCGCCAAAT	6,54114989854417	-4,47248706656697	0
10x39_CATGCCTAGTTAAGTG	7,71834926225266	-4,89048728781941	0
10x39_CATGCCTCACGGCGTT	5,15588311769089	-4,43298587638142	0
10x39_CATGCCTCATTACGAC	7,35861758805833	-5,13868388968709	1
10x39_CATGCCTTCCTGCTTG	5,10862712480149	-5,05648002463582	0
10x39_CATGGCGAGAAACGAG	7,1433246574553	-4,22712097007039	0
10x39_CATGGCGCATCGATTG	4,88606242753586	-3,90668496924641	0
10x39_CATGGCGTCCCTTGCA	7,67947082139573	-6,25366697150471	1
10x39_CATGGCGTCCTAGTGA	1,52397458173356	-5,64367780524495	0
10x39_CATGGCGTCTACCAGA	5,19625501252732	-4,51364288169148	0
10x39_CATTATCTCAAACGGG	6,78425483323655	-4,34791765052083	0
10x39_CATTATCTCCAAACAC	7,37022618867478	-4,16787967520955	0
10x39_CATTATCTCGATGAGG	5,43450812913499	-3,97500095206502	0
10x39_CATTCGCAGCACCGCT	3,4959435901793	-5,57457933264973	0
10x39_CATTCGCAGTCTTGCA	6,58374623872361	-4,70526895362141	0
10x39_CATTCGCCAGACAAGC	7,32249288179001	-6,71983394461873	0
10x39_CATTCGCGTACTCTCC	7,26135091401658	-7,05500039893391	0
10x39_CATTCGCGTAGCGTCC	6,20015410996995	-4,88278016883137	1
10x39_CATTCGCGTCCGAATT	7,66286687470994	-6,57747325736287	0
10x39_CATTCGCGTGGCAAAC	3,49722961999497	-5,78013429480794	0
10x39_CCAATCCCAAGAAAGG	7,46578006364426	-12,0317688925863	0
10x39_CCAATCCCACAAGCCC	2,43670944787583	-5,44260272818806	0
10x39_CCAATCCCACAGATTC	6,68323831178269	-4,88085422354939	0
10x39_CCAATCCCATCCGCGA	7,74699668504319	-4,6605411513448	0
10x39_CCAATCCCATTTGCTT	7,34204463578782	-4,66027173835042	0
10x39_CCAATCCGTGTGGCTC	7,30614404298386	-4,48753604727986	0
10x39_CCAATCCGTTCATGGT	1,1798853120955	-4,54417524176839	0
10x39_CCAATCCTCCAAGTAC	1,2356588087233	-4,8961893065572	0
10x39_CCACCTAAGACTGGGT	4,58798150636277	-4,43967637854817	0
10x39_CCACCTACAAGTTGTC	6,85398654557786	-6,70476636725667	0
10x39_CCACCTACAGACGCTC	7,03419332124314	-3,8928614600301	0
10x39_CCACCTACAGTCAGCC	3,99974851228318	-3,66683254081013	0
10x39_CCACCTAGTTGAGGTG	7,54592017747483	-4,91378650504353	0
10x39_CCACCTAGTTGCGCAC	7,39082746125779	-4,56588945227864	0
10x39_CCACCTATCAACGCTA	6,63720731355271	-5,61269578772786	0
10x39_CCACCTATCCTCAATT	6,7308261833342	-4,07486114341023	0
10x39_CCACGGAAGACAGGCT	7,49064330674729	-5,22123775321248	0
10x39_CCACGGAAGTACGTAA	6,73144416429124	-4,62860116797688	0
10x39_CCACGGAAGTTGAGTA	7,34408883668503	-6,18552741843465	0
10x39_CCACGGACACGTCTCT	7,26324252702317	-4,19140205222371	1
10x39_CCACGGACAGACGCAA	4,23137073136887	-5,83277520972493	0
10x39_CCACGGACATAAGACA	6,2908323249968	-4,56174192267659	0
10x39_CCACGGACATGGATGG	6,03370885469041	-4,99998912650349	0
10x39_CCACGGAGTAAGCACG	7,89475230790696	-5,33601627188924	0
10x39_CCACGGAGTTTAGCTG	4,38980941392502	-6,34832629996541	0
10x39_CCACGGATCAGCATGT	7,567498489395	-4,72250757056477	0
10x39_CCACGGATCCCAACGG	6,70642737962327	-4,35592470008137	0
10x39_CCACGGATCTCCAGGG	7,26147012330613	-6,662238691628	0
10x39_CCACTACCACTTACGA	6,89263848878464	-4,79644737082722	1
10x39_CCACTACCATGCTAGT	3,81613950349412	-3,49697813826802	0
10x39_CCACTACGTCAGCTAT	7,29479961015305	-5,67338332968953	0
10x39_CCACTACGTCTAACGT	7,48470859147629	-5,90139970618489	0
10x39_CCACTACGTCTAGTCA	7,89544276811204	-5,62411937552693	0
10x39_CCACTACTCGTACCGG	7,66813592530808	-5,35997447806599	0
10x39_CCACTACTCTCGTTTA	6,00180368043503	-3,63635477858784	0
10x39_CCACTACTCTGCCCTA	5,56461886979661	-4,51462230521443	0
10x39_CCAGCGAAGGCTAGCA	6,29210023500046	-4,79855356055501	0
10x39_CCAGCGAAGTGAACAT	5,49733142472825	-4,79016074973347	0
10x39_CCAGCGAAGTTACCCA	6,17579011537156	-3,83421597319844	0
10x39_CCAGCGAAGTTCGCAT	0,583246513381812	-6,74056062537434	0
10x39_CCAGCGAGTGGCAAAC	2,24233703233323	-5,73554572898152	0
10x39_CCAGCGATCACAGTAC	6,49680738069138	-6,44354972678425	0
10x39_CCATGTCAGCCTATGT	7,08699445344529	-4,63910684424641	0
10x39_CCATGTCAGTGGTAGC	4,47919015504441	-5,2870961173177	0
10x39_CCATGTCCAAGCCGCT	5,09767512895188	-4,22354230719807	0
10x39_CCATGTCCAGGTCGTC	4,81240014649949	-3,9296971305013	0
10x39_CCATGTCCATAGAAAC	2,18461494065842	-4,69527063208821	0
10x39_CCATGTCGTATAGGTA	4,37478141404709	-4,10075101691487	0
10x39_CCATGTCGTCATATGC	6,77666120149216	-5,0328670485616	0
10x39_CCATGTCTCTCGTTTA	6,90162686921677	-3,96329650717976	0
10x39_CCATGTCTCTGGGCCA	6,87242822267136	-4,29600057440999	0
10x39_CCATTCGAGTACGATA	5,45032291032395	-3,71965131598714	0
10x39_CCATTCGCAATGGACG	7,15696792222581	-5,03723201590779	0
10x39_CCATTCGCACAGGTTT	2,08548264123521	-5,6630898459554	1
10x39_CCATTCGCACGAGGTA	3,80616836167893	-6,08906993705037	0
10x39_CCATTCGGTCTGATCA	6,22813300706467	-8,12338743048909	0
10x39_CCCAATCAGTGTGAAT	7,10803393937668	-3,83710036116841	0
10x39_CCCAATCCACTTACGA	4,35715608216843	-4,04671630698445	0
10x39_CCCAATCCAGACAAAT	7,19214372254929	-4,92223748999837	0
10x39_CCCAATCCAGGTCCAC	7,11976985551438	-4,27756175833943	0
10x39_CCCAATCGTAGAGGAA	2,17759065248093	-4,94251880484822	1
10x39_CCCAATCGTCGATTGT	6,55382375337205	-4,45728883582356	0
10x39_CCCAATCTCCCAACGG	7,29108981706223	-6,15566501456502	0
10x39_CCCAATCTCCCATTAT	4,84748344041428	-3,75334629851582	0
10x39_CCCAGTTAGACTGTAA	7,54002408601365	-12,019823168099	0
10x39_CCCAGTTAGCTAAGAT	2,71056608773789	-5,21850547629597	0
10x39_CCCAGTTAGGCTAGCA	7,01736049272141	-5,8860598548055	0
10x39_CCCAGTTAGGTTACCT	7,33231191255173	-5,18915614920857	0
10x39_CCCAGTTAGTTAACGA	5,33713035203538	-3,96919689017537	0
10x39_CCCAGTTAGTTCGCGC	1,34669868566117	-7,02339467841389	0
10x39_CCCAGTTCAAGGACAC	7,22224454499802	-4,08011112052205	0
10x39_CCCAGTTCAGATCTGT	7,53443746186814	-5,87572297888997	0
10x39_CCCAGTTGTCCTGCTT	5,0418408355864	-3,93798360663655	0
10x39_CCCAGTTGTTGGTGGA	7,65419129945359	-4,46167907553914	0
10x39_CCCAGTTTCACCGGGT	7,06046847917161	-4,95804748374226	0
10x39_CCCAGTTTCGTCCGTT	6,62665967561326	-4,00825700598958	0
10x39_CCCATACAGTATCTCG	5,93367080308518	-3,78221807318928	0
10x39_CCCATACAGTTAGGTA	4,77428607560715	-5,02204236823323	0
10x39_CCCATACCACGGTAGA	7,55312900163254	-12,1144305213094	0
10x39_CCCATACCATGCCCGA	7,16486005403123	-3,94832191306355	0
10x39_CCCATACTCTTACCTA	7,26885299302659	-4,59280071097615	0
10x39_CCCTCCTAGCAATCTC	0,61339823819718	-6,65999183493855	0
10x39_CCCTCCTAGCTCCCAG	7,85735778428635	-12,3149729712606	0
10x39_CCCTCCTAGTGCCAGA	4,65135125733933	-3,82075700598958	0
10x39_CCCTCCTGTACAGTGG	7,16007260896287	-5,01017818289998	0
10x39_CCCTCCTTCAGATAAG	1,86450605012498	-6,07797632056477	0
10x39_CCGGGATAGAATAGGG	7,14469890214524	-5,35809955435994	0
10x39_CCGGGATAGACAGAGA	6,74543742753586	-4,04905471640828	0
10x39_CCGGGATAGCGTTGCC	7,62985114671311	-6,59668598014119	0
10x39_CCGGGATAGTACGACG	7,57214192964158	-5,67652807074788	0
10x39_CCGGGATCAAGTAATG	5,80544356919846	-4,03304109412434	0
10x39_CCGGGATCATGAACCT	6,75564603425584	-4,1185694678426	0
10x39_CCGGGATGTGCAGTAG	5,35380773164353	-5,67704019385579	0
10x39_CCGGGATGTGCCTTGG	2,90343384362778	-5,24234924155476	0
10x39_CCGGGATGTTCCACTC	5,63915280915818	-2,6388298018575	0
10x39_CCGGGATGTTCGCGAC	7,67090348817429	-7,07288083869221	0
10x39_CCGGGATTCCTTCAAT	7,47640304185471	-4,69561776953938	0
10x39_CCGGGATTCGGGAGTA	7,74616889573655	-5,67145166236165	0
10x39_CCGGTAGAGTGTCCAT	5,3989079437407	-3,67663655120137	0
10x39_CCGGTAGCAAAGCAAT	5,49031428910813	-4,3922625525594	0
10x39_CCGGTAGCAAGCGATG	7,22343139268479	-7,21134910422566	0
10x39_CCGGTAGCACAGCCCA	6,6413658104094	-3,93328914481404	0
10x39_CCGGTAGCATCTACGA	7,27743129350266	-4,13100490409138	1
10x39_CCGGTAGGTACTTCTT	5,77200584031663	-5,3556619628072	1
10x39_CCGGTAGGTCAGGACA	3,99864034272751	-5,77890643912556	0
10x39_CCGGTAGGTTATTCTC	7,23488931275925	-7,02453050452473	0
10x39_CCGGTAGTCCTAGGGC	6,39819936372361	-4,84065351325276	0
10x39_CCGGTAGTCGCCGTGA	4,34355907060227	-4,0780740721822	0
10x39_CCGGTAGTCGTATCAG	7,30908660508713	-5,07588300544026	0
10x39_CCGTACTAGAGTACCG	5,08683471299729	-3,35267052489522	0
10x39_CCGTACTAGATATACG	7,41146688081345	-5,1228066428304	0
10x39_CCGTACTAGATCCCAT	4,14026527024827	-3,67401871520283	0
10x39_CCGTACTCAATCAGAA	6,10837344743333	-3,91430053550008	0
10x39_CCGTACTCATGGTAGG	0,391569241062018	-5,46451864081624	0
10x39_CCGTACTGTATCACCA	1,32255200959763	-5,50489673453572	0
10x39_CCGTACTTCTCGTTTA	3,08599691011033	-6,25488719779256	0
10x39_CCGTGGAAGATATACG	6,3546750984343	-4,3646656020284	0
10x39_CCGTGGAAGATCCGAG	6,95217208482346	-5,77229461508992	0
10x39_CCGTTCAAGAGACTAT	5,75797109223923	-5,96429357367757	0
10x39_CCGTTCAAGCTCTCGG	7,86342696763596	-6,52455911475423	1
10x39_CCGTTCAAGGTGACCA	7,5837166748198	-4,98974666434529	0
10x39_CCGTTCACATTGGTAC	7,48458318330369	-4,49741182166341	0
10x39_CCGTTCAGTAGTAGTA	7,74362544633469	-5,99528179007771	0
10x39_CCGTTCATCGCCGTGA	6,39637403108201	-3,78273734885457	0
10x39_CCGTTCATCTCTGTCG	6,4556444130095	-4,22698030310872	0
10x39_CCGTTCATCTTCCTTC	4,76221065141282	-6,54673538047078	0
10x39_CCTAAAGAGAATTGTG	1,62961749650559	-6,23177537757161	0
10x39_CCTAAAGCAATGTAAG	7,56475619889817	-4,86158809500935	0
10x39_CCTAAAGCAGCTGTTA	7,31429700471482	-5,58239421683552	0
10x39_CCTAAAGCATGGGACA	7,27485446549973	-5,37750396567586	0
10x39_CCTAAAGGTAAGTGGC	2,8500433406981	-5,74534330207112	1
10x39_CCTAAAGGTAGTGAAT	2,68925838090501	-6,01263007956746	0
10x39_CCTAAAGGTCATCGGC	4,48240594483933	-5,75641784507039	0
10x39_CCTAAAGTCAACGGGA	2,24259571649155	-5,62194404441121	0
10x39_CCTAAAGTCCGTCATC	7,9903066597136	-4,83651075202229	0
10x39_CCTAAAGTCGATAGAA	6,49630622483811	-4,6014271720052	0
10x39_CCTACACCAATCAGAA	8,01767615892014	-5,08458528357747	0
10x39_CCTACACGTAAATGAC	6,93323974229417	-4,33417615729573	0
10x39_CCTACACTCACAACGT	4,78507022477708	-5,22167167502644	1
10x39_CCTACCAAGACAATAC	7,23603562928757	-4,99135837394002	0
10x39_CCTACCAAGAGAGCTC	6,86769036866746	-4,1471887572408	0
10x39_CCTACCAGTAGAAGGA	7,16845683671555	-4,28431281882527	0
10x39_CCTACCAGTCACACGC	5,12570075608811	-5,44713554221394	0
10x39_CCTACCAGTTCGTCTC	0,604301854148718	-5,2926965697408	0
10x39_CCTACCATCCCAGGTG	4,5201294860991	-3,48889360266926	0
10x39_CCTACCATCGGCGGTT	7,04282121278367	-5,75567016440633	0
10x39_CCTAGCTAGAGTTGGC	2,20482234574876	-4,99768171149495	0
10x39_CCTAGCTAGGACTGGT	4,32470540620408	-3,56665739852193	0
10x39_CCTAGCTAGTTCGCAT	4,1616237602385	-3,59873328047993	0
10x39_CCTAGCTCAAACCTAC	6,46852187730393	-5,25899658042195	0
10x39_CCTAGCTCACCGGAAA	7,97341136552415	-5,33861408072713	0
10x39_CCTAGCTGTGTGTGCC	7,09840087510667	-4,18482456046345	0
10x39_CCTAGCTTCCTTGCCA	7,15118484117112	-4,12991819220784	0
10x39_CCTAGCTTCGCCGTGA	6,07715396501145	-3,76616678076985	0
10x39_CCTAGCTTCTCCAACC	6,39517287828049	-3,2120753272176	0
10x39_CCTATTAAGTATCTCG	6,63668803788743	-5,69172630149129	0
10x39_CCTATTAAGTCAAGGC	6,15176276780686	-4,11266288596394	0
10x39_CCTATTACAAACTGTC	1,91729287721238	-5,35365447837117	0
10x39_CCTATTACAGCGAACA	8,03051833726487	-5,38581094580891	0
10x39_CCTATTACAGGGAGAG	2,42312936402878	-5,63103971320393	0
10x39_CCTATTAGTACTCAAC	6,05680350877366	-5,5350118620992	0
10x39_CCTATTAGTCCAAGTT	6,9269841156157	-6,14518556433919	0
10x39_CCTATTATCTCGAGTA	4,10987834550461	-4,26879415351155	0
10x39_CCTATTATCTTGCATT	5,75135259248337	-5,46268281775716	0
10x39_CCTCAGTAGAGCTGCA	1,08818368531785	-5,20539483863118	0
10x39_CCTCAGTAGTCCAGGA	7,00655440904221	-4,22205171424153	0
10x39_CCTCAGTAGTGTTTGC	7,20140771485886	-4,98243532019856	0
10x39_CCTCAGTCACCTCGGA	1,41451649285874	-5,87591132956746	0
10x39_CCTCAGTCACTCGACG	6,17149333573899	-4,1753116591573	0
10x39_CCTCAGTGTGACGGTA	6,82896594621262	-6,28755578833821	0
10x39_CCTCAGTGTGTGAAAT	7,48200969316086	-5,2687388404012	0
10x39_CCTCAGTTCCCACTTG	7,76105765916428	-5,25225124198201	0
10x39_CCTCAGTTCGCGATCG	1,82456068612656	-5,27222308951619	0
10x39_CCTCTGAAGATCCCGC	7,7605588874968	-5,58518133002522	0
10x39_CCTCTGACACGAGGTA	4,93585424043259	-4,96577081519368	0
10x39_CCTCTGACAGGCAGTA	0,883012100234839	-5,88049802619221	0
10x39_CCTCTGAGTCTTCTCG	3,90349034883103	-8,06802759009602	1
10x39_CCTCTGATCATCGGAT	4,41393546678147	-4,04498491126301	1
10x39_CCTCTGATCGGAGCAA	4,31252698518357	-6,22131213980916	0
10x39_CCTTACGCAAGCTGTT	0,633068068996283	-5,16982850867512	0
10x39_CCTTACGCACCAGATT	1,57113747216782	-4,55485400992634	0
10x39_CCTTACGCAGGATTGG	4,06990413285813	-5,19277248221638	0
10x39_CCTTACGGTCACCTAA	7,29927758790574	-4,70033082801106	0
10x39_CCTTACGGTGAGGGAG	1,83311562158188	-5,01848230201009	0
10x39_CCTTACGGTGCTAGCC	6,6064970932158	-3,45645723181966	0
10x39_CCTTACGTCATGCTCC	1,90081505395493	-5,07840928870442	0
10x39_CCTTACGTCCGTCAAA	7,12216214753709	-5,80197629767659	0
10x39_CCTTACGTCCTAGAAC	6,72759370423875	-4,06614932852986	0
10x39_CCTTACGTCCTTTACA	1,24561826802811	-7,08478412467244	0
10x39_CCTTACGTCGCCAAAT	7,7626398048552	-5,80212888556721	0
10x39_CCTTACGTCGGTCCGA	6,04661206819138	-4,43133983451131	0
10x39_CCTTCCCAGTGCGTGA	4,21375445939622	-3,43342432814839	0
10x39_CCTTCCCCATGCCTTC	4,01746730424485	-6,34773740607503	0
10x39_CCTTCCCCATTGTGCA	6,54033879853806	-3,81863937217	1
10x39_CCTTCCCGTACAGCAG	0,807861133590552	-5,09673175650838	1
10x39_CCTTCCCGTGCTAGCC	6,06499604798875	-4,57662591773274	0
10x39_CCTTCCCGTGGCCCTA	5,73314170457444	-5,21975192862752	0
10x39_CCTTCCCGTTACGGAG	5,27478055574021	-4,58787498313191	0
10x39_CCTTCCCTCAGGCGAA	6,96039800263962	-4,89887008506062	0
10x39_CCTTCCCTCTAACCGA	7,12997369386277	-6,90668830710652	0
10x39_CCTTCGAAGATCCCAT	0,526108547225806	-5,89621171790364	1
10x39_CCTTCGACAATAACGA	4,25965146638474	-5,72313365775349	0
10x39_CCTTCGACACAACGTT	7,40956859208665	-4,45811233359578	0
10x39_CCTTCGAGTCGCTTTC	5,47089557267747	-4,56930885154011	0
10x39_CCTTCGAGTTCACCTC	6,56579427339158	-4,06085738974812	0
10x39_CCTTCGATCATCGGAT	6,7282855949553	-3,53083119231465	0
10x39_CCTTCGATCCCGACTT	5,80074863053879	-4,83302221137288	0
10x39_CCTTCGATCGGTCTAA	6,87998752214036	-6,26030549842122	0
10x39_CCTTTCTAGCAGGTCA	7,96477965928635	-5,61621103125813	0
10x39_CCTTTCTAGCTAGCCC	5,93690089799485	-4,43174276190999	0
10x39_CCTTTCTCAAAGTGCG	7,01068334199509	-7,01109704810384	0
10x39_CCTTTCTGTGCGGTAA	4,849405570999	-4,31518421012166	0
10x39_CCTTTCTGTGTCCTCT	5,27323178865037	-4,17948684531453	0
10x39_CCTTTCTGTTGAACTC	5,08988647080979	-6,40092286902669	1
10x39_CCTTTCTTCAACTCTT	4,6962221107634	-5,01768789130452	0
10x39_CCTTTCTTCGAATGCT	3,485969110504	-5,63122138816121	1
10x39_CGAACATAGATTACCC	4,15303020097336	-3,78987536269429	0
10x39_CGAACATAGCTCCCAG	4,83641032792649	-6,1439019187093	0
10x39_CGAACATCACCGAAAG	6,19582204438767	-7,46189555960896	0
10x39_CGAACATCACCGATAT	6,88629226304612	-5,16906509238484	0
10x39_CGAACATTCAACGAAA	4,93048886872849	-6,25514039832356	0
10x39_CGAACATTCAATAAGG	2,24889735795579	-5,43300494986775	0
10x39_CGAATGTAGACGACGT	6,9583185157927	-4,66735706168416	0
10x39_CGAATGTCAATCACAC	7,61384372331223	-5,74020252066853	0
10x39_CGAATGTCAGCCTTTC	6,29884128190598	-6,12987480002644	0
10x39_CGAATGTCATCGGGTC	6,41281489945969	-6,45646200019124	0
10x39_CGAATGTCATTGGCGC	6,31092290498337	-4,59865245658162	0
10x39_CGAATGTGTACGCTGC	7,05278329469285	-4,20876798468831	0
10x39_CGAATGTTCCATTCTA	7,68760280229172	-5,25007877188924	0
10x39_CGAATGTTCGTGGACC	6,2284019432219	-4,19837961035969	0
10x39_CGACCTTAGCTAACAA	7,56536321260056	-4,4499608023763	0
10x39_CGACCTTCACGCCAGT	6,8875062904509	-6,89890250998738	0
10x39_CGACCTTCATGTAGTC	6,18376617051682	-4,96214208441975	0
10x39_CGACCTTTCCTTCAAT	7,19360427476487	-5,98982677298787	0
10x39_CGACTTCCATGTTGAC	7,7055862388762	-5,01168021994832	0
10x39_CGACTTCCATTCCTCG	1,85888008691392	-6,42026433783772	0
10x39_CGACTTCGTCTAGCGC	0,781904860511633	-6,77171430426839	0
10x39_CGACTTCTCATTTGGG	6,42928533174119	-4,47007999259236	0
10x39_CGACTTCTCCCTTGCA	7,65373019792161	-4,69085464316609	0
10x39_CGACTTCTCTTACCGC	7,66581134416184	-5,73748836356404	0
10x39_CGACTTCTCTTCGGTC	6,86090020753464	-4,73633107978108	0
10x39_CGAGAAGAGGCGACAT	6,40483979798875	-7,17146644431355	0
10x39_CGAGAAGCAAGCTGTT	6,51380853272996	-5,17714080649617	0
10x39_CGAGAAGGTCCAGTTA	3,60018710710129	-5,36907062369588	1
10x39_CGAGAAGGTTGAGGTG	5,75081233598313	-6,37931928473714	0
10x39_CGAGAAGTCGAACGGA	4,72270183183274	-5,72303972083333	0
10x39_CGAGCACAGCCTATGT	4,57468490220627	-4,82375440436604	0
10x39_CGAGCACCAGAGCCAA	6,82305698014817	-5,78386220771077	0
10x39_CGAGCACTCGGTGTTA	6,68993644334397	-5,19238242942097	0
10x39_CGAGCCAGTCATATCG	0,627710803523871	-5,98174152213338	0
10x39_CGAGCCATCTTTAGTC	4,64994649507126	-4,92412814933064	1
10x39_CGATCGGAGCTCAACT	4,27526597596726	-5,31495246726277	0
10x39_CGATCGGAGTGTTGAA	1,46960501290879	-5,85204372245076	0
10x39_CGATCGGAGTTCGCAT	5,60796765901169	-5,69242582160237	0
10x39_CGATCGGGTGACGCCT	7,3059633217009	-4,8037787421346	0
10x39_CGATCGGTCAAGATCC	6,3766329727324	-7,03304443198445	1
10x39_CGATCGGTCGGTCTAA	6,2646248779448	-5,17854986029866	0
10x39_CGATGGCAGGGCATGT	3,74363355256638	-4,04539069968465	0
10x39_CGATGGCCATGCAATC	5,84160308457932	-4,06975707846883	0
10x39_CGATGGCCATGTTCCC	5,62851552583298	-3,93925294715169	0
10x39_CGATGGCGTACCTACA	4,84128837205491	-6,78709325629475	0
10x39_CGATGGCGTCCGAATT	7,31387309648118	-5,6027494414449	0
10x39_CGATGGCGTGTCTGAT	5,20577649690232	-5,21340284186604	0
10x39_CGATGGCGTTCAGCGC	6,65543727494797	-3,9923454268575	0
10x39_CGATGGCTCAACGAAA	1,9740553341063	-6,02191409903767	0
10x39_CGATGGCTCAGTCCCT	3,95105390168748	-7,08649835425618	1
10x39_CGATGTAAGCTGTTCA	7,72173385240159	-4,55200443106892	0
10x39_CGATGTAGTCTTTCAT	3,76470784761033	-4,98683557349446	0
10x39_CGATGTAGTTATCCGA	7,33931188203416	-6,13593301612141	0
10x39_CGATGTATCCCTGACT	5,41891555406174	-5,22754678565266	0
10x39_CGATGTATCGGTGTCG	7,17392949678025	-12,2209845526815	0
10x39_CGATTGAAGACACGAC	6,16673259355149	-5,00040302115681	0
10x39_CGATTGACACCGTTGG	6,64378718949876	-7,39821395713093	0
10x39_CGATTGACACTAGTAC	4,28510312654099	-3,96445140677693	0
10x39_CGATTGACAGTCAGAG	0,989379449859473	-4,70898399192097	0
10x39_CGATTGAGTATCAGTC	1,22744695760331	-4,846142862618	0
10x39_CGATTGATCAAACGGG	6,21671561814866	-4,65370616751912	0
10x39_CGATTGATCTGCTGCT	7,12749032594285	-5,89227304297688	0
10x39_CGATTGATCTTCGAGA	7,67813758470139	-4,60905513602498	0
10x39_CGCCAAGGTGATGCCC	7,23740462876877	-5,91257438498738	0
10x39_CGCGGTAGTCTAAAGA	6,84885053254685	-4,09474429923299	0
10x39_CGCGGTATCACCTTAT	5,93327645875535	-5,06243095237019	0
10x39_CGCGTTTAGACAGGCT	4,97361592866501	-3,77024922209981	0
10x39_CGCGTTTAGAGTACAT	6,35284738160691	-7,3740535719991	0
10x39_CGCGTTTAGTCGATAA	5,82239846803269	-5,00425252753499	0
10x39_CGCGTTTAGTCTTGCA	0,440008147731635	-5,68672475653889	0
10x39_CGCGTTTAGTTGTCGT	2,97079972840867	-7,13494596320393	0
10x39_CGCGTTTCAGTAAGCG	5,34095172502122	-5,35552987891438	0
10x39_CGCGTTTGTATATGAG	7,69884996034226	-5,59611568289998	0
10x39_CGCGTTTGTGATGATA	6,19176606752	-5,50046357947591	0
10x39_CGCGTTTGTGCGGTAA	6,34839992143235	-6,48528156119588	0
10x39_CGCTATCCATGCAACT	7,05780200578293	-4,92218789893391	1
10x39_CGCTATCTCAGGCAAG	5,3417561493071	-5,0105281813741	0
10x39_CGCTATCTCCAGAGGA	4,47170571900925	-5,25118455725911	0
10x39_CGCTATCTCCAGTATG	5,19428948976121	-6,93844804602864	0
10x39_CGCTGGAAGTAGATGT	4,64242391206345	-4,75982675391438	0
10x39_CGCTGGACATCCCATC	1,42034260846696	-5,79564246970418	0
10x39_CGCTGGAGTACAAGTA	5,91346912004075	-4,96874532538655	0
10x39_CGCTTCAAGATGTGTA	4,2399347267302	-4,59767112571004	0
10x39_CGCTTCACACGACTCG	3,51219229318223	-4,86441860038045	0
10x39_CGCTTCACATATACGC	8,02148227311692	-5,18213710623982	0
10x39_CGCTTCAGTACTTCTT	7,12110881425461	-3,88355121451619	0
10x39_CGCTTCAGTAGTACCT	6,51056937791428	-5,06209287482503	0
10x39_CGCTTCAGTATATGGA	6,61331824876389	-6,6774359686971	0
10x39_CGCTTCAGTCCCTTGT	4,54125623323044	-3,98679647284749	0
10x39_CGCTTCAGTGATGCCC	1,8546705684813	-5,89979848700764	0
10x39_CGCTTCAGTTCAGACT	6,9458878479155	-5,54012927848103	0
10x39_CGCTTCATCTACTCAT	5,92110328294358	-4,02429685431721	0
10x39_CGGACACAGGCATTGG	7,06691913224778	-5,21043929892781	0
10x39_CGGACACAGGTACTCT	6,91170959092698	-4,60543689566853	0
10x39_CGGACACAGGTGCTTT	4,63737325288376	-4,8091441138387	1
10x39_CGGACACAGTAACCCT	0,927863999381873	-5,30945644217732	0
10x39_CGGACACCAAATACAG	6,79408769227585	-6,56414518195393	0
10x39_CGGACACCAACACGCC	4,72763518907151	-5,86126193839314	0
10x39_CGGACACCACAGATTC	5,71709518052659	-3,47597727614644	1
10x39_CGGACACCACCGCTAG	2,82169012643418	-6,10497770148518	0
10x39_CGGACACCACTAGTAC	7,60195092774949	-5,01675138312581	0
10x39_CGGACACGTAGTAGTA	6,43008880235276	-4,11462507086995	1
10x39_CGGACACGTCGACTAT	5,1669218979033	-6,33387813407185	0
10x39_CGGACACGTCTTTCAT	6,72684173204026	-5,11939821082356	0
10x39_CGGACACTCACCAGGC	7,53605155564866	-12,1566296561361	0
10x39_CGGACACTCTTCATGT	5,0920379600676	-3,11838326293233	0
10x39_CGGACGTCAAAGTCAA	6,41642026521287	-6,87440595465901	0
10x39_CGGACGTCACAGCGTC	7,07611541368088	-5,43168840247395	0
10x39_CGGACGTCATTCCTGC	7,04417352296433	-4,37082109290364	0
10x39_CGGACGTGTGCACCAC	7,72859077073655	-5,49798354941609	0
10x39_CGGACGTTCTCGCTTG	4,74700812913499	-4,45429334479573	0
10x39_CGGACTGAGGCAATTA	6,99668292619309	-4,90491828757527	0
10x39_CGGACTGCACCAGGTC	6,04415683366379	-4,26471719580891	0
10x39_CGGACTGCATAAGACA	7,18893365480027	-4,81568155127766	0
10x39_CGGACTGCATCGTCGG	1,8890681705626	-5,33964881736043	0
10x39_CGGACTGGTAGCAAAT	2,12071089364609	-6,21686563330891	1
10x39_CGGACTGGTCAGAGGT	5,14356736756882	-6,25764570075276	0
10x39_CGGACTGGTGTGGCTC	4,9592254600676	-5,65377149420979	0
10x39_CGGACTGTCGGTCTAA	6,2032235107573	-5,67106590110066	1
10x39_CGGAGCTAGCAATCTC	7,2518451652678	-4,36820611792805	0
10x39_CGGAGCTCACAACGCC	1,71644858934006	-5,36968717414143	0
10x39_CGGAGCTCACAAGTAA	2,83591298677048	-5,70448407965901	0
10x39_CGGAGCTGTTCCACTC	6,81884650804124	-4,97723254996541	0
10x39_CGGAGTCTCGGTGTCG	1,26805250264725	-5,92777833777669	0
10x39_CGGCTAGAGAGCTGGT	4,80668191529832	-4,14637050467732	0
10x39_CGGCTAGAGCTGTCTA	1,75489286996445	-5,50574073630574	1
10x39_CGGCTAGAGGTGCACA	8,20437411882004	-12,3324061377645	0
10x39_CGGCTAGAGTGATCGG	6,48160724259934	-4,02593002158406	0
10x39_CGGCTAGCATGGTCAT	7,75888137437424	-4,82006177741292	0
10x39_CGGCTAGTCAACCATG	6,54318408586106	-4,0977707846761	0
10x39_CGGCTAGTCGAACTGT	3,87402896501145	-5,84015426474812	0
10x39_CGGCTAGTCTGCAGTA	5,6821487388762	-3,41312298613789	0
10x39_CGGGTCAAGAAGGACA	7,27296475984177	-4,26836213904622	0
10x39_CGGGTCAAGTGGGCTA	7,05008773423752	-6,00825700598958	0
10x39_CGGGTCACAGAGCCAA	6,49861554719529	-5,49474010306599	0
10x39_CGGGTCACAGATCGGA	5,9482391319426	-5,54703769522908	0
10x39_CGGGTCACATTGGGCC	7,20314864732346	-12,8407250388265	0
10x39_CGGGTCAGTACAAGTA	3,10235075570664	-4,22739038306477	0
10x39_CGGGTCAGTTGAACTC	6,67798785783372	-4,96996126013997	0
10x39_CGGGTCATCAACACCA	5,62531928636155	-5,00045833426717	0
10x39_CGGGTCATCGTCCAGG	7,02912835694871	-3,81667861777547	0
10x39_CGGGTCATCTTCGAGA	4,63940839387498	-6,46012554007771	1
10x39_CGGTTAAAGCCCAGCT	7,48805551148972	-5,2151614173055	0
10x39_CGGTTAAAGGATGCGT	6,89392404176316	-4,91725692588093	0
10x39_CGGTTAACACATTTCT	3,23346118547043	-6,49099359351399	0
10x39_CGGTTAAGTTGATTGC	4,49018983460984	-5,09211168128255	0
10x39_CGGTTAATCACCTTAT	6,49433593370042	-3,87972030478718	0
10x39_CGGTTAATCCTAGGGC	7,87822227098069	-4,43471774894002	0
10x39_CGGTTAATCTTCTGGC	1,18045811273179	-4,77633533316853	0
10x39_CGTAGCGAGCCTTGAT	5,95138244248948	-4,63322267371419	1
10x39_CGTAGCGCATCTCGCT	1,28145818330369	-4,72805414038899	0
10x39_CGTAGCGCATTCCTCG	7,54287080384812	-4,94763526755574	0
10x39_CGTAGCGGTCTTGTCC	6,62178258515916	-6,1481104834676	0
10x39_CGTAGCGGTTACGCGC	6,0671093902739	-6,99956474143269	0
10x39_CGTAGCGTCTGTGCAA	6,78135757066331	-5,82111749488118	0
10x39_CGTAGGCAGCAGCCTC	3,38683347322068	-4,71255788642171	0
10x39_CGTAGGCCAGATCCAT	7,496706768051	-5,25602350074055	0
10x39_CGTAGGCCAGGTCCAC	6,83709458924851	-5,09007701712849	0
10x39_CGTAGGCTCACTTACT	5,33688191987595	-2,93434510070088	0
10x39_CGTAGGCTCAGATAAG	7,3524687729033	-3,97414502936604	0
10x39_CGTAGGCTCGCTTGTC	6,00435285188279	-4,4235034926534	0
10x39_CGTCACTAGCACACAG	6,18496255494675	-4,59741458731892	0
10x39_CGTCACTAGTGATCGG	3,97805575944504	-5,83458528357747	1
10x39_CGTCACTGTACCGGCT	2,35633496858201	-4,95909175711873	0
10x39_CGTCACTGTAGCAAAT	6,91201524354539	-4,19439897376301	0
10x39_CGTCACTGTCGCGAAA	6,10878591157517	-5,45307788687947	0
10x39_CGTCACTGTGCAGGTA	7,08525256730637	-4,9973183615804	0
10x39_CGTCACTGTTGAGGTG	0,935283347144934	-5,68627080756428	0
10x39_CGTCACTTCATCGATG	7,80259971238694	-5,65515575248006	0
10x39_CGTCACTTCCGTTGCT	7,39448814012131	-6,82515344458821	1
10x39_CGTCACTTCTTTACGT	6,06266097642502	-4,03258905249837	1
10x39_CGTCAGGAGCGTAATA	7,27473287202439	-3,92722139197591	0
10x39_CGTCAGGAGGTGCACA	7,28357820130906	-5,54893550711873	0
10x39_CGTCAGGCAATTGCTG	4,37144164659104	-6,25490770179036	0
10x39_CGTCAGGGTGTTTGTG	5,32549647904954	-3,9631157858968	0
10x39_CGTCAGGGTTAAGACA	7,69657735444626	-4,21643838721516	0
10x39_CGTCAGGGTTTGTGTG	5,36252288438401	-3,4195173724294	0
10x39_CGTCCATAGACAAAGG	6,64585284806809	-4,30629978019002	0
10x39_CGTCCATCAAACAACA	5,7120011291655	-4,23911008673909	0
10x39_CGTCCATCACATTCGA	7,31412868119797	-5,71734771567586	0
10x39_CGTCCATCACCTGGTG	5,79122905351243	-2,84916529494527	0
10x39_CGTCCATGTAAGAGAG	2,18470744706711	-5,38513479071858	0
10x39_CGTCCATGTAGCCTCG	6,67143706895432	-4,74063167411092	0
10x39_CGTCCATGTCTCACCT	6,01496104814133	-4,12514791327717	0
10x39_CGTCCATGTGTTCGAT	5,40350083924851	-4,32619485694173	0
10x39_CGTCCATGTTGGTTTG	2,79888467408738	-6,22753963309529	0
10x39_CGTCCATTCCAAAGTC	5,24476604081711	-3,97065696555379	0
10x39_CGTCTACAGTAAGTAC	7,7018020591887	-4,9067774756551	0
10x39_CGTCTACCAAACTGTC	2,74492649652085	-6,50111780005696	0
10x39_CGTCTACGTTTACTCT	6,35615329362473	-4,35805711585286	0
10x39_CGTCTACTCATAGCAC	6,33575467683396	-4,96168813544514	0
10x39_CGTCTACTCTTGGGTA	7,0965660057219	-5,8043399794698	0
10x39_CGTGAGCAGAACAATC	0,901327296272131	-5,97973832923176	0
10x39_CGTGAGCAGGACCACA	5,40114144898972	-6,99124584037068	0
10x39_CGTGAGCCAAACCTAC	4,20144109345994	-4,55694732505086	0
10x39_CGTGAGCCACGTCTCT	1,55700699903092	-4,10026941138509	0
10x39_CGTGAGCGTGCCTGGT	3,93084029771409	-3,75212225753071	1
10x39_CGTGAGCGTGGTCCGT	1,42806689359269	-5,71121225196126	0
10x39_CGTGAGCTCTTTACAC	2,59951762773118	-5,59846601325276	1
10x39_CGTGTAAGTCAAGCGA	5,55062512971482	-3,74345931845906	0
10x39_CGTGTAATCGGAGCAA	3,88460378266892	-5,29279861289265	0
10x39_CGTGTCTAGAAGATTC	7,66247348405442	-5,22358283835652	0
10x39_CGTGTCTCATAAGACA	6,61933784104905	-5,28261575537923	0
10x39_CGTGTCTGTGAGGGAG	7,61150292970261	-5,07364520865681	0
10x39_CGTGTCTTCAATAAGG	7,81761245347581	-4,90802535849812	0
10x39_CGTGTCTTCGGAAATA	4,67646483995042	-3,39032826262715	0
10x39_CGTTAGAAGACCGGAT	6,15898828126511	-4,25578126746419	0
10x39_CGTTAGAAGCAGCGTA	4,50828914262376	-3,34644350844624	0
10x39_CGTTAGAAGCCAACAG	5,70180444337449	-4,23448905783894	0
10x39_CGTTAGAAGTTGTAGA	4,24813108064255	-6,87946424323323	0
10x39_CGTTAGAGTCTTGTCC	6,95210866548142	-4,57432613211873	0
10x39_CGTTCTGAGTTGCAGG	3,84945468522629	-4,69524917441609	0
10x39_CGTTCTGCACGAGAGT	7,48341016389451	-4,70504293280842	0
10x39_CGTTCTGCACGGCTAC	6,10076503373704	-4,88448963004353	0
10x39_CGTTCTGCACTTAAGC	7,36824349977097	-4,67984113532307	0
10x39_CGTTCTGCAGCTCGAC	8,04782561875901	-5,34401950675252	0
10x39_CGTTCTGTCCAAATGC	5,43814544297776	-4,30151567298176	1
10x39_CGTTGGGAGAAACCGC	0,271506174579474	-4,85361585456135	0
10x39_CGTTGGGAGCTAGTGG	6,87972812272629	-4,86807403403523	0
10x39_CGTTGGGGTACTTCTT	6,67087201692185	-4,3863073332906	0
10x39_CGTTGGGGTCTTGCGG	2,12065105058274	-4,42422828513386	0
10x39_CGTTGGGGTTGATTGC	6,11289004899583	-5,46347961264851	0
10x39_CGTTGGGTCAGCTCGG	0,464468284622046	-5,93544969397786	0
10x39_CGTTGGGTCCACGTTC	6,46406678773484	-5,26389894324544	0
10x39_CGTTGGGTCCGTTGTC	7,01309804536423	-4,16708144980672	0
10x39_CTAACTTAGGACCACA	6,06660203553757	-4,63745651084187	0
10x39_CTAACTTCACATTCGA	7,63497428514084	-4,41681346732381	0
10x39_CTAACTTGTAAGAGGA	4,30578832246384	-3,71694884139302	0
10x39_CTAACTTGTAATCGTC	5,07664041139207	-4,53122434455159	0
10x39_CTAACTTGTAGAAAGG	7,69648532487473	-5,12997207480672	0
10x39_CTAACTTGTATCAGTC	7,15396909333787	-4,66558132010701	0
10x39_CTAACTTTCCGCAAGC	4,28996495820603	-4,96644887763264	1
10x39_CTAACTTTCTAGCACA	6,93269757844529	-6,5980092032552	0
10x39_CTAAGACAGCCAACAG	7,50924329377732	-6,22010860282185	0
10x39_CTAAGACAGCGCTTAT	6,79721002198777	-5,71172342139485	0
10x39_CTAAGACAGGCTAGAC	6,17106465913376	-6,1140323622823	1
10x39_CTAAGACAGGTGATTA	7,26855687715134	-4,67236337500813	0
10x39_CTAAGACAGTGATCGG	7,38660029985032	-5,09487161475423	0
10x39_CTAAGACAGTTGCAGG	6,40025453187546	-5,45008764106038	0
10x39_CTAAGACCAGCCACCA	5,54064778901658	-4,04030618506673	0
10x39_CTAAGACTCAGGCAAG	7,2992928466948	-5,86475381690266	0
10x39_CTAAGACTCCTTCAAT	7,27981071092209	-4,48791465598347	0
10x39_CTAAGACTCCTTTCTC	2,84418181993088	-4,27394018012288	0
10x39_CTAATGGAGCTCTCGG	5,27579621888718	-5,03917417365315	0
10x39_CTAATGGAGGGTCTCC	7,85013465501389	-5,45362768012288	0
10x39_CTAATGGCAGCTGTAT	4,80440740205369	-5,19947967368367	0
10x39_CTAATGGGTGCACGAA	4,31380157090745	-5,83165511924031	1
10x39_CTAATGGGTGCGAAAC	7,27467374421677	-11,9803610785604	0
10x39_CTAATGGTCCACTGGG	3,63321046449265	-5,20866451102498	0
10x39_CTAATGGTCTGCCCTA	2,14882378198228	-6,25372228461507	0
10x39_CTACACCAGAATGTGT	7,57928828813157	-4,95239267188313	1
10x39_CTACACCAGCTCCTTC	4,394158645645	-5,06553182440999	0
10x39_CTACACCCATCGATGT	6,37318448640427	-5,06443748313191	0
10x39_CTACACCGTGCAACTT	6,92339067079148	-3,97862014609578	0
10x39_CTACACCTCCGAAGAG	5,5726836166533	-4,55903014975789	0
10x39_CTACATTAGCGTTTAC	6,88891534425339	-4,93320092993977	0
10x39_CTACATTCAAAGCGGT	5,00271634675584	-4,66813907462361	1
10x39_CTACATTCAAGAGGCT	7,14278010942063	-5,93310413199666	0
10x39_CTACATTCACACAGAG	6,63025598146042	-5,78174314337971	0
10x39_CTACATTCACGAAAGC	6,58235149003586	-4,13878307181599	1
10x39_CTACATTGTAGCGTGA	5,47219209291062	-4,28687438803914	1
10x39_CTACATTGTCTTTCAT	2,66579203225693	-4,69890031653645	0
10x39_CTACATTGTGGCTCCA	6,98963479615769	-4,36362657386067	1
10x39_CTACATTGTTGCCTCT	5,69030360795579	-5,60426959830525	0
10x39_CTACATTTCATCGGAT	3,71658687211594	-5,60856065589192	0
10x39_CTACCCAAGAGTAATC	6,4374068222197	-5,29764947730305	1
10x39_CTACCCACAACTGCGC	4,9315154991301	-7,24622783499959	0
10x39_CTACCCACAAGGACAC	1,11154059983811	-5,76710138159993	0
10x39_CTACCCAGTGGAAAGA	6,69023303605637	-8,01822194892171	0
10x39_CTACCCAGTGTAAGTA	7,30275992967209	-5,87945899802449	0
10x39_CTACCCAGTTTGTTTC	6,20895890809617	-4,47121391135457	0
10x39_CTACCCATCAAACCGT	7,0768545112761	-7,05951413947346	0
10x39_CTACCCATCATCTGCC	7,18943242646775	-4,36214790183308	0
10x39_CTACCCATCGCCGTGA	2,81117539025864	-7,32446012336018	0
10x39_CTACGTCAGTCTCGGC	6,20453147508225	-4,07576284247639	0
10x39_CTACGTCCAAGTAGTA	2,772661014572	-5,03247747260335	0
10x39_CTACGTCCAGACTCGC	7,21554832078538	-6,94767007666829	0
10x39_CTACGTCCAGCTCGAC	7,25037793733201	-5,1803337081075	0
10x39_CTACGTCCAGGAATCG	7,59562854386887	-4,74582967597249	0
10x39_CTACGTCCATGGTCTA	4,45531396485886	-4,75430450278523	0
10x39_CTACGTCTCATGTAGC	3,09602431871018	-6,16572675544026	0
10x39_CTAGAGTAGCGCCTCA	6,00952367402634	-6,48585614997151	0
10x39_CTAGAGTAGGTAGCCA	7,43449287034592	-5,49824533301594	0
10x39_CTAGAGTAGTATCGAA	5,38254813767991	-7,02064046698811	0
10x39_CTAGAGTAGTCCGTAT	8,25996665574631	-12,5176897986532	0
10x39_CTAGAGTCACGCCAGT	7,21575955964646	-4,25928029853108	1
10x39_CTAGAGTCACTGTGTA	3,89826469041428	-3,93297347861531	0
10x39_CTAGAGTGTCTGATCA	5,19738273240647	-4,75375327903035	0
10x39_CTAGAGTTCACCGGGT	7,15916328050217	-5,48145732718709	0
10x39_CTAGCCTAGAGGTAGA	4,42291860200486	-4,50894603568318	0
10x39_CTAGCCTCAGGGTTAG	6,2680542907866	-5,96060476142171	0
10x39_CTAGCCTGTAGCGTCC	6,45475415803513	-4,36790523368123	0
10x39_CTAGTGAAGAGTTGGC	6,94373921968064	-5,40818223792317	0
10x39_CTAGTGACACGCGAAA	4,80408172227463	-3,91518983680012	1
10x39_CTAGTGATCAAGCCTA	6,66312102891526	-4,7252908690572	0
10x39_CTAGTGATCATACGGT	4,86275558091721	-5,90403518515828	0
10x39_CTCACACAGTACTTGC	7,24922971345505	-6,02151546317342	0
10x39_CTCACACCAGTGACAG	5,82678060151658	-5,67720947104695	0
10x39_CTCACACCATTGGTAC	6,99014739610276	-6,3112193091512	1
10x39_CTCACACGTTCCGTCT	7,25784520722947	-4,06563148337605	0
10x39_CTCACACTCAGTTCGA	4,43595962144456	-4,57876930075886	0
10x39_CTCACACTCCTTGCCA	7,11789493180833	-12,4730854972005	0
10x39_CTCACACTCTGCTGTC	6,42910365678391	-5,11464557486775	0
10x39_CTCACACTCTTCGGTC	2,51658229447922	-5,26112947303059	0
10x39_CTCAGAACAAGTTCTG	6,150355621353	-7,78710279303792	0
10x39_CTCAGAACACGGATAG	7,23094157792649	-5,69129524070027	0
10x39_CTCAGAAGTGTTTGGT	7,72981719590745	-5,2019868834615	0
10x39_CTCAGAATCACGACTA	2,76737503625474	-5,58151302176717	0
10x39_CTCATTAAGCTCCTTC	6,54004840470872	-4,95415124732259	1
10x39_CTCATTAAGGAGCGAG	6,66255979158005	-5,0514684661031	0
10x39_CTCATTAAGGAGTAGA	5,37653855897507	-5,26245698767903	0
10x39_CTCATTACAAGAGGCT	8,04826430894455	-5,42720899420979	0
10x39_CTCATTAGTTCAGTAC	7,20696143724045	-4,36903819876912	0
10x39_CTCATTATCCGCATAA	1,74740962602219	-5,09566697913411	0
10x39_CTCCTAGAGCGACGTA	7,83990077592454	-5,33813724356892	0
10x39_CTCCTAGAGTTAAGTG	6,3474991760405	-4,70555791693928	0
10x39_CTCCTAGCAAGTCTAC	5,90868405915818	-4,24195775824788	0
10x39_CTCCTAGGTAGATTAG	7,15761069871506	-4,4291540129781	0
10x39_CTCCTAGGTAGCGCTC	5,58203534699998	-6,93965539771321	0
10x39_CTCCTAGTCCAGAAGG	6,90043859101853	-4,56307325202229	0
10x39_CTCGAAAAGAAGGCCT	7,17556171037278	-4,89484271842244	0
10x39_CTCGAAAAGATCCCAT	1,62917785264573	-6,36630687552693	0
10x39_CTCGAAAAGCTGCAAG	5,19273500062546	-4,91113242942097	0
10x39_CTCGAAACAAGGTGTG	3,84007958985886	-6,61049041587117	0
10x39_CTCGAAACATGGTCAT	4,43482665635667	-3,88835248786214	0
10x39_CTCGAAATCAAACCGT	6,22618226625046	-5,69017038184407	0
10x39_CTCGAAATCCCTTGCA	4,55446414567551	-4,19137773352864	0
10x39_CTCGAGGAGTTCGCAT	7,18404082871995	-4,94492015677693	0
10x39_CTCGAGGCAGGAATCG	4,28627519227585	-5,73688373404744	0
10x39_CTCGAGGCATCAGTCA	6,10168819047532	-5,43243942099812	0
10x39_CTCGAGGTCGAATCCA	6,90465621568284	-6,54240712958577	0
10x39_CTCGAGGTCGTGGGAA	5,41633014298997	-4,53117666083577	0
10x39_CTCGGAGCACAGGAGT	4,25814275361619	-5,02883395987752	1
10x39_CTCGGAGGTCACTGGC	5,95407180406174	-3,93397388297322	0
10x39_CTCGGAGGTCCAAGTT	7,28576879121384	-5,30715093451741	0
10x39_CTCGGAGTCGGAAATA	7,17027787782273	-4,58777341681721	0
10x39_CTCGGGAAGTCTTGCA	6,31097440339646	-4,15687808829549	0
10x39_CTCGGGACACCGAAAG	5,0775697670134	-5,35506210166218	0
10x39_CTCGGGACAGTCGTGC	5,40068845368943	-3,85809955435994	1
10x39_CTCGGGAGTCTGGTCG	7,30008010484299	-4,11237153846028	0
10x39_CTCGGGATCCAACCAA	7,68104295350632	-12,203115557015	0
10x39_CTCGGGATCGCCTGAG	7,02859000779709	-4,21544275122884	0
10x39_CTCGTACCAACTTGAC	4,84449128724656	-5,39051494437459	0
10x39_CTCGTACCAAGTAATG	1,07607035256943	-5,58611974555257	0
10x39_CTCGTACCAATGACCT	6,15903644181809	-4,92637357550862	0
10x39_CTCGTACCAGACGCCT	0,729558630958411	-5,4622932417989	0
10x39_CTCGTACGTCGAGTTT	7,53343610383591	-4,98852310019734	0
10x39_CTCGTACTCAATACCG	1,600914879814	-6,55713472205403	0
10x39_CTCGTACTCACAGTAC	4,502970024124	-4,6950403197408	0
10x39_CTCGTACTCAGCCTAA	0,387872799411627	-4,60109815436604	0
10x39_CTCGTACTCGAGAACG	7,70500545121751	-4,93411168891194	0
10x39_CTCGTACTCGGAAATA	1,45193056680283	-4,64799556571248	0
10x39_CTCGTCAAGAGCTATA	5,69171170808396	-6,47898635703328	0
10x39_CTCGTCAAGAGGGCTT	1,43066649056992	-5,16013059455159	0
10x39_CTCGTCAAGGACAGCT	6,82211713410935	-5,19559106665852	0
10x39_CTCGTCACATCGGAAG	2,22412900544724	-7,42585859137776	0
10x39_CTCGTCACATGAGCGA	3,26752047158799	-6,87267980414632	0
10x39_CTCGTCACATTAACCG	6,70381526567063	-3,9379430754781	0
10x39_CTCGTCAGTCAATACC	7,26906900025925	-4,72217807608845	0
10x39_CTCGTCATCGGCGGTT	5,74095944978318	-4,66576490241292	1
10x39_CTCGTCATCTACCTGC	7,04749898530564	-6,20127830344441	0
10x39_CTCGTCATCTGAGTGT	6,62934999085984	-6,38402519065144	0
10x39_CTCTAATAGTTTGCGT	6,50132255174241	-5,64686879950764	0
10x39_CTCTAATCACGGTAGA	7,65312938310227	-4,4117356284261	0
10x39_CTCTAATCATGATCCA	7,19413547135911	-4,11042318183186	0
10x39_CTCTAATCATTGGCGC	7,00619487382493	-4,35601959067586	0
10x39_CTCTAATGTCACACGC	2,0773473224791	-5,157675360024	1
10x39_CTCTAATGTCAGATAA	1,21218959905228	-4,66190252143147	0
10x39_CTCTACGAGCCCAACC	7,92423610307297	-5,29518947440388	0
10x39_CTCTACGCAAACGTGG	1,0043641767653	-6,91025075751546	0
10x39_CTCTACGCACATCCAA	7,46335248567185	-5,32463607627156	0
10x39_CTCTACGCACATGGGA	6,56223992921433	-5,30079612571004	0
10x39_CTCTGGTAGGATCGCA	6,28174333192429	-4,51295623618367	0
10x39_CTCTGGTAGGGCACTA	5,81352548219285	-4,81289491492512	0
10x39_CTCTGGTCAGATCGGA	6,54602651216111	-5,78219232398274	1
10x39_CTCTGGTGTCGGCATC	7,89675693132004	-5,48830232459309	0
10x39_CTCTGGTTCACAACGT	4,4523313484343	-8,05095777350667	0
10x39_CTGAAACAGCCATCGC	6,79212121583542	-5,75937900382283	0
10x39_CTGAAACAGTTACGGG	5,43109159089646	-3,92415389853718	0
10x39_CTGAAACAGTTGTCGT	4,36070327378831	-7,26554164725545	0
10x39_CTGAAACCAGCTGCAC	7,66733340837083	-5,31359729605916	0
10x39_CTGAAACCATTCTCAT	1,78274683572373	-5,75213298636677	0
10x39_CTGAAACGTCGGATCC	4,43145494081101	-6,50205049353841	0
10x39_CTGAAACGTCTCCCTA	7,22946099855027	-4,87327489691975	0
10x39_CTGAAGTCAATCCGAT	4,10406427003464	-5,82204160529378	1
10x39_CTGAAGTCAGCGTCCA	6,787882133499	-3,97121248084309	0
10x39_CTGAAGTGTCTAGCGC	6,66974620439133	-5,41459379035237	0
10x39_CTGAAGTGTGAGTATA	4,87329511262498	-4,81742486792805	0
10x39_CTGATAGAGTACGTTC	7,59474687196335	-12,0256110175252	0
10x39_CTGATAGAGTGAAGTT	5,64155034638962	-6,39822492438557	0
10x39_CTGATAGCACGCATCG	7,15726737596116	-4,05488500434163	0
10x39_CTGATAGGTAGCGTAG	7,40798692323289	-5,06671914893391	0
10x39_CTGATAGGTCCTCCAT	6,73169068910203	-4,27785739737752	0
10x39_CTGATAGGTTCTGAAC	4,42872981645188	-5,51375922995808	0
10x39_CTGATAGTCCAAACAC	4,46528319932542	-5,0405369742513	0
10x39_CTGATAGTCGCTGATA	4,63039235688767	-4,88598689872029	1
10x39_CTGATAGTCGGAGCAA	8,33392696000657	-12,775040720284	0
10x39_CTGATAGTCTAGAGTC	4,47398643113694	-4,9140287383199	0
10x39_CTGATCCAGAGACTAT	6,49441175080857	-4,90391120749715	0
10x39_CTGATCCAGCAGCCTC	7,21148519136033	-4,36806926566365	0
10x39_CTGATCCAGCTGATAA	7,45856694795212	-4,88927135306599	0
10x39_CTGATCCAGTCCCACG	5,63371066667161	-5,0983606322408	0
10x39_CTGATCCCAAGAAGAG	7,8663995704802	-5,28318700629475	0
10x39_CTGATCCCACCGGAAA	6,1023467025908	-5,27882299262288	0
10x39_CTGATCCCATGCGCAC	6,92550639726243	-5,12970504599812	0
10x39_CTGATCCGTCGAACAG	7,73541049577317	-5,57764873343709	0
10x39_CTGATCCTCATGCAAC	7,10086660005173	-3,8291738970876	0
10x39_CTGATCCTCCCACTTG	5,96487359620652	-3,97209033805134	0
10x39_CTGATCCTCCGCAAGC	6,98239497758469	-5,08258781272175	0
10x39_CTGCCTAAGCGACGTA	5,83286265946946	-6,40799436408284	0
10x39_CTGCCTACAATAACGA	7,16900424577317	-4,72713050681355	0
10x39_CTGCCTACACTTAAGC	6,50306777574143	-6,37392339545491	1
10x39_CTGCCTACAGCTGCAC	3,68435649491868	-4,80366859275105	0
10x39_CTGCCTATCCCAAGTA	5,98167209245286	-4,46317157584431	0
10x39_CTGCCTATCGATGAGG	5,06254891969285	-5,05400142508748	0
10x39_CTGCGGAAGATACACA	6,35794143296799	-5,81594524222615	0
10x39_CTGCGGAAGTACGTTC	8,26999549485764	-12,7994214041829	1
10x39_CTGCGGACAAGCGAGT	2,32093386270127	-5,04387149649861	0
10x39_CTGCGGACAGGAATGC	3,08706264115891	-4,93578157263997	0
10x39_CTGCGGATCACAATGC	7,86075667955002	-5,45299491721394	1
10x39_CTGCTGTAGACAAGCC	7,43932466127	-4,85456142264607	0
10x39_CTGCTGTAGATACACA	7,13742427445969	-12,0410710318685	0
10x39_CTGCTGTAGATAGGAG	6,95816878892502	-6,58765849906209	0
10x39_CTGCTGTAGTCGATAA	4,84923009492478	-4,48747024375203	0
10x39_CTGCTGTCATATACCG	5,14564780809006	-4,91497621375325	0
10x39_CTGCTGTGTCGTCTTC	4,94648770906052	-5,75930604773762	0
10x39_CTGCTGTGTGTGGTTT	6,31524829484543	-4,27950486975911	1
10x39_CTGGTCTAGATCTGCT	1,40392045594773	-6,22432384330037	0
10x39_CTGGTCTAGGGCTTGA	7,25547055818162	-4,30821809607747	0
10x39_CTGGTCTCAAGAGTCG	7,44062451936326	-4,57428560096028	0
10x39_CTGGTCTCAAGGACAC	3,39893941499314	-5,93165693122151	0
10x39_CTGGTCTGTAAGAGAG	7,83527927018723	-6,06467161017659	0
10x39_CTGGTCTGTTCTCATT	2,64589743234238	-5,43150005179646	0
10x39_CTGGTCTGTTTGTGTG	7,24671392060837	-5,97613582450154	0
10x39_CTGGTCTTCAAGATCC	7,61666564561448	-4,26590642768147	0
10x39_CTGTGCTAGGCATTGG	1,00663725949845	-6,12768993216756	1
10x39_CTGTGCTAGTAGATGT	6,11086921311936	-5,39896926718953	0
10x39_CTGTGCTAGTGAACGC	6,44263248063645	-7,24222383338216	0
10x39_CTGTGCTCAAGACACG	6,27806787110886	-4,72016105490925	0
10x39_CTGTGCTCATCAGTCA	6,81579045869431	-3,79180750685933	0
10x39_CTGTGCTGTAAGTTCC	6,3566978416594	-6,49684963065388	0
10x39_CTGTGCTGTATAAACG	6,10741071321091	-3,92306098777058	0
10x39_CTGTTTAAGAAGGCCT	7,33715419389329	-4,8960467322469	0
10x39_CTGTTTAAGACAAGCC	1,5200427017363	-5,08614883261922	0
10x39_CTGTTTACACAGGTTT	7,59486465074143	-4,12967405158284	0
10x39_CTGTTTAGTCATCGGC	5,90909747697434	-3,64366659957173	0
10x39_CTGTTTAGTTCACGGC	5,10276584245286	-5,34753093558552	0
10x39_CTGTTTAGTTGGAGGT	5,28155784226975	-3,61439881163838	0
10x39_CTGTTTATCCAAACAC	1,73081187821946	-5,17611799079182	0
10x39_CTTAACTAGAGCTTCT	6,26821117021165	-4,18509921866658	0
10x39_CTTAACTCACTTAACG	7,45936231233201	-7,36252174216511	0
10x39_CTTAACTGTAAAGTCA	8,2072608909758	-12,5345993979574	0
10x39_CTTAACTTCCTTTCTC	5,18304280854783	-5,62709579306843	0
10x39_CTTACCGAGCTCAACT	2,5683210334929	-5,53362188178303	0
10x39_CTTACCGAGGGATCTG	7,45147208787522	-5,70340499717	0
10x39_CTTACCGCATCTCGCT	6,34354762651047	-4,5106912596822	0
10x39_CTTACCGGTATCTGCA	6,47144345857224	-4,51112375098469	0
10x39_CTTACCGTCACTTCAT	7,72105865098557	-4,16780385810139	0
10x39_CTTACCGTCAGCTGGC	6,79007415391526	-5,75989112693074	0
10x39_CTTAGGAAGAATAGGG	1,37515513516984	-5,55833492118123	0
10x39_CTTAGGAAGGGCTTCC	6,94637374497971	-4,67848453360799	0
10x39_CTTAGGACACTACAGT	4,77521447755417	-6,38602313834431	0
10x39_CTTAGGACATTGGCGC	6,95065812684617	-4,22940454322102	0
10x39_CTTAGGAGTCCTAGCG	2,42545680619797	-3,1888352378011	0
10x39_CTTAGGATCCAGAGGA	6,92465190507493	-4,54678497153523	0
10x39_CTTAGGATCGCAAACT	7,73745135881028	-4,48189649420979	0
10x39_CTTCTCTCAAAGGAAG	7,25231341935715	-6,45602378684285	0
10x39_CTTCTCTCATTCTCAT	5,99542502976975	-4,71975288230183	0
10x39_CTTCTCTCATTTCAGG	4,50962714768967	-4,1662374480367	0
10x39_CTTCTCTGTAAACGCG	5,40235499955735	-4,04043826895955	1
10x39_CTTCTCTGTGCACGAA	6,92799119569382	-4,08978805381062	0
10x39_CTTGGCTAGGCCATAG	6,70414380647263	-5,12065849143269	0
10x39_CTTGGCTAGGGAAACA	4,10801105119309	-5,14303884345296	1
10x39_CTTGGCTCAATGGTCT	7,75657729722581	-5,35090455847981	0
10x39_CTTGGCTCACTCAGGC	8,0162322960051	-5,87071571189168	0
10x39_CTTGGCTCAGGTGCCT	5,87858514405808	-3,2425769312978	0
10x39_CTTGGCTGTACAAGTA	7,63354234315476	-4,32342395621541	0
10x39_CTTGGCTGTCTGGAGA	5,8971784553679	-4,40400705176594	0
10x39_CTTTGCGAGAACTGTA	4,25853805162034	-5,73906907874348	0
10x39_CTTTGCGAGACATAAC	1,09841518022141	-5,4952488883138	0
10x39_CTTTGCGAGTATCGAA	7,04855804063401	-4,25151262122395	1
10x39_CTTTGCGCAGACTCGC	5,61899642564377	-5,03909311133626	0
10x39_CTTTGCGCAGTTCCCT	0,858739062324378	-5,19219550925496	0
10x39_CTTTGCGGTTCGTGAT	5,02489785768113	-5,60030755835774	0
10x39_CTTTGCGGTTGAGGTG	3,95882873155198	-4,54205951529744	0
10x39_CTTTGCGTCACCCGAG	7,57045964814744	-5,52215204077962	0
10x39_CTTTGCGTCCGCTGTT	6,70983056642136	-6,74361572104695	0
10x39_GAAACTCCAGCCTTTC	4,57711152650437	-5,20399150687459	0
10x39_GAAACTCCAGCGTCCA	8,33411674119553	-12,5275565131307	0
10x39_GAAATGAAGATGTGTA	4,42971114732346	-5,46999177771809	1
10x39_GAAATGAAGTACGCGA	7,80084590531907	-4,33511028128865	0
10x39_GAAATGACAAACGCGA	7,61938409425339	-4,91297778922322	0
10x39_GAAATGACACCCATGG	7,07003812409959	-4,41862592536214	0
10x39_GAAATGACAGGGAGAG	7,63051204301438	-4,5495906813741	0
10x39_GAAATGAGTTTGCATG	5,81674174882493	-4,34799871283772	0
10x39_GAAATGATCGTTTATC	7,55974559403977	-5,31190547782185	0
10x39_GAACATCAGAGTTGGC	6,0487258873137	-4,95678624945882	0
10x39_GAACATCAGGACAGAA	0,936055227294776	-5,73075542289021	0
10x39_GAACATCCAACACCCG	5,78282718278489	-5,1222921355367	0
10x39_GAACATCCACGAAAGC	2,36800174333176	-5,23028621512654	0
10x39_GAACATCCAGTTCCCT	7,43476657487473	-4,77804527121785	0
10x39_GAACATCTCGTACGGC	6,07592038728318	-6,02467975455525	0
10x39_GAACCTAAGCTAACTC	6,56774310685715	-8,02464876013997	0
10x39_GAACCTAAGGAGTAGA	7,76397494889817	-5,30360660392049	0
10x39_GAACCTACATACTCTT	6,45667771913132	-6,78682098227742	0
10x39_GAACCTAGTCTAGCGC	3,81426362611375	-7,11355361777547	0
10x39_GAACCTATCACGATGT	5,47860507585129	-3,34681305724385	1
10x39_GAACCTATCATTCACT	6,94201497651658	-5,3739429457784	0
10x39_GAACCTATCGTACGGC	4,66371850587449	-4,68158397513631	1
10x39_GAACCTATCTTCTGGC	1,57942990876755	-4,40430173712971	0
10x39_GAACGGAAGACTAGAT	4,13940171815476	-5,08488187628987	0
10x39_GAACGGAAGGTCGGAT	7,53101091004929	-6,84238014060261	0
10x39_GAACGGACACGTTGGC	6,69696120835862	-5,45289573508504	0
10x39_GAACGGATCACTCCTG	1,69991831399521	-4,79280481177571	0
10x39_GAACGGATCATGTCTT	7,26109914399705	-6,19403133231404	0
10x39_GAAGCAGAGCGAAGGG	5,66219215013108	-4,81832847434285	0
10x39_GAAGCAGCAAGGACTG	6,44420604325852	-4,28994569617512	0
10x39_GAAGCAGCATAAAGGT	5,35980729676804	-4,07451591330769	0
10x39_GAAGCAGGTACCCAAT	7,79200915910325	-6,84381685096028	1
10x39_GAAGCAGGTTCAGGCC	5,57647018052659	-5,86481437522175	1
10x39_GAAGCAGTCATAGCAC	6,92879848100266	-4,56431064444783	0
10x39_GAATAAGAGAGAGCTC	4,43113307572922	-4,23850068885091	0
10x39_GAATAAGAGATGTCGG	7,17286281205735	-4,60809717017415	0
10x39_GAATAAGAGGCGCTCT	7,53949718095383	-6,72686920005086	0
10x39_GAATAAGCACCTCGTT	7,44286326982102	-5,46348295050862	0
10x39_GAATAAGCACGTCTCT	4,71308688737473	-4,42455062705281	0
10x39_GAATAAGCATAAGACA	7,60586194612107	-5,17397985297444	0
10x39_GAATAAGTCTAGCACA	7,54572372056565	-5,73719463187459	0
10x39_GAATGAAAGTACGCCC	6,11957482911667	-4,20938691931966	0
10x39_GAATGAACAACTGCTA	7,57809905625901	-4,24805459815266	0
10x39_GAATGAAGTTGTGGCC	6,25702266313157	-5,04655179816487	0
10x39_GAATGAATCAAACGGG	6,12044076539597	-4,00774488288167	0
10x39_GACACGCCATTAGCCA	6,42764310456834	-3,95217666465047	0
10x39_GACACGCGTATCGCAT	7,39291076280198	-5,44103536444905	0
10x39_GACACGCTCTAAGCCA	4,82297496415696	-3,44124827224019	0
10x39_GACAGAGAGAAGCCCA	5,25035600282273	-3,86089382010701	0
10x39_GACAGAGAGAGCTGGT	6,46368102647385	-6,61621913748982	0
10x39_GACAGAGAGCGCCTTG	7,35950975038132	-4,30662545996907	0
10x39_GACAGAGAGTAGGTGC	7,27110843278489	-4,87476453620198	0
10x39_GACAGAGCAATCAGAA	7,47527961350999	-4,60616073447468	0
10x39_GACAGAGCACGTAAGG	4,47359304048142	-4,59978065329793	0
10x39_GACAGAGCAGTAACGG	7,48827771760544	-4,80193195182088	0
10x39_GACAGAGGTACTTGAC	7,37121705628953	-13,1107026084066	0
10x39_GACAGAGGTTATCGGT	1,13561348535142	-4,66310748893025	0
10x39_GACAGAGTCAGTCAGT	6,57332877732834	-4,64479122000935	0
10x39_GACAGAGTCCGCGTTT	4,03314904786667	-5,00289068061116	0
10x39_GACAGAGTCCGGCACA	5,43557767488084	-3,53975066977742	0
10x39_GACAGAGTCTGGGCCA	4,59859304048142	-4,00842962104085	0
10x39_GACCAATAGACTAGAT	6,76583604432664	-4,2787633879781	0
10x39_GACCAATAGTGCTGCC	7,44163541413865	-3,85068807440999	0
10x39_GACCAATCAGACTCGC	7,76410274125657	-5,43052539664509	0
10x39_GACCAATGTCTCAACA	3,74479417420945	-5,70786151725056	1
10x39_GACCAATGTGACCAAG	5,26193503953538	-3,8913646681905	0
10x39_GACCAATGTGGCCCTA	7,01335219956956	-4,07803020316365	0
10x39_GACCAATGTGTGCGTC	5,17830447770676	-5,88322076636555	0
10x39_GACCAATGTTACCAGT	7,01453523255906	-4,71186027365925	0
10x39_GACCAATTCAGCTGGC	5,80409221269211	-5,61575231391194	0
10x39_GACCAATTCTTCCTTC	5,57225112535081	-6,2217794402242	0
10x39_GACCTGGAGACTGTAA	5,16197328187546	-3,62663111525777	0
10x39_GACCTGGAGGAGCGTT	4,2091615638884	-3,90281829673054	0
10x39_GACCTGGAGGCTATCT	7,91156081773362	-12,0950709326864	0
10x39_GACCTGGAGGTACTCT	5,98972348786912	-6,26174554663899	0
10x39_GACCTGGAGTACGTAA	4,12013988114915	-5,64513835746052	0
10x39_GACCTGGAGTCAATAG	5,52662496186814	-5,38699588614705	0
10x39_GACCTGGCACGAAATA	5,63324765779099	-5,31707725363972	0
10x39_GACCTGGGTCGTCTTC	6,598588748947	-4,71947393256428	0
10x39_GACCTGGGTGGTCTCG	7,77294807054124	-6,53430137473347	0
10x39_GACCTGGTCACCCGAG	-0,277950327731458	-5,41173658210042	0
10x39_GACGCGTGTCTGCGGT	6,06338004685959	-2,36799177962544	0
10x39_GACGCGTTCCTTGGTC	5,98841313935837	-5,48819026786092	0
10x39_GACGGCTAGATGGGTC	7,29223374940476	-4,71000966864827	0
10x39_GACGGCTAGATGTTAG	5,24965314485154	-4,91277561026814	0
10x39_GACGGCTCAGCTCGCA	2,50566248513779	-5,28013620215657	0
10x39_GACGGCTGTAGATTAG	1,6963441810759	-5,85783920127156	0
10x39_GACGGCTGTTAAGACA	7,615199371353	-4,96908340293172	0
10x39_GACGTGCAGATCCCGC	1,31512574769578	-5,0149169905782	0
10x39_GACGTGCAGCAACGGT	5,38177661515793	-4,17738923865559	0
10x39_GACGTGCCAGAGTGTG	6,0285408935698	-5,61335716086629	0
10x39_GACGTGCTCAAACCGT	6,3815043411406	-4,62889776068928	0
10x39_GACGTTAAGAATTGTG	7,59489421464524	-5,16843328315022	0
10x39_GACGTTAAGAGGTTGC	2,31389264680466	-6,2873950942159	0
10x39_GACGTTAAGGCAGTCA	1,06800417520127	-5,38600454169514	0
10x39_GACGTTACAATGGATA	5,29272250749192	-5,63789377051594	0
10x39_GACGTTACAGTAGAGC	1,41318111039719	-4,72189721900227	0
10x39_GACGTTATCCAAACAC	7,35602550126633	-5,90413293677571	0
10x39_GACGTTATCGTTACGA	6,35166911698899	-4,90470704871419	0
10x39_GACTAACGTAAGTGGC	7,92628268815598	-5,69224510031941	0
10x39_GACTAACGTACAAGTA	7,68904809571824	-4,89219722586873	0
10x39_GACTAACGTCGGGTCT	6,7987578354033	-4,03269967871907	0
10x39_GACTAACGTGTGCGTC	4,83151464082322	-5,11596689063313	0
10x39_GACTAACTCATGCAAC	6,21959952928147	-3,73927888709309	0
10x39_GACTACAAGAAACGAG	0,97785262681565	-5,8324972136617	0
10x39_GACTACAAGAGCTGCA	6,60563449479661	-5,19377336341145	0
10x39_GACTACACAAACCTAC	3,99200801469407	-5,89773902732136	0
10x39_GACTACACAGGTTTCA	6,44897584535203	-6,40735492545369	0
10x39_GACTACACAGTATGCT	7,70990399934373	-4,50447187262776	0
10x39_GACTACACATGTCCTC	5,46892861939988	-4,70581540900471	0
10x39_GACTACAGTAATAGCA	3,32657913781724	-4,56029615241292	0
10x39_GACTACAGTTCCACGG	5,31570462800584	-3,31077513533833	2
10x39_GACTACATCAGTGTTG	5,60526876069626	-4,33165654975178	0
10x39_GACTACATCTGGTATG	0,858997984901282	-5,41095933753255	0
10x39_GACTACATCTTAGCCC	1,2173928461226	-5,96669254142049	0
10x39_GACTGCGAGAAGGTTT	4,74704198457322	-5,25777826148274	1
10x39_GACTGCGAGAGTGACC	6,91217259980759	-4,6892653449178	0
10x39_GACTGCGCAGTCGATT	5,72417907334885	-4,07623729544881	0
10x39_GACTGCGCATATACCG	5,99618129350266	-4,84269676047566	0
10x39_GACTGCGGTCTCGTTC	7,8534772834929	-5,81659850913289	0
10x39_GACTGCGGTTAAGATG	4,96164779283127	-4,06715497809651	0
10x39_GACTGCGTCCGAATGT	7,52691297151169	-4,48214111167195	0
10x39_GACTGCGTCGCGTTTC	5,15200976945481	-4,79600677329304	0
10x39_GACTGCGTCGGCTACG	7,22327594377122	-6,52177152472737	0
10x39_GAGCAGAAGACATAAC	7,45451192475876	-4,45491180258992	1
10x39_GAGCAGAAGATAGTCA	5,74948768235764	-4,72857818442586	0
10x39_GAGCAGACACCAGGTC	7,54570273973069	-5,90606651145222	0
10x39_GAGCAGACACCCTATC	7,50330094911179	-4,77545986014607	0
10x39_GAGCAGACATGCCTAA	5,49146871186814	-6,13421783286336	0
10x39_GAGCAGAGTAATCACC	7,19537620164475	-4,02329358893635	0
10x39_GAGCAGAGTCGCATAT	7,64112500764451	-5,25424966651204	0
10x39_GAGCAGAGTGGTAACG	4,56034068681321	-5,31583270865681	0
10x39_GAGCAGATCCTGTACC	7,86743907548508	-12,2181225760579	0
10x39_GAGGTGAAGTTGAGAT	2,47385696984849	-4,83833799201253	0
10x39_GAGGTGACAATAACGA	6,8218906364592	-5,46908912497761	0
10x39_GAGGTGACAGGAATCG	6,64443902589402	-4,83528385001424	1
10x39_GAGGTGACATAGGATA	7,86051349259934	-5,28110513526204	0
10x39_GAGGTGACATCCGCGA	4,98016194917283	-4,4658070548177	0
10x39_GAGGTGACATGCGCAC	7,07139997102341	-4,76596603232625	0
10x39_GAGGTGAGTAATTGGA	6,83824328996262	-4,36943206626179	0
10x39_GAGGTGAGTCAGAATA	4,96890859223923	-5,27500591117146	0
10x39_GAGGTGAGTGGTACAG	7,41878728486619	-4,88938054877522	0
10x39_GAGGTGAGTTCGCGAC	6,1253803215178	-4,76060733634236	0
10x39_GAGGTGATCCATGCTC	5,50127009965501	-5,27201328116658	0
10x39_GAGTCCGCATCCCACT	7,13764409638962	-4,91299877005818	0
10x39_GAGTCCGCATTGAGCT	6,39311532594285	-3,926793669045	0
10x39_GAGTCCGGTCGAACAG	0,611278399005744	-5,0278359397054	0
10x39_GAGTCCGGTGGTCTCG	5,97966985322556	-4,11458978492024	0
10x39_GAGTCCGTCAGCTTAG	7,54997567750535	-4,68979844886067	0
10x39_GAGTCCGTCAGGATCT	7,65788726426682	-5,60889873343709	0
10x39_GAGTCCGTCTTGACGA	0,678749128356787	-5,01880988913777	0
10x39_GATCAGTCAACGATGG	6,1072123489531	-3,94145927268269	0
10x39_GATCAGTGTCACAAGG	6,72305898286423	-4,67927226859334	0
10x39_GATCAGTGTTTACTCT	2,36315230943284	-5,19030484992268	1
10x39_GATCAGTTCAGTTAGC	6,32388476945481	-5,16731414633992	1
10x39_GATCGATCACAGAGGT	5,94604949571213	-5,25930318671467	0
10x39_GATCGATCATGACATC	4,51536206819138	-4,81352433997395	0
10x39_GATCGATGTACAGACG	5,92853049851975	-4,48820695716145	0
10x39_GATCGCGAGCCAGGAT	5,88869886018357	-6,82568559485676	0
10x39_GATCGCGAGGATTCGG	1,90307621575913	-5,12008533316853	0
10x39_GATCGCGCAACACCCG	6,66032914735398	-5,3400016768575	0
10x39_GATCGCGCAGGTGGAT	7,22722701646409	-3,93756398993733	0
10x39_GATCGCGGTCAGAAGC	1,01374785520157	-5,78331098395589	0
10x39_GATCGCGGTCCGTCAG	4,61803226090989	-5,34373626548054	0
10x39_GATCGTAAGATCCTGT	7,58860473252854	-4,46384963828328	0
10x39_GATCGTAAGCTAAGAT	1,78837279893479	-6,00984678107503	0
10x39_GATCGTAAGGCAGTCA	6,17162637330613	-4,95775565940144	1
10x39_GATCGTAAGGGAGTAA	4,18000726319871	-3,81161675292256	0
10x39_GATCGTACACATTAGC	4,24061231233201	-3,53857526618245	0
10x39_GATCGTAGTGACCAAG	6,54455880738816	-5,64301404792073	0
10x39_GATCGTAGTTAAGTAG	6,55391244508347	-3,89804467993977	0
10x39_GATCGTATCTGGCGTG	7,30364589311204	-3,97491607505086	0
10x39_GATCTAGAGGCCCTTG	1,35121767140946	-6,19101009207967	0
10x39_GATCTAGCACTCGACG	7,21385459519944	-4,39209518271687	0
10x39_GATGAAACAGGACCCT	4,23793439485154	-5,95480356055501	0
10x39_GATGAAAGTACCGTAT	7,43557195283494	-5,26079759436848	0
10x39_GATGAAATCCAAGCCG	6,23100213624558	-7,6687575324178	0
10x39_GATGAAATCTCCAACC	0,701108678356024	-5,84133682090047	0
10x39_GATGAGGAGATATGGT	3,91274146653733	-4,70964965659383	0
10x39_GATGAGGAGATGCGAC	6,60140161134324	-5,40820560294392	0
10x39_GATGAGGCAGATGAGC	7,31022624589524	-4,89143285590413	0
10x39_GATGAGGCAGCTCCGA	3,23449425317368	-5,836226557076	0
10x39_GATGAGGGTCTTCAAG	5,68511228181443	-5,70911559897664	0
10x39_GATGAGGGTGTCCTCT	6,36047725297532	-5,02024326163533	0
10x39_GATGAGGGTTGTACAC	5,09425048448167	-4,74692687827351	0
10x39_GATGCTAAGAGTACCG	3,97857694245896	-5,54268750983479	0
10x39_GATGCTAAGCAGCGTA	7,6842329940947	-6,50124797660115	0
10x39_GATGCTAAGCCACGCT	7,99749927140793	-5,39136276084187	0
10x39_GATGCTAAGGCCGAAT	7,10370139695725	-5,32161912757161	0
10x39_GATGCTACAGATCTGT	5,38837413407883	-5,30145225363972	0
10x39_GATGCTAGTTGTTTGG	5,52097920991501	-4,55624446707967	0
10x39_GATGCTATCCCAAGAT	3,03207163430771	-6,74573812323811	0
10x39_GATGCTATCGTCCAGG	3,7857749900969	-3,83033237296345	0
10x39_GATGCTATCTTCGAGA	6,06388263322434	-5,97755584555867	0
10x39_GATTCAGAGTAGGCCA	6,68933705903611	-4,43847665625813	0
10x39_GATTCAGCAATGTAAG	7,4033139190825	-4,7977915747762	0
10x39_GATTCAGCATTCCTGC	6,25363902665696	-6,52805957633259	1
10x39_GATTCAGTCAAAGACA	0,693255289569708	-5,67698440390828	0
10x39_GATTCAGTCACAGGCC	6,56148604966721	-4,6109019263387	0
10x39_GATTCAGTCGATAGAA	3,59239487268052	-5,85711393195393	0
10x39_GCAAACTAGATATGGT	5,31847791291794	-3,99252853232625	0
10x39_GCAAACTAGATGTTAG	5,73662786103806	-4,37283572989705	0
10x39_GCAAACTCAAGCGATG	0,673657878414008	-6,83056268531087	0
10x39_GCAAACTCATATACCG	4,06005696870408	-6,61248931723836	0
10x39_GCAAACTTCTAACTCT	6,18191127397141	-4,40274772483113	0
10x39_GCAAACTTCTTGTACT	5,25180654145798	-6,21094903784993	0
10x39_GCAATCACAACCGCCA	6,96734552003464	-4,18314275580647	0
10x39_GCAATCACAAGTACCT	6,08105640031418	-5,35669240790608	0
10x39_GCAATCAGTAAAGGAG	6,58376578904709	-5,62318954306843	0
10x39_GCAATCATCTATCCTA	4,17503003694138	-6,5426212294698	1
10x39_GCACATAAGGACCACA	4,89212874986252	-7,18420276480916	0
10x39_GCACATAAGGATTCGG	5,85362748719773	-4,90868196326497	0
10x39_GCACATACATCGGACC	4,87562923051438	-4,22426805335286	0
10x39_GCACATAGTGCGATAG	6,65021257020554	-4,14761838752034	0
10x39_GCACATAGTTTGGCGC	5,84138755418381	-4,08944139319661	0
10x39_GCACATATCCCTCAGT	2,81758980371079	-5,47240123587849	0
10x39_GCACATATCCCTTGTG	4,72671441651902	-3,72767934638264	1
10x39_GCACTCTAGAACTGTA	7,62637452699265	-6,62272796469929	0
10x39_GCACTCTAGGCTACGA	3,56571535684189	-4,02206287223103	0
10x39_GCACTCTAGGTGCAAC	4,15052060700974	-4,05428562003377	0
10x39_GCACTCTGTACCGCTG	5,61923150636277	-5,44780263739827	0
10x39_GCACTCTGTACGCTGC	5,75226287461838	-5,40260705786946	0
10x39_GCACTCTGTCTTCTCG	6,22742633439622	-4,19900188285115	0
10x39_GCACTCTGTGTAAGTA	6,72846393205247	-5,44514093238118	0
10x39_GCACTCTTCCGAATGT	1,46371953107438	-5,41968211966756	0
10x39_GCACTCTTCCGGGTGT	1,236159726158	-5,52481517630818	0
10x39_GCACTCTTCTAACTTC	7,91631679154954	-5,85127267676594	0
10x39_GCAGCCAAGATGTGTA	7,05515508271775	-4,49591121512654	1
10x39_GCAGCCAAGGAGCGAG	7,48517779923997	-5,1763578398824	0
10x39_GCAGCCAAGGCGCTCT	7,40753535844407	-5,37911758261922	0
10x39_GCAGCCACACCTATCC	5,31690768815598	-5,48765621024373	0
10x39_GCAGCCACATCACGTA	7,85219459153733	-12,9859724982381	0
10x39_GCAGCCAGTTCGAATC	6,3064196548613	-6,02395686942342	0
10x39_GCAGCCATCCTAGAAC	7,79362468339524	-5,46603736716511	0
10x39_GCAGCCATCGACAGCC	5,91899995423875	-5,55406150656941	0
10x39_GCAGCCATCGTCGTTC	7,8014467201384	-4,56548127967122	0
10x39_GCAGTTAAGATCTGAA	7,82329158403001	-5,71869668799641	0
10x39_GCAGTTAAGTTGAGTA	6,13888530351243	-4,21172771292927	0
10x39_GCAGTTACACGGCCAT	6,76882056809983	-3,96620759803059	0
10x39_GCAGTTAGTGAGTATA	6,21463088609299	-4,16756448584798	0
10x39_GCAGTTATCATGCAAC	6,41288165666184	-5,48436841803792	0
10x39_GCATACAAGCTCAACT	7,51864270783982	-5,96847543555501	0
10x39_GCATACACAGGTTTCA	7,35971145249924	-5,74849424201253	0
10x39_GCATACAGTGTTGGGA	3,83646373368821	-4,083052728951	0
10x39_GCATACATCACTTATC	6,67335538484177	-5,46858749228718	1
10x39_GCATGATCAAGTCTAC	5,7852490387114	-4,34945783454182	0
10x39_GCATGATCAATGGAAT	4,22630672074876	-5,21371564704182	0
10x39_GCATGATGTGTGCGTC	1,9130623779448	-6,99784717398884	0
10x39_GCATGATGTTCCATGA	5,45922402955613	-4,30369291144612	0
10x39_GCATGATGTTGGAGGT	5,8554394683989	-3,8082531436086	0
10x39_GCATGATTCACTTATC	1,59100417710862	-4,20224437552693	0
10x39_GCATGATTCTAAGCCA	6,19752626039109	-5,30104360419514	0
10x39_GCATGCGAGGTGATTA	7,11308269120774	-5,6617299063802	0
10x39_GCATGCGCAGGGCATA	1,03262261964402	-4,53533897238972	0
10x39_GCATGCGCATCCAACA	6,99037484742722	-6,01874122458699	0
10x39_GCATGCGCATGCTGGC	7,25389175035081	-5,3243709548116	0
10x39_GCATGCGGTAAAGGAG	7,27106647111497	-4,25011071997884	0
10x39_GCATGCGGTCAACTGT	7,1204712829741	-5,56425628501179	0
10x39_GCATGCGGTTCCACAA	7,08181123353562	-12,0017577155233	0
10x39_GCATGCGTCGCGCCAA	2,63868431665024	-4,60615119773152	0
10x39_GCATGTAAGGCTCAGA	7,21265010453782	-5,21868190604451	0
10x39_GCATGTACAAGTTCTG	3,64674954034409	-6,27439937430623	0
10x39_GCATGTAGTCTAAAGA	6,40456132508835	-5,65577993232014	0
[truncated: 47,725 more rows]

## Sheet: c_piechart
number_of_cloneids_per_cell	number_of_cells	prop	ypos
1	16634	89,57	44,785
2	1601	8,62	4,31
3	168	0,9	0,45
4	47	0,25	0,125
5	120	0,65	0,325

## Sheet: d_umap
UMAP_1	UMAP_2	in_clones
6,88727407075486e+00	-4,38150272208455e+00	NO
3,84275941468796e+00	-5,20341596442464e+00	NO
6,22274140931687e+00	-4,72004661399129e+00	NO
7,68672017671189e+00	-4,63740978080037e+00	NO
2,01863793946824e+00	-5,71547422248128e+00	NO
4,64569882966599e+00	-5,60528478461507e+00	NO
5,95814208604417e+00	-4,80018434363606e+00	NO
3,20851664163193e+00	-5,22884521323445e+00	NO
2,98220972634873e+00	-4,91463146048787e+00	NO
8,54055567756506e-01	-5,53161964255574e+00	NO
5,18198852159104e+00	-3,24252543288472e+00	NO
7,42610673524460e+00	-6,02900609809163e+00	NO
5,86368302918992e+00	-4,93776855307820e+00	NO
7,49599771119675e+00	-7,04667100745442e+00	NO
5,87138776399216e+00	-4,16529760199788e+00	NO
6,85178880311570e+00	-3,70038328009846e+00	NO
6,08405952073655e+00	-5,49775991278889e+00	NO
7,51368789292893e+00	-3,95171317893269e+00	NO
3,84219054795823e+00	-4,75327215033772e+00	NO
6,62743930436692e+00	-4,57572898703816e+00	NO
5,80440740205369e+00	-4,55836782294514e+00	NO
5,00373248673997e+00	-4,40342149573567e+00	NO
5,68428783036790e+00	-4,52011880713704e+00	NO
7,04539899446091e+00	-5,57253227072957e+00	NO
3,42036895371995e+00	-4,84551725226643e+00	NO
6,17936210252366e+00	-3,57967386084798e+00	NO
7,69349126435837e+00	-4,43612251120808e+00	NO
7,46561126329026e+00	-5,51915082770589e+00	NO
5,52072076417527e+00	-3,74349484282735e+00	NO
5,13781575776658e+00	-6,29713401633504e+00	NO
7,22312907792649e+00	-4,40056714850667e+00	NO
6,42986516572556e+00	-4,64928970175984e+00	NO
6,92338113404832e+00	-5,30461368399861e+00	NO
6,36716489411912e+00	-5,01044092017415e+00	NO
4,31765870668015e+00	-3,73333248931172e+00	NO
3,61476187326035e+00	-5,61050948935750e+00	NO
4,21145324327073e+00	-3,91204795676472e+00	NO
6,59005956269822e+00	-7,26928529578450e+00	NO
7,54318885423264e+00	-4,49458608466389e+00	NO
4,25298909761033e+00	-5,08573636847737e+00	NO
6,45118217088303e+00	-5,00520858603718e+00	NO
7,44535808183274e+00	-4,17745551902058e+00	NO
5,04611520387253e+00	-5,73369703131917e+00	NO
1,33827309228501e+00	-4,72841796714070e+00	NO
5,20322637178025e+00	-7,07485208350423e+00	NO
6,77793101884446e+00	-5,82551011878255e+00	NO
2,28865294076523e+00	-5,30980501013997e+00	NO
5,20103387452683e+00	-3,85057053405049e+00	NO
6,51226834870896e+00	-5,53372630912068e+00	NO
7,29714660264573e+00	-5,41903457480672e+00	NO
6,60509471513352e+00	-4,06520995932820e+00	NO
7,35037498094163e+00	-6,67793617087605e+00	NO
6,84591416932664e+00	-6,35318050223592e+00	NO
7,70364741899094e+00	-4,80307063895467e+00	NO
4,86483602143845e+00	-4,30158958274129e+00	NO
6,56808118440232e+00	-4,41206989127400e+00	NO
4,61615161515793e+00	-5,73934802848103e+00	NO
7,34803943254075e+00	-5,39023265677693e+00	NO
7,40250091172776e+00	-4,97047195273640e+00	NO
2,57863597489915e+00	-5,60817203360799e+00	NO
4,87391404725632e+00	-3,33011040526631e+00	NO
3,62183384515366e+00	-4,34404001075032e+00	NO
3,08701328851304e+00	-5,18869981604817e+00	NO
7,32715253449998e+00	-4,15266618567708e+00	NO
7,04561547853074e+00	-4,92628679114583e+00	NO
4,39744071580491e+00	-4,50811729270222e+00	NO
5,28135041810593e+00	-5,35167178946736e+00	NO
7,68419007875046e+00	-4,64735040503743e+00	NO
7,12398271180710e+00	-4,63934240180257e+00	NO
7,19361667253098e+00	-4,61312589484456e+00	NO
7,34914903260789e+00	-5,55762109595540e+00	NO
6,13438825227341e+00	-5,87013587790730e+00	NO
6,26556186296067e+00	-5,07127675849202e+00	NO
1,62441472627244e+00	-5,29501733618977e+00	NO
9,07864733711096e-01	-5,18542060691121e+00	NO
6,91992692567429e+00	-5,53991851645711e+00	NO
5,75238303758225e+00	-7,48832187491658e+00	NO
6,67235450364670e+00	-5,88897046881917e+00	NO
3,74884919740281e+00	-4,62195691901448e+00	NO
3,86893968202195e+00	-4,64382753211262e+00	NO
5,08556918717942e+00	-4,11556396323445e+00	NO
4,25345878221116e+00	-3,46741590338948e+00	NO
5,47970561601243e+00	-4,83395728904011e+00	NO
6,32821731187424e+00	-5,62498340445759e+00	NO
6,83227805711350e+00	-4,46217927771809e+00	NO
6,25344781495652e+00	-3,84096369582417e+00	NO
6,99944095231614e+00	-4,08158550101521e+00	NO
4,58031396485886e+00	-4,39442262488606e+00	NO
5,80191115953049e+00	-1,88210449057820e+00	NO
5,45917682267747e+00	-3,94260082083943e+00	NO
5,06380347825608e+00	-5,51414022284749e+00	NO
7,33607463456711e+00	-5,04945287543538e+00	NO
5,35599641419968e+00	-5,49527511435750e+00	NO
6,50246362306199e+00	-5,18794212180379e+00	NO
1,30939166165909e+00	-4,68935308295491e+00	NO
7,29156474687180e+00	-6,28205022650960e+00	NO
3,93725280381760e+00	-4,67552528220418e+00	NO
7,76150302507004e+00	-5,87150583106282e+00	NO
5,55594853974900e+00	-7,08993873435261e+00	NO
6,37875728227219e+00	-5,12988433676961e+00	NO
3,01469115830979e+00	-4,28591356116536e+00	NO
1,71170584775529e+00	-5,25480613547566e+00	NO
3,21699242211899e+00	-5,72221240836384e+00	NO
3,55070380784592e+00	-5,29101905661824e+00	NO
6,63905267335496e+00	-4,85591897803548e+00	NO
6,55289582826218e+00	-6,12761363822224e+00	NO
2,43435506440720e+00	-5,25679883795979e+00	NO
5,96429662324509e+00	-4,15988883811238e+00	NO
5,27541999436936e+00	-4,46348342734578e+00	NO
6,00588826753220e+00	-4,17318067389729e+00	NO
6,83798770524583e+00	-4,25544032889607e+00	NO
6,38830499269089e+00	-3,96291169959309e+00	NO
5,68577031709275e+00	-6,16680583792927e+00	NO
5,91859368897996e+00	-4,69238767462971e+00	NO
7,79745559312424e+00	-5,28297672110799e+00	NO
7,14965896226487e+00	-4,89592990714314e+00	NO
5,39555673219285e+00	-3,52404699164632e+00	NO
7,52561215974412e+00	-5,34656390982869e+00	NO
6,45551519013962e+00	-5,33046350318196e+00	NO
7,57698039628586e+00	-5,86477145987752e+00	NO
7,21879176713547e+00	-3,79603204566243e+00	NO
5,60616330720505e+00	-3,98006877738240e+00	NO
3,99378518678269e+00	-5,55657777625325e+00	NO
4,46239261247239e+00	-6,49968681174519e+00	NO
6,81569413758835e+00	-4,81327113944295e+00	NO
5,83158282853684e+00	-3,28530201750996e+00	NO
5,82698278047166e+00	-5,48852929908040e+00	NO
2,01589111901841e+00	-5,35307321387532e+00	NO
7,80346278764329e+00	-1,28259802802205e+01	NO
7,89196090318284e+00	-5,09558210211995e+00	NO
4,99235705949387e+00	-3,97833642798665e+00	NO
6,31182174302659e+00	-5,27749023276570e+00	NO
7,01215533830247e+00	-1,29782658560872e+01	NO
1,30601994611344e+00	-3,98216447669270e+00	NO
1,99715690232834e+00	-5,15007266837361e+00	NO
4,80837325669846e+00	-3,86974391776326e+00	NO
7,48089103318772e+00	-4,81353959876301e+00	NO
4,49227027513108e+00	-3,54143652755025e+00	NO
7,04258327104172e+00	-4,44353542166951e+00	NO
5,51361875154099e+00	-4,12757739859822e+00	NO
4,85683183290085e+00	-5,48106345969441e+00	NO
3,18723444558701e+00	-7,85303792792561e+00	NO
4,71610955812058e+00	-5,21806869345906e+00	NO
4,56359080888352e+00	-4,50517330008748e+00	NO
6,80201987840256e+00	-4,97006854850056e+00	NO
5,20350627519211e+00	-4,48959741431477e+00	NO
2,82373647309861e+00	-4,74867687064412e+00	NO
4,45573596574387e+00	-6,25243530112508e+00	NO
7,88931064225754e+00	-4,72681531745198e+00	NO
5,97425155259690e+00	-4,56934032279256e+00	NO
6,34428910829148e+00	-4,69966897803548e+00	NO
6,93250922776780e+00	-6,07073745566609e+00	NO
6,60973910905442e+00	-5,21649608451131e+00	NO
6,84409741975388e+00	-4,80460128623250e+00	NO
3,79324321366868e+00	-6,30435762244466e+00	NO
4,97867517091355e+00	-4,20026645499470e+00	NO
1,74365834809861e+00	-6,52918872672322e+00	NO
7,55183009721360e+00	-6,19881114798787e+00	NO
6,44199161149583e+00	-4,56035241919759e+00	NO
6,27844981767258e+00	-3,97528514701131e+00	NO
7,33712367631516e+00	-4,44490680533650e+00	NO
6,10633496858201e+00	-6,65801820594075e+00	NO
6,90958242036423e+00	-5,36948928672078e+00	NO
2,03125314332566e+00	-5,55019435721638e+00	NO
5,15910606004319e+00	-6,43953237372639e+00	NO
5,71614293672166e+00	-5,52978572684529e+00	NO
7,05487470246873e+00	-5,41542110282185e+00	NO
6,37108258821091e+00	-4,01504907447102e+00	NO
4,86166123963914e+00	-6,12390718299153e+00	NO
1,64229135133347e+00	-6,45622501212361e+00	NO
6,42325381852708e+00	-5,19481191474202e+00	NO
7,20112208940110e+00	-4,96745261985066e+00	NO
6,49689750291428e+00	-4,41249761420491e+00	NO
6,17481307603440e+00	-4,19953212577107e+00	NO
7,63079814530930e+00	-6,00493297415974e+00	NO
1,85960845567307e+00	-5,35507640677693e+00	NO
6,06150083161912e+00	-3,73236737090352e+00	NO
6,59804277040085e+00	-4,79163656073811e+00	NO
5,93767337419114e+00	-5,95982656317952e+00	NO
7,45121841050706e+00	-5,30228338080647e+00	NO
1,13323192216477e+00	-5,51648483115437e+00	NO
7,60182504273972e+00	-4,88264951545003e+00	NO
4,39379815675339e+00	-4,26083144980672e+00	NO
7,98484496690354e+00	-5,40776929694417e+00	NO
5,33769397355637e+00	-5,38540849524739e+00	NO
4,23992232896409e+00	-4,33734712439778e+00	NO
6,51383237458787e+00	-6,23580083686116e+00	NO
6,78084258653245e+00	-4,53759965735676e+00	NO
5,34109382249436e+00	-4,11173066931966e+00	NO
6,00568322755417e+00	-1,81710288363698e+00	NO
7,66029767610154e+00	-5,04775390464070e+00	NO
3,68471626855454e+00	-6,87346515494588e+00	NO
5,83102492906174e+00	-8,06155500251057e+00	NO
6,12126569367966e+00	-3,87008581000569e+00	NO
5,44157294847092e+00	-4,22582731086018e+00	NO
5,97564344026169e+00	-6,81123218375447e+00	NO
6,72770814515671e+00	-5,06759986716511e+00	NO
1,96956138230881e+00	-4,07622203665974e+00	NO
4,71977166749558e+00	-5,09950408774617e+00	NO
5,68549422837815e+00	-5,23805341559651e+00	NO
6,37598542787156e+00	-3,53108606177571e+00	NO
5,84194974519334e+00	-4,76368579703572e+00	NO
7,32744531251511e+00	-3,89522228080037e+00	NO
8,03531150437913e+00	-1,24059782965780e+01	NO
3,27676300622544e+00	-5,19069537955525e+00	NO
5,70714597322068e+00	-5,44947442847493e+00	NO
6,34254626847825e+00	-5,00897416907551e+00	NO
7,75095634080491e+00	-4,63092050391438e+00	NO
7,43733243562302e+00	-4,54239806967976e+00	NO
7,95227222062668e+00	-5,85198650199177e+00	NO
6,96958570100388e+00	-3,87165698844197e+00	NO
5,62485675431809e+00	-3,73800954657796e+00	NO
7,36040477372727e+00	-6,70814332801106e+00	NO
7,13646964646897e+00	-5,23886022406819e+00	NO
6,77205209352097e+00	-5,33363303977254e+00	NO
7,17803744889817e+00	-5,43559846717122e+00	NO
6,14920549012742e+00	-3,73829541045430e+00	NO
1,70954458333573e+00	-5,77757558661702e+00	NO
7,88615588761887e+00	-5,00034818488362e+00	NO
6,61329536058030e+00	-3,83303031760457e+00	NO
1,76069979287705e+00	-5,21391210395100e+00	NO
6,02447728730759e+00	-3,87323341208699e+00	NO
6,31275539018235e+00	-3,90260991889241e+00	NO
6,38640447631690e-01	-5,43527326422932e+00	NO
6,24685697175584e+00	-5,11841449576619e+00	NO
2,53084234811387e+00	-5,81662044364217e+00	NO
5,81263665772996e+00	-4,90744695502522e+00	NO
5,87964515306077e+00	-5,32480058509114e+00	NO
7,07330827333054e+00	-4,48201331931355e+00	NO
7,45420865632615e+00	-4,92241201239827e+00	NO
6,64194850541672e+00	-4,47122726279500e+00	NO
4,72797660447678e+00	-6,40156898337605e+00	NO
7,56337146379075e+00	-1,20081196768880e+01	NO
7,39163903810105e+00	-6,58562860327962e+00	NO
7,46223811723313e+00	-4,90028295356038e+00	NO
2,87645153619370e+00	-5,57995042639973e+00	NO
7,21840314485154e+00	-5,39719209510091e+00	NO
7,53325156785569e+00	-1,20621214850545e+01	NO
7,64646272279343e+00	-4,68001375037434e+00	NO
7,74019984819016e+00	-6,01008329230550e+00	NO
7,66055135346970e+00	-5,70845184165242e+00	NO
6,64802531816086e+00	-3,97900686103108e+00	NO
4,56490163423142e+00	-4,40392837363484e+00	NO
5,18756847001633e+00	-4,13894138175252e+00	NO
7,48301200486741e+00	-5,68507728415730e+00	NO
5,31294374085984e+00	-5,26365623313191e+00	NO
7,43930320359788e+00	-1,19122363074422e+01	NO
7,09425906755051e+00	-5,03888759452107e+00	NO
6,75820569612107e+00	-4,03419933158162e+00	NO
6,64440040208420e+00	-4,23857793647053e+00	NO
7,77844504930100e+00	-5,12926492530110e+00	NO
1,43239109136185e+00	-5,60209092932942e+00	NO
5,33138255693040e+00	-4,60699949103596e+00	NO
6,52636842347703e+00	-3,99762306052449e+00	NO
5,15792398072800e+00	-6,36943301993611e+00	NO
3,79422692872605e+00	-3,70249781447652e+00	NO
7,98762302018723e+00	-5,24953517752888e+00	NO
5,44280509568772e+00	-4,18560466605427e+00	NO
2,06418423272690e+00	-4,59791812735799e+00	NO
6,02864961244187e+00	-5,54847059088948e+00	NO
4,10995797731003e+00	-3,89065465766194e+00	NO
5,66987113572678e+00	-4,69766435462239e+00	NO
7,22735576249680e+00	-5,26985320883992e+00	NO
6,90051718726965e-01	-5,96274337607625e+00	NO
1,43527905561051e+00	-6,14537486869099e+00	NO
6,61030797578416e+00	-5,05848941642049e+00	NO
4,85918883897385e+00	-3,20909175711873e+00	NO
7,27954988099656e+00	-4,28216276007893e+00	NO
3,75242786027512e+00	-5,22941741782429e+00	NO
7,25726728059373e+00	-5,05995187598469e+00	NO
6,70861701585374e+00	-4,78019866782429e+00	NO
2,66157464601121e+00	-4,08341941672566e+00	NO
5,67374829866013e+00	-4,68600520926717e+00	NO
6,83168248750291e+00	-4,71479520636800e+00	NO
6,94980506517014e+00	-4,67602834540608e+00	NO
4,73594073869309e+00	-6,93963203269246e+00	NO
5,47173719026169e+00	-5,74769315558675e+00	NO
6,49071101762376e+00	-4,72705993491414e+00	NO
7,34187249757371e+00	-6,29433450537923e+00	NO
2,42151789285264e+00	-4,45069799262288e+00	NO
4,18012504197678e+00	-3,51040515738728e+00	NO
6,39043645478806e+00	-6,09381637412312e+00	NO
5,98204784013352e+00	-5,03968009787800e+00	NO
6,39516524888596e+00	-5,32091674643758e+00	NO
7,89952544786057e+00	-4,79530486899617e+00	NO
1,40777568437180e+00	-5,35097513037923e+00	NO
5,41000871278367e+00	-4,34236392813924e+00	NO
7,44985656358323e+00	-5,89623555976155e+00	NO
4,28311328507981e+00	-6,12096938925984e+00	NO
6,96867589570603e+00	-5,48722562628987e+00	NO
7,71259955979905e+00	-4,29185495215657e+00	NO
6,62396697618088e+00	-3,86806020575764e+00	NO
6,72575263597092e+00	-4,27909383612874e+00	NO
3,97379140473923e+00	-4,13651571112874e+00	NO
8,06584910966477e+00	-5,27810344535115e+00	NO
7,41180448152146e+00	-5,38039073783162e+00	NO
6,78466872788987e+00	-4,06051359015706e+00	NO
5,46710900880417e+00	-5,59835967856648e+00	NO
6,57620648957810e+00	-4,70427427130940e+00	NO
5,98237638093552e+00	-5,59708318549397e+00	NO
5,82281617738328e+00	-3,93566522437337e+00	NO
4,67502097703538e+00	-4,11933574515584e+00	NO
2,25324587442002e+00	-6,05951080161336e+00	NO
4,91340283967576e+00	-4,46307620841267e+00	NO
4,75242881394944e+00	-4,78671607810261e+00	NO
3,24908121600958e-01	-5,77703771430257e+00	NO
1,62539295770249e+00	-5,90528545218709e+00	NO
7,70037631608567e+00	-5,41849431830647e+00	NO
7,62926749803147e+00	-5,01717290717366e+00	NO
5,68583945848069e+00	-5,74434623557332e+00	NO
6,45961598970017e+00	-3,90073928672078e+00	NO
2,52943186379990e+00	-5,89077386695149e+00	NO
7,11102656938157e+00	-4,62757024604085e+00	NO
3,59982995606980e+00	-6,79713020163777e+00	NO
7,72774200059495e+00	-4,24554834204915e+00	NO
7,19011001206956e+00	-4,21795854407551e+00	NO
7,59025601960740e+00	-5,77079114753010e+00	NO
5,29011134721360e+00	-4,13216171103718e+00	NO
3,17826799966416e+00	-4,77951536017659e+00	NO
5,69785718537888e+00	-4,60047445136311e+00	NO
7,48222570039353e+00	-1,19721585257650e+01	NO
7,11673240281663e+00	-5,31309470969441e+00	NO
7,71658496476731e+00	-4,15467891532185e+00	NO
5,99142865754685e+00	-4,40924320060017e+00	NO
6,26241712190232e+00	-4,02187499839070e+00	NO
7,50135116197190e+00	-4,55788049536946e+00	NO
7,42090348817429e+00	-3,84411845046284e+00	NO
6,80060081101975e+00	-4,40434560614827e+00	NO
7,60366611100754e+00	-5,33484515982869e+00	NO
6,57325582124314e+00	-4,72841892081502e+00	NO
7,55449895478806e+00	-4,26432046729329e+00	NO
4,38069181062302e+00	-3,77336201506856e+00	NO
6,69916705705247e+00	-6,44691524344685e+00	NO
7,81658153153977e+00	-4,57516393500569e+00	NO
7,43385867692551e+00	-4,89930353003743e+00	NO
5,76599626161179e+00	-3,81678972083333e+00	NO
6,25859193421921e+00	-4,73292503196004e+00	NO
7,52964095689377e+00	-5,00644693213704e+00	NO
7,70471458055100e+00	-4,48066720801594e+00	NO
2,98348836518845e+00	-5,59841642218831e+00	NO
7,65874080278001e+00	-5,14983997184041e+00	NO
7,72737006761155e+00	-4,83569392997029e+00	NO
7,41846589662156e+00	-4,27520713645222e+00	NO
7,35882978059373e+00	-4,91166744071248e+00	NO
3,98044137574753e+00	-5,23384008246663e+00	NO
4,90891341783127e+00	-4,08570394355061e+00	NO
6,67516831971726e+00	-3,91468438941243e+00	NO
5,31019763566575e+00	-5,59602079230550e+00	NO
8,15704866424414e-01	-5,73055419760945e+00	NO
7,19322375871262e+00	-5,85337695914509e+00	NO
7,43125180818162e+00	-4,40077552634480e+00	NO
5,40381364442429e+00	-2,90722975569966e+00	NO
7,72602443315110e+00	-4,25956020194295e+00	NO
5,50629453279099e+00	-5,38806018668416e+00	NO
5,52968530274949e+00	-6,71046123343709e+00	NO
5,11023120500168e+00	-7,30194244223836e+00	NO
7,42147760011277e+00	-3,96138200598958e+00	NO
6,34903983689866e+00	-4,28633127051594e+00	NO
7,59508447267136e+00	-5,98088893729451e+00	NO
7,29006414033494e+00	-6,20544061499837e+00	NO
3,52800755120835e+00	-7,52804622489217e+00	NO
4,73728112794480e+00	-3,96674308615925e+00	NO
2,23983053781113e+00	-4,88771829444173e+00	NO
3,58438639260850e+00	-6,50099954444173e+00	NO
6,40921144105515e+00	-4,71972045737508e+00	NO
6,36002568818650e+00	-4,28970966178181e+00	NO
5,58560590364060e+00	-4,47957525092366e+00	NO
7,46007041551194e+00	-4,39420852500203e+00	NO
6,79998855210862e+00	-4,64590511161092e+00	NO
6,46169643022141e+00	-4,61154804068806e+00	NO
6,02420433536383e-01	-4,60877761679890e+00	NO
6,88572959519944e+00	-4,99756488639119e+00	NO
7,63278894044480e+00	-6,79716453391316e+00	NO
3,94411401368699e+00	-5,78874883490803e+00	NO
6,99527673341355e+00	-3,96409616309407e+00	NO
5,78637008287034e+00	-4,65600738364461e+00	NO
2,59098486520371e+00	-5,55932912665608e+00	NO
7,54503850556931e+00	-6,67058429557088e+00	NO
6,85714845277390e+00	-3,94015178519490e+00	NO
6,93514327622971e+00	-5,35646018821004e+00	NO
5,79199533082566e+00	-5,39916572409871e+00	NO
7,97545604325852e+00	-5,40476140815022e+00	NO
6,42583446122727e+00	-4,25273570853474e+00	NO
7,47573213197312e+00	-5,11054334479573e+00	NO
5,77183465577683e+00	-4,14055356818440e+00	NO
3,10156921960435e+00	-4,17123422461751e+00	NO
7,51555375672898e+00	-4,89566812354329e+00	NO
5,53583936311326e+00	-5,38742408591511e+00	NO
7,63030986405930e+00	-4,98326072531941e+00	NO
7,70295648194871e+00	-5,65519962149861e+00	NO
5,98119525529465e+00	-5,19092187720540e+00	NO
6,76582460023484e+00	-6,25596628028157e+00	NO
7,96574096299729e+00	-5,33593282538655e+00	NO
7,58947543717942e+00	-5,29230985480550e+00	NO
7,44045524217209e+00	-4,32356891471150e+00	NO
4,17370776750168e+00	-3,58777007895711e+00	NO
7,67432908631882e+00	-5,25241527396443e+00	NO
6,77070073701462e+00	-4,19072351294759e+00	NO
7,39928416825852e+00	-4,71068391638997e+00	NO
6,03980617143235e+00	-5,55851039725545e+00	NO
7,62849740602097e+00	-6,42121133643391e+00	NO
7,13021974183640e+00	-3,89412221747639e+00	NO
4,74874715425095e+00	-4,75583085852864e+00	NO
5,94640044786057e+00	-6,45768794852498e+00	NO
4,46314887620530e+00	-4,48616704779866e+00	NO
4,40041617967209e+00	-5,20343360739949e+00	NO
2,24097852326951e+00	-4,55464658576253e+00	NO
7,21488599397263e+00	-4,89349851447346e+00	NO
7,65301351167283e+00	-4,57037124472859e+00	NO
5,49320201493821e+00	-5,44032392340901e+00	NO
6,85303287126145e+00	-6,22810325461629e+00	NO
6,54977779008469e+00	-4,49888238745930e+00	NO
5,45942287065110e+00	-4,24842271643880e+00	NO
7,87944678880295e+00	-5,19837817984822e+00	NO
7,34243278123459e+00	-4,14085159140828e+00	NO
7,30486325837693e+00	-5,60825166541341e+00	NO
7,43567065812668e+00	-5,47015008765462e+00	NO
1,51342026807389e+00	-5,87285289603474e+00	NO
7,35507135011277e+00	-5,00347575980427e+00	NO
6,15325002290330e+00	-3,85165533858540e+00	NO
4,03329496003709e+00	-4,23613176184895e+00	NO
4,65615300752244e+00	-3,82728442984822e+00	NO
7,08051757432542e+00	-7,19269523459675e+00	NO
7,93884639360032e+00	-5,15219173270467e+00	NO
6,71395091630540e+00	-5,11113366919759e+00	NO
6,40515164949021e+00	-4,99182615119221e+00	NO
6,64400033570847e+00	-4,08206853705647e+00	NO
7,26462392427048e+00	-5,52994403678181e+00	NO
6,71002273179612e+00	-4,20634088355305e+00	NO
7,30386857606492e+00	-1,20849810584188e+01	NO
1,89489607431016e+00	-5,13751277762654e+00	NO
2,75827507592759e+00	-6,45335635977986e+00	NO
4,27368955232224e+00	-3,44280252295735e+00	NO
5,39754895783982e+00	-5,05035886603596e+00	NO
4,37923554994187e+00	-5,94773921805623e+00	NO
3,79518632508835e+00	-4,47419748145344e+00	NO
7,80905036546311e+00	-4,92813453513386e+00	NO
7,47700719453416e+00	-4,85655507880452e+00	NO
6,17023353196702e+00	-4,91335973578694e+00	NO
6,62633161164841e+00	-4,63250646430257e+00	NO
6,93433122254929e+00	-4,52813062506917e+00	NO
5,17414407350144e+00	-4,13251123267415e+00	NO
6,13103274919114e+00	-4,65739164191487e+00	NO
1,31659166432938e+00	-5,45581540900471e+00	NO
7,50473575212083e+00	-5,44164094763997e+00	NO
7,62185315705857e+00	-1,20448580725789e+01	NO
7,56124286271653e+00	-5,19873819190266e+00	NO
6,21238641358933e+00	-4,62948379355672e+00	NO
6,81735686875901e+00	-4,82516536551717e+00	NO
7,27632121659836e+00	-5,20223960715535e+00	NO
7,58630685426316e+00	-4,88929757910969e+00	NO
5,81754188157639e+00	-5,29803142386677e+00	NO
7,14914588548264e+00	-6,53440341788533e+00	NO
7,97317676164231e+00	-5,21332845526936e+00	NO
4,93666724778733e+00	-4,14538106757405e+00	NO
5,50771550752244e+00	-3,36680612403157e+00	NO
5,85985068894944e+00	-4,15244684058430e+00	NO
2,33569388009629e+00	-5,99390182334187e+00	NO
4,97992019273362e+00	-4,23292646247151e+00	NO
5,58157806016526e+00	-4,65587100821736e+00	NO
1,10048298455796e+00	-5,64597616034749e+00	NO
6,82693461991868e+00	-4,31019267874959e+00	NO
7,24813966371140e+00	-4,60947427588704e+00	NO
7,41185931779465e+00	-4,78882179099324e+00	NO
5,62722377397141e+00	-5,87151536780598e+00	NO
3,76812629319749e+00	-5,74535474616292e+00	NO
4,32097606278977e+00	-4,67809638816121e+00	NO
6,15268115617356e+00	-4,47473630744221e+00	NO
7,46605615235886e+00	-5,94728860694173e+00	NO
7,05798749543748e+00	-3,93980798560384e+00	NO
3,52760533906541e+00	-3,75912699538472e+00	NO
6,46887712098679e+00	-4,24770126181843e+00	NO
4,18152789689622e+00	-3,70908555823567e+00	NO
3,75909165956101e+00	-5,07204351264241e+00	NO
7,83683280564866e+00	-4,44216785269978e+00	NO
5,05142097093186e+00	-5,37937316733601e+00	NO
8,07069663621506e+00	-1,24733792288900e+01	NO
6,29722623445115e+00	-1,81138119536641e+00	NO
5,93507413484177e+00	-7,71640786963704e+00	NO
5,84330777741990e+00	-4,87763843375447e+00	NO
7,60018519975266e+00	-5,79428300696614e+00	NO
3,90466050721726e+00	-6,25407228308919e+00	NO
7,28257207490525e+00	-4,55990562278035e+00	NO
5,23071317292771e+00	-4,32428607779744e+00	NO
7,61731175996384e+00	-4,78165922003987e+00	NO
6,16991262055955e+00	-5,49180946189168e+00	NO
4,23244647599778e+00	-6,09237537223103e+00	NO
5,97395972825608e+00	-5,84571990805867e+00	NO
3,00061134912095e+00	-5,00771436530354e+00	NO
6,32694844819626e+00	-4,76552066642049e+00	NO
7,32531909562668e+00	-5,26218423682454e+00	NO
5,17059783555588e+00	-4,39684877234700e+00	NO
4,42073182679734e+00	-6,71821412879231e+00	NO
4,60001401521287e+00	-7,04553661185506e+00	NO
7,13518933869919e+00	-4,35324725943806e+00	NO
4,30960492707810e+00	-3,45899448233845e+00	NO
3,62053565599045e+00	-3,95087680655720e+00	NO
6,98687486268601e+00	-5,03341159659627e+00	NO
6,39969234086594e+00	-4,40407810050252e+00	NO
5,69127969361863e+00	-7,35157546836140e+00	NO
6,18385057069382e+00	-4,36954316931966e+00	NO
6,49821643449387e+00	-4,00880203086140e+00	NO
6,54655150987229e+00	-8,00275049048665e+00	NO
5,72946624375901e+00	-5,67686996299031e+00	NO
8,54058723069748e+00	-1,25630808814168e+01	NO
7,31262187577805e+00	-4,54565486747029e+00	NO
5,32823447801194e+00	-5,60445937949422e+00	NO
5,44219903565964e+00	-4,76800165015462e+00	NO
5,95168523408494e+00	-4,14672336417439e+00	NO
6,94713668443284e+00	-6,89999494391682e+00	NO
7,28222970582566e+00	-5,16290101844075e+00	NO
7,02955989457688e+00	-6,03789243537190e+00	NO
2,89128832437119e+00	-6,82619771796467e+00	NO
6,66099671937546e+00	-6,14588937598469e+00	NO
7,69423703767380e+00	-4,55285224753621e+00	NO
4,32833556748948e+00	-4,24481496649983e+00	NO
6,91187743760667e+00	-5,06165132361653e+00	NO
6,31248693086228e+00	-3,99977454978230e+00	NO
7,63033275224290e+00	-1,20470114691854e+01	NO
6,60421828843674e+00	-4,39390525656941e+00	NO
6,27625350572190e+00	-4,88909635382893e+00	NO
3,84271316148362e+00	-4,51916942435506e+00	NO
5,02333955384812e+00	-5,36539516288045e+00	NO
2,67494992829880e+00	-7,86230287390950e+00	NO
6,60988311387620e+00	-3,75869068938496e+00	NO
7,43373183824143e+00	-4,29368314582112e+00	NO
7,11437110520920e+00	-4,40992889243367e+00	NO
6,44923715211472e+00	-4,01671609717610e+00	NO
4,67094211198411e+00	-4,21980676490071e+00	NO
6,32123450852952e+00	-3,86471304732564e+00	NO
6,31849650956711e+00	-4,33535871344807e+00	NO
7,31681184388718e+00	-5,34903440314534e+00	NO
6,30659083940110e+00	-5,21412525016072e+00	NO
5,60305051423630e+00	-4,45628223258259e+00	NO
6,79745654679856e+00	-4,95522031623128e+00	NO
5,87780122377000e+00	-7,29012546378377e+00	NO
7,56485156632981e+00	-4,29126844245198e+00	NO
1,98637013055405e+00	-6,88321456748250e+00	NO
7,95652179338059e+00	-5,42014322119954e+00	NO
7,76672439195237e+00	-1,25978623374105e+01	NO
1,11910657502732e+00	-5,44514617758992e+00	NO
5,82128171540818e+00	-3,69680819350484e+00	NO
3,57589845277390e+00	-5,16024026709798e+00	NO
4,96642999269089e+00	-4,97431239920857e+00	NO
5,11227826692185e+00	-5,03999767142537e+00	NO
7,25274114228806e+00	-4,36490497428181e+00	NO
3,25057797051987e+00	-3,42528281050923e+00	NO
5,84758977510056e+00	-4,26399192649129e+00	NO
7,11029414750657e+00	-4,97037229377034e+00	NO
7,02663354493699e+00	-3,71974048453572e+00	NO
6,12938146211228e+00	-5,28298816519978e+00	NO
3,57454328157029e+00	-5,73958215552571e+00	NO
6,74047546006760e+00	-3,95324144202473e+00	NO
5,49918346025071e+00	-4,55521402198079e+00	NO
7,27972011186204e+00	-4,98366556006673e+00	NO
7,58605174638352e+00	-4,94100246268513e+00	NO
6,46242026902756e+00	-4,85047635871175e+00	NO
7,62252788163743e+00	-6,02424964743855e+00	NO
1,10125617600999e+00	-5,97972020941975e+00	NO
5,91187553025803e+00	-3,68578514891865e+00	NO
7,05214576341233e+00	-5,44037017661336e+00	NO
7,52447156526169e+00	-4,23249015647175e+00	NO
5,55150537110886e+00	-7,57034406501057e+00	NO
6,86808042146287e+00	-4,34520921546223e+00	NO
6,55257491685471e+00	-7,26633176642659e+00	NO
6,12493257142625e+00	-4,45379886466267e+00	NO
7,08080276027533e-01	-5,27225932914021e+00	NO
3,87494449235520e+00	-6,81429061728718e+00	NO
2,26497273065171e+00	-7,24588641959431e+00	NO
7,68031482316575e+00	-4,68924770194295e+00	NO
4,44614152528367e+00	-3,60633334952595e+00	NO
6,07705096818528e+00	-6,08952007132771e+00	NO
6,62833051301560e+00	-4,62327394324544e+00	NO
7,50154380418381e+00	-4,32158670264485e+00	NO
6,00628356553635e+00	-4,51437959510091e+00	NO
5,25777749635300e+00	-7,11392412024739e+00	NO
6,28321294404587e+00	-5,50237092810872e+00	NO
4,41448430635056e+00	-3,52953038054707e+00	NO
5,96834735490403e+00	-4,17400321799519e+00	NO
3,30399795547339e-01	-5,48558959800008e+00	NO
7,19191674806199e+00	-6,43921718436482e+00	NO
6,32017831422410e+00	-3,68294606047871e+00	NO
6,07002238847336e+00	-4,47607669669392e+00	NO
6,64063005067429e+00	-5,89957437354329e+00	NO
4,49678830720505e+00	-5,30272970038655e+00	NO
7,74133662797532e+00	-6,47087201911214e+00	NO
7,05159453965745e+00	-4,56573209601643e+00	NO
7,04479198075852e+00	-4,93392858344319e+00	NO
6,80690459825120e+00	-4,79045543509724e+00	NO
6,83682040788254e+00	-4,71792993384602e+00	NO
5,29719333268723e+00	-3,90806398230794e+00	NO
7,45002631761155e+00	-5,26016578513386e+00	NO
6,08197335816941e+00	-4,09620199042561e+00	NO
7,73088245011887e+00	-5,95915183860066e+00	NO
4,35949973680100e+00	-5,95871982413533e+00	NO
4,92557839967332e+00	-5,23304471808675e+00	NO
2,07513837434373e+00	-4,47565898734334e+00	NO
6,55426339723191e+00	-4,15159902411702e+00	NO
7,57513694383225e+00	-1,20987416251302e+01	NO
1,58706550218186e+00	-6,08755073386433e+00	NO
5,97426204301438e+00	-4,06793460685017e+00	NO
4,18645410157761e+00	-6,14266071158650e+00	NO
6,69227676011643e+00	-5,80811033087971e+00	NO
7,82277755357346e+00	-4,85273036795857e+00	NO
7,76421050645432e+00	-4,57203159171345e+00	NO
7,46104697801194e+00	-5,90891036826375e+00	NO
4,78309850312791e+00	-6,41673002082112e+00	NO
6,67863206483445e+00	-3,93248996573689e+00	NO
7,70879630662522e+00	-6,54486713248494e+00	NO
7,00705890275559e+00	-6,31653365927937e+00	NO
4,68381957627854e+00	-5,02611408072713e+00	NO
3,92782954789719e+00	-7,28258380728963e+00	NO
6,95097331620774e+00	-3,95662078696492e+00	NO
7,87286262132249e+00	-5,29656991797688e+00	NO
4,60385303117356e+00	-4,16198215323689e+00	NO
5,80851916886887e+00	-4,13314447242024e+00	NO
4,43613891221604e+00	-5,28797254401448e+00	NO
5,81500272370896e+00	-4,32435903388264e+00	NO
5,69321517564377e+00	-5,94465741950276e+00	NO
5,14735154725632e+00	-5,13693342047932e+00	NO
4,43409661866746e+00	-4,96336898642781e+00	NO
6,83166532136521e+00	-4,39309463340047e+00	NO
7,05746965028367e+00	-8,09963807898762e+00	NO
7,66910438157639e+00	-5,54752693015340e+00	NO
5,83928565599045e+00	-4,12977228003743e+00	NO
6,55123118974290e+00	-5,58010492163899e+00	NO
6,49185065843186e+00	-4,98329362708333e+00	NO
7,21686248399338e+00	-4,63353357154134e+00	NO
4,29007129289231e+00	-3,59446701842549e+00	NO
7,21687249757371e+00	-4,55762920218709e+00	NO
8,02336005784592e+00	-5,19495353537800e+00	NO
2,17367200471482e+00	-6,28767595130208e+00	NO
3,76063565827927e+00	-4,71261558371785e+00	NO
4,83246211625657e+00	-4,69443187552693e+00	NO
3,08101229287705e+00	-6,01826963263753e+00	NO
4,26277331925950e+00	-5,49350271064046e+00	NO
7,40510205842576e+00	-4,71282348471883e+00	NO
5,04544715501389e+00	-5,36803541022542e+00	NO
6,24590854264817e+00	-4,86911973792317e+00	NO
6,45106916047654e+00	-5,35590801078084e+00	NO
1,77411012269578e+00	-5,43145046073201e+00	NO
7,66172294236741e+00	-4,93141946631673e+00	NO
4,75365905381760e+00	-3,98237714606526e+00	NO
6,92057685472092e+00	-4,03785095053914e+00	NO
2,53306703187546e+00	-5,93925914603474e+00	NO
7,42665509797654e+00	-4,16667709189656e+00	NO
8,06443481065354e+00	-1,26447611792684e+01	NO
7,32676343537888e+00	-4,52912292319539e+00	NO
4,25442962266526e+00	-4,59700403052571e+00	NO
4,50153188325486e+00	-3,61169419127705e+00	NO
7,35535220719895e+00	-5,08975801306966e+00	NO
4,74654416658005e+00	-4,39045772391560e+00	NO
7,13847808457932e+00	-4,74738416510823e+00	NO
5,17373399354539e+00	-4,17975864249470e+00	NO
4,73653630830369e+00	-3,93950662451985e+00	NO
6,90799169160447e+00	-4,84945020514729e+00	NO
3,92781333543381e+00	-3,91819486457112e+00	NO
7,09290675736985e+00	-4,91058931189778e+00	NO
7,11901454545579e+00	-4,71061286765340e+00	NO
7,08314542390427e+00	-4,01801976996663e+00	NO
7,28148297883591e+00	-4,78681526023152e+00	NO
6,29357604600510e+00	-4,05404004889729e+00	NO
7,93632297135911e+00	-4,66135558921101e+00	NO
6,98073510743699e+00	-6,59293231803181e+00	NO
6,19849662400803e+00	-3,26874050933125e+00	NO
5,86180047608933e+00	-4,99697789984944e+00	NO
7,51152782060227e+00	-5,80469283896687e+00	NO
7,54380588151536e+00	-5,63647613364461e+00	NO
-2,15271272584585e-01	-5,06226835089925e+00	NO
5,85219554521165e+00	-4,77057657080891e+00	NO
7,16151980973801e+00	-4,38831481772664e+00	NO
6,35546521760544e+00	-4,31444606620076e+00	NO
5,69454221345505e+00	-4,04461393195393e+00	NO
7,62518577195725e+00	-5,79961929160359e+00	NO
6,95389346696458e+00	-4,22017917472127e+00	NO
6,45960216142258e+00	-4,26815900641682e+00	NO
7,12181739427170e+00	-3,95644244986775e+00	NO
7,25762538529954e+00	-1,19418688758016e+01	NO
6,37087611772141e+00	-3,99624976950886e+00	NO
7,02762775041184e+00	-3,95928201514485e+00	NO
7,12047938920579e+00	-5,65536031562092e+00	NO
5,13233117677292e+00	-5,56339082556966e+00	NO
1,81769065476975e+00	-5,35421428519490e+00	NO
5,39994268037400e+00	-4,36523923712971e+00	NO
7,01194032207343e-01	-6,37684545356038e+00	NO
3,29935173608384e+00	-6,03451499778035e+00	NO
7,05224208451829e+00	-4,49627647238972e+00	NO
7,08938817597947e+00	-6,93139371711018e+00	NO
5,62483148194871e+00	-4,01893720465901e+00	NO
5,73504666902146e+00	-3,78923854666951e+00	NO
5,43637113191209e+00	-5,43948469001057e+00	NO
7,14006976701340e+00	-4,23150262671712e+00	NO
1,24302141286454e+00	-5,06692085105183e+00	NO
4,49729470826707e+00	-4,65206394034627e+00	NO
6,79316548921189e+00	-4,85420236426594e+00	NO
6,80798463441453e+00	-3,72109017211201e+00	NO
7,23274211503586e+00	-5,86920986014607e+00	NO
7,11149482347092e+00	-5,93244895774129e+00	NO
6,96543149568162e+00	-6,10162601310017e+00	NO
5,66906146623215e+00	-5,35450897055867e+00	NO
1,97798375703416e+00	-5,00636634665730e+00	NO
7,75399856187424e+00	-4,93791065055134e+00	NO
-4,70440246907745e-02	-5,45972165900471e+00	NO
5,64530400849900e+00	-4,39814290839436e+00	NO
2,70881943322739e+00	-5,57469234305623e+00	NO
5,34801225282273e+00	-5,41440019446614e+00	NO
3,09267692185959e+00	-4,90311393576863e+00	NO
6,15007810212693e+00	-5,36248693305257e+00	NO
2,07512788392625e+00	-5,83039483863118e+00	NO
7,44690303422532e+00	-5,00588044959309e+00	NO
7,37567119218430e+00	-1,19905434592366e+01	NO
7,14804105378709e+00	-4,28839216071370e+00	NO
7,36645440675339e+00	-4,86378393012288e+00	NO
4,87148933030686e+00	-4,82085618811848e+00	NO
2,94351105310044e+00	-5,34731492835286e+00	NO
6,06866101838669e+00	-3,87002000647786e+00	NO
7,91209487535081e+00	-5,29761276084187e+00	NO
2,07968120194993e+00	-5,68157491523030e+00	NO
7,15115241624436e+00	-5,32195720511677e+00	NO
5,62563256837449e+00	-4,03431901770833e+00	NO
5,95230798341355e+00	-5,53131828147175e+00	NO
5,31415729142747e+00	-4,75041684943440e+00	NO
4,48536996461472e+00	-3,42389426070454e+00	NO
6,95961646653733e+00	-6,23027000266316e+00	NO
6,86088351823411e+00	-7,53187618094685e+00	NO
3,84562091447434e+00	-3,64424214202168e+00	NO
7,01820592500291e+00	-5,03280362921956e+00	NO
5,87220744706711e+00	-5,82546768027547e+00	NO
7,24343518830857e+00	-4,86205825644734e+00	NO
7,36668901063523e+00	-5,55131683188679e+00	NO
5,46839313127122e+00	-3,77948961097005e+00	NO
2,81124643899521e+00	-4,68736610251668e+00	NO
6,72004775621018e+00	-4,52256021338704e+00	NO
7,32833079911790e+00	-4,64130506354573e+00	NO
6,71578054048142e+00	-6,61174211341145e+00	NO
4,43570880509934e+00	-7,17510042029622e+00	NO
7,48483018495164e+00	-5,64867982703450e+00	NO
6,09172277070603e+00	-3,84663281279805e+00	NO
7,70328645326218e+00	-5,20913610297444e+00	NO
4,24486665345750e+00	-4,79524860221150e+00	NO
4,64027719117722e+00	-5,47945127326253e+00	NO
7,23075179673752e+00	-5,79417285758259e+00	NO
1,26806048966965e+00	-6,27745637732747e+00	NO
1,74053577996812e+00	-6,50046310263875e+00	NO
6,93408135987839e+00	-6,38428983527425e+00	NO
7,46640090562424e+00	-4,95537862616780e+00	NO
6,90452460862717e+00	-7,06931886512044e+00	NO
5,65901355363450e+00	-3,73436436492207e+00	NO
6,88685445405564e+00	-7,31861505347493e+00	NO
6,94313840486130e+00	-3,97663030463460e+00	NO
7,66271476365647e+00	-5,25774297553303e+00	NO
6,78775815583787e+00	-5,01984796363118e+00	NO
7,02675370790085e+00	-5,00370416480305e+00	NO
3,93981484986863e+00	-4,98050079184773e+00	NO
7,66374950028977e+00	-6,14071283179524e+00	NO
5,64318971253953e+00	-4,23455009299519e+00	NO
4,34164075471482e+00	-5,56224355536702e+00	NO
3,33120874978623e+00	-3,43913183051350e+00	NO
2,55527500726304e+00	-4,00974521476033e+00	NO
7,48357133485398e+00	-1,19914332373739e+01	NO
3,82645539857468e+00	-6,99398288565877e+00	NO
6,37165002442917e+00	-3,90181026297810e+00	NO
7,57272176362595e+00	-5,54772434073689e+00	NO
3,79044465638718e+00	-6,92114791709187e+00	NO
6,91570071794114e+00	-5,10236558753255e+00	NO
6,37649945832810e+00	-5,60873613196614e+00	NO
7,81142882920823e+00	-6,25990018683675e+00	NO
1,88492922402939e+00	-5,73186931449177e+00	NO
3,98811559297166e+00	-4,89992198783162e+00	NO
6,92438249208054e+00	-4,15646610099080e+00	NO
1,90103869058213e+00	-5,53236303168538e+00	NO
4,80930499650559e+00	-5,36237201529744e+00	NO
5,06949214555344e+00	-3,93670043784383e+00	NO
5,20858602143845e+00	-5,57082519370320e+00	NO
7,20687512971482e+00	-4,99843082267049e+00	NO
6,88985757447800e+00	-4,67954835730794e+00	NO
7,18240718461594e+00	-6,50336274939778e+00	NO
7,79707030870042e+00	-5,05084047156575e+00	NO
7,07776050187668e+00	-5,76719198065999e+00	NO
4,08105258561692e+00	-4,96640453177693e+00	NO
3,68532256700120e+00	-5,41463289099934e+00	NO
5,60767964936814e+00	-4,82239827948811e+00	NO
7,02169875718674e+00	-6,30470666724446e+00	NO
7,11818484880051e+00	-4,36885557013753e+00	NO
7,14944629289231e+00	-4,16917190390828e+00	NO
6,04049424745164e+00	-6,42400369483235e+00	NO
6,98516158677659e+00	-4,27009591895344e+00	NO
7,57555322267136e+00	-4,08686790305379e+00	NO
7,75799254991135e+00	-1,25246687873006e+01	NO
7,17053203202805e+00	-5,64722213584187e+00	NO
5,57790498353562e+00	-5,74998674231770e+00	NO
5,16201095201096e+00	-4,61484298545125e+00	NO
6,54614667512498e+00	-4,42059573966267e+00	NO
2,02259926416001e+00	-5,94162139731648e+00	NO
5,57648210145554e+00	-3,98170909720662e+00	NO
1,36570410348496e+00	-4,53063402014973e+00	NO
3,45150904275498e+00	-4,49152240592244e+00	NO
7,49078063584885e+00	-4,19237861472371e+00	NO
2,13030581094346e+00	-5,79431257086995e+00	NO
5,72599916078171e+00	-7,10447845298054e+00	NO
8,66557522788855e-01	-6,12933215934041e+00	NO
6,33592776872239e+00	-4,39824066001179e+00	NO
7,36580829240403e+00	-5,41364583808186e+00	NO
7,22786740876755e+00	-4,96125612097981e+00	NO
5,31110982514939e+00	-5,70055064994099e+00	NO
6,33773069001755e+00	-4,40543613272908e+00	NO
2,11449007608018e+00	-6,18989906150105e+00	NO
7,70312862016282e+00	-5,68822917777302e+00	NO
4,82014970399460e+00	-3,93012103873494e+00	NO
7,78689651109299e+00	-4,83915290671590e+00	NO
7,57347993470750e+00	-5,17175206977132e+00	NO
5,59562854386887e+00	-3,89595565634968e+00	NO
8,09343032456955e+00	-1,25695687277913e+01	NO
7,12024812318406e+00	-5,60196981269124e+00	NO
4,18241242982468e+00	-3,45204171973469e+00	NO
6,92694167710862e+00	-5,74322709876301e+00	NO
3,93400554277024e+00	-6,77989158469441e+00	NO
5,94077758409104e+00	-6,29702100592854e+00	NO
7,12239865876755e+00	-6,89628133612874e+00	NO
1,64760570146165e+00	-5,56805906134846e+00	NO
1,65208272554001e+00	-5,61031589347127e+00	NO
4,19306068040452e+00	-3,87847099143269e+00	NO
7,64161233522019e+00	-4,73931226569417e+00	NO
6,15126733399949e+00	-3,81623396712544e+00	NO
7,71987609483323e+00	-4,58815011817219e+00	NO
7,40195159532151e+00	-5,74029788810017e+00	NO
7,23302869416794e+00	-1,20756216986776e+01	NO
7,11151389695725e+00	-4,70035133200886e+00	NO
1,26747803308091e+00	-5,08899555045369e+00	NO
7,27516965486130e+00	-4,11236152487996e+00	NO
5,13699798204026e+00	-6,58711061316731e+00	NO
7,98032359696946e+00	-5,32713088828328e+00	NO
5,49039153672776e+00	-5,42436179953816e+00	NO
2,00917439080796e+00	-5,18964443045857e+00	NO
2,18863372422776e+00	-4,42238674002888e+00	NO
7,37125091172776e+00	-3,93590078192952e+00	NO
6,66262988664231e+00	-3,79148611861470e+00	NO
7,29146651841721e+00	-4,91184863883259e+00	NO
5,05328731156907e+00	-4,52569684821370e+00	NO
7,68687848664841e+00	-6,48481426078084e+00	NO
7,09638146974167e+00	-5,45103988486531e+00	NO
6,13536243058762e+00	-4,79293355780842e+00	NO
3,50501327134690e+00	-6,64384612876179e+00	NO
5,31457738496384e+00	-4,39205512839558e+00	NO
4,69951228715501e+00	-3,78524718123677e+00	NO
3,45304755784592e+00	-4,98687372046712e+00	NO
7,88133029557786e+00	-1,24378014548421e+01	NO
7,34951667405686e+00	-5,19637260276082e+00	NO
4,12446527101121e+00	-6,43409690696004e+00	NO
4,22131948091111e+00	-5,14758262473347e+00	NO
1,34063117124161e+00	-5,04119834738972e+00	NO
7,85349540330491e+00	-5,33977517920735e+00	NO
6,98618726350388e+00	-5,61243543463948e+00	NO
7,87146644212327e+00	-4,57977971869710e+00	NO
7,56412772752366e+00	-5,46145877677205e+00	NO
5,95635537721238e+00	-4,49634418326619e+00	NO
9,69506307617041e-01	-6,10884675818684e+00	NO
6,88125877000413e+00	-4,12029228049519e+00	NO
7,03425721742234e+00	-7,49991617041829e+00	NO
5,32413796998582e+00	-5,57404956656697e+00	NO
2,05399765745017e-01	-5,73971614676717e+00	NO
6,08643416978440e+00	-5,28659353095296e+00	NO
4,56348209001145e+00	-5,12443170386555e+00	NO
6,56720237351975e+00	-3,85072526770833e+00	NO
7,27321605302415e+00	-5,11027488547566e+00	NO
5,68048839189133e+00	-4,11585292655232e+00	NO
5,55687360383591e+00	-5,55010089713338e+00	NO
7,88212279893479e+00	-4,94078836280110e+00	NO
1,99040965653977e+00	-6,21078262168172e+00	NO
5,76419143296799e+00	-5,00169572669270e+00	NO
7,64612369157395e+00	-4,74424562293294e+00	NO
1,60464183904252e+00	-5,02532491523030e+00	NO
1,48894791223130e+00	-6,29868707495930e+00	NO
4,74830131150803e+00	-5,13430890876057e+00	NO
6,76335029222092e+00	-5,43328151541951e+00	NO
7,68089656449876e+00	-1,19854479773641e+01	NO
7,04429416276536e+00	-4,20418510276082e+00	NO
7,91542796708665e+00	-5,10462817984822e+00	NO
6,55377177812180e+00	-5,74033651190999e+00	NO
7,02231292344651e+00	-7,22186670142415e+00	NO
6,83285836793503e+00	-4,57815990287068e+00	NO
6,36191968537888e+00	-6,13041505652669e+00	NO
2,26064209558091e+00	-7,32608423072102e+00	NO
1,29511241532883e+00	-5,66097793418172e+00	NO
3,49288372613511e+00	-5,12352046805623e+00	NO
7,44175462342820e+00	-3,95073757010701e+00	NO
5,92360238648972e+00	-5,54399881201985e+00	NO
4,00648097611985e+00	-4,44809970694783e+00	NO
1,43750314332566e+00	-4,94130620795491e+00	NO
7,45686463929734e+00	-4,91023263770344e+00	NO
7,69070415116868e+00	-4,57428273993733e+00	NO
7,40043239213547e+00	-4,91959342795613e+00	NO
6,35541610337815e+00	-4,97544488745930e+00	NO
6,32351799980017e-01	-6,06150827246907e+00	NO
5,84750918962083e+00	-4,23653325873616e+00	NO
4,56759242631516e+00	-3,59911832648518e+00	NO
7,20770721055588e+00	-5,70721635657551e+00	NO
4,35363511659226e+00	-4,17363319236043e+00	NO
1,24814431287369e+00	-6,32573804694417e+00	NO
7,39194326020798e+00	-5,69545039969685e+00	NO
7,16757230378709e+00	-3,73991880255940e+00	NO
5,94321326829514e+00	-4,54419908362630e+00	NO
7,04245786286912e+00	-6,00397453147175e+00	NO
5,19060830689988e+00	-3,63293800193074e+00	NO
7,23211412049851e+00	-4,39699849921467e+00	NO
7,46989230729661e+00	-3,95333013373616e+00	NO
5,83448581315598e+00	-3,97008952933552e+00	NO
7,76336173631272e+00	-5,99692640143635e+00	NO
7,05801229096970e+00	-5,66835222083333e+00	NO
7,33986453630051e+00	-1,19524727805257e+01	NO
5,62113217927537e+00	-4,35189924079182e+00	NO
-4,50001069156203e-02	-5,99553594428303e+00	NO
6,68298415757737e+00	-4,57589444953206e+00	NO
5,86155442811570e+00	-2,51920637923482e+00	NO
6,33190135575852e+00	-3,91894826728108e+00	NO
3,33455686189255e+00	-5,93026933509114e+00	NO
5,28435783006272e+00	-6,35902557212117e+00	NO
7,66371135331711e+00	-4,41387519675496e+00	NO
4,79862670518479e+00	-4,14521274405720e+00	NO
2,11362747766099e+00	-7,01210698920491e+00	NO
5,56528024293503e+00	-5,67046699362996e+00	NO
4,20798902131638e+00	-5,06640300589802e+00	NO
5,63741616822800e+00	-3,69473705130818e+00	NO
5,81102447129807e+00	-4,85989055472615e+00	NO
6,90108613587937e+00	-6,98304281073811e+00	NO
7,59793405152878e+00	-6,10419998008015e+00	NO
8,43465499497971e+00	-1,28342333777547e+01	NO
1,44087295152268e+00	-6,77973565894368e+00	NO
5,13052634812913e+00	-6,84518346625569e+00	NO
2,90884308435044e+00	-4,32181224662068e+00	NO
5,63415698625168e+00	-3,21193966704610e+00	NO
7,30024270631394e+00	-5,80888519126179e+00	NO
7,92270927049241e+00	-4,81663284140828e+00	NO
7,53039960481248e+00	-5,29083881217244e+00	NO
6,78982667543015e+00	-4,54613933402302e+00	NO
7,75937823869309e+00	-1,20462990744710e+01	NO
6,98466567613206e+00	-6,72029313880208e+00	NO
5,91746167756638e+00	-5,22145376044514e+00	NO
7,21355847932419e+00	-6,70843562918904e+00	NO
5,38682155229172e+00	-6,47093829947713e+00	NO
3,84714488603196e+00	-5,28445014792683e+00	NO
2,35282687760911e+00	-5,48928699332478e+00	NO
6,91653041459641e+00	-3,92801961737874e+00	NO
3,96422748185715e+00	-4,04630241233113e+00	NO
7,18592767335496e+00	-1,20324936850667e+01	NO
7,51714782334885e+00	-5,76883039313557e+00	NO
6,95678834535203e+00	-4,35223398047688e+00	NO
4,01074512973639e-01	-5,63551482993367e+00	NO
5,78259210206589e+00	-2,90167412596944e+00	NO
7,32040719606003e+00	-1,19608489020467e+01	NO
6,88910417176804e+00	-4,08744153815510e+00	NO
4,77825717546067e+00	-3,87093028861287e+00	NO
5,57673005677781e+00	-4,00679168540242e+00	NO
7,66636161424241e+00	-6,46896800833943e+00	NO
1,36476914502701e+00	-6,08311328727009e+00	NO
7,32694940187058e+00	-5,96835098105672e+00	NO
7,54051045991501e+00	-6,66783437567952e+00	NO
7,38594512559495e+00	-6,99444827872517e+00	NO
4,79536609269700e+00	-4,59464368659260e+00	NO
1,97974662400803e+00	-4,47657022315266e+00	NO
4,93445138551316e+00	-5,38241634207967e+00	NO
7,66237191773972e+00	-4,84987029868367e+00	NO
6,98341302491746e+00	-4,47712335425618e+00	NO
7,42031221009812e+00	-4,67270097571614e+00	NO
2,21902684785447e+00	-5,89373264151814e+00	NO
6,89997081376633e+00	-3,93331727820637e+00	NO
7,42772321321091e+00	-4,70072755652669e+00	NO
1,38981692411027e+00	-4,26588735419514e+00	NO
7,15680722810349e+00	-1,26725617392659e+01	NO
7,56357030488572e+00	-1,20386935217977e+01	NO
6,22685746766648e+00	-3,96133861380818e+00	NO
5,83026151277146e+00	-5,25822696524861e+00	NO
2,48852090455613e+00	-5,50093231040242e+00	NO
5,26951531983933e+00	-4,57454404670003e+00	NO
5,79753665544114e+00	-5,44562873679402e+00	NO
6,40780572511277e+00	-5,53591213065388e+00	NO
2,09576468087754e+00	-6,47597417670491e+00	NO
7,03537587739548e+00	-4,30703410941365e+00	NO
5,94458179093918e+00	-6,36455688315633e+00	NO
7,51484517671189e+00	-4,92243108588460e+00	NO
3,88686923600754e+00	-6,55939540702107e+00	NO
7,04773120500168e+00	-5,98632297354939e+00	NO
4,94195441819749e+00	-3,84668049651387e+00	NO
6,26971988298020e+00	-6,76004609900716e+00	NO
1,56256572820267e+00	-5,57164249259236e+00	NO
7,83631114579758e+00	-5,47719774085286e+00	NO
1,29620008088669e+00	-5,51127967673543e+00	NO
5,90302447892747e+00	-4,05995664435628e+00	NO
5,03261451341233e+00	-4,74590072470906e+00	NO
5,13145475007615e+00	-3,93511304694417e+00	NO
6,78876142121873e+00	-3,49659833747151e+00	NO
4,40302590943894e+00	-3,89249191123250e+00	NO
6,05860070802292e+00	-5,13436803656819e+00	NO
3,72295121766648e+00	-6,25086364585164e+00	NO
7,56279830552659e+00	-6,18139705497029e+00	NO
8,40743347183081e-01	-5,33071431952717e+00	NO
6,51803283311448e+00	-6,03048715430501e+00	NO
6,68405370332322e+00	-6,40746841269734e+00	NO
5,95770721055588e+00	-5,24984273749592e+00	NO
7,51621894456467e+00	-1,20415640814901e+01	NO
7,73382453538499e+00	-4,93589076834920e+00	NO
6,84882716752610e+00	-6,22634754019978e+00	NO
6,54114989854417e+00	-4,47248706656697e+00	NO
7,71834926225266e+00	-4,89048728781941e+00	NO
5,15588311769089e+00	-4,43298587638142e+00	NO
7,35861758805833e+00	-5,13868388968709e+00	NO
5,10862712480149e+00	-5,05648002463582e+00	NO
7,14332465745530e+00	-4,22712097007039e+00	NO
4,88606242753586e+00	-3,90668496924641e+00	NO
7,67947082139573e+00	-6,25366697150471e+00	NO
1,52397458173356e+00	-5,64367780524495e+00	NO
5,19625501252732e+00	-4,51364288169148e+00	NO
6,78425483323655e+00	-4,34791765052083e+00	NO
7,37022618867478e+00	-4,16787967520955e+00	NO
5,43450812913499e+00	-3,97500095206502e+00	NO
3,49594359017930e+00	-5,57457933264973e+00	NO
6,58374623872361e+00	-4,70526895362141e+00	NO
7,32249288179001e+00	-6,71983394461873e+00	NO
7,26135091401658e+00	-7,05500039893391e+00	NO
6,20015410996995e+00	-4,88278016883137e+00	NO
7,66286687470994e+00	-6,57747325736287e+00	NO
3,49722961999497e+00	-5,78013429480794e+00	NO
7,46578006364426e+00	-1,20317688925863e+01	NO
2,43670944787583e+00	-5,44260272818806e+00	NO
6,68323831178269e+00	-4,88085422354939e+00	NO
7,74699668504319e+00	-4,66054115134480e+00	NO
7,34204463578782e+00	-4,66027173835042e+00	NO
7,30614404298386e+00	-4,48753604727986e+00	NO
1,17988531209550e+00	-4,54417524176839e+00	NO
1,23565880872330e+00	-4,89618930655720e+00	NO
4,58798150636277e+00	-4,43967637854817e+00	NO
6,85398654557786e+00	-6,70476636725667e+00	NO
7,03419332124314e+00	-3,89286146003010e+00	NO
3,99974851228318e+00	-3,66683254081013e+00	NO
7,54592017747483e+00	-4,91378650504353e+00	NO
7,39082746125779e+00	-4,56588945227864e+00	NO
6,63720731355271e+00	-5,61269578772786e+00	NO
6,73082618333420e+00	-4,07486114341023e+00	NO
7,49064330674729e+00	-5,22123775321248e+00	NO
6,73144416429124e+00	-4,62860116797688e+00	NO
7,34408883668503e+00	-6,18552741843465e+00	NO
7,26324252702317e+00	-4,19140205222371e+00	NO
4,23137073136887e+00	-5,83277520972493e+00	NO
6,29083232499680e+00	-4,56174192267659e+00	NO
6,03370885469041e+00	-4,99998912650349e+00	NO
7,89475230790696e+00	-5,33601627188924e+00	NO
4,38980941392502e+00	-6,34832629996541e+00	NO
7,56749848939500e+00	-4,72250757056477e+00	NO
6,70642737962327e+00	-4,35592470008137e+00	NO
7,26147012330613e+00	-6,66223869162800e+00	NO
6,89263848878464e+00	-4,79644737082722e+00	NO
3,81613950349412e+00	-3,49697813826802e+00	NO
7,29479961015305e+00	-5,67338332968953e+00	NO
7,48470859147629e+00	-5,90139970618489e+00	NO
7,89544276811204e+00	-5,62411937552693e+00	NO
7,66813592530808e+00	-5,35997447806599e+00	NO
6,00180368043503e+00	-3,63635477858784e+00	NO
5,56461886979661e+00	-4,51462230521443e+00	NO
6,29210023500046e+00	-4,79855356055501e+00	NO
5,49733142472825e+00	-4,79016074973347e+00	NO
6,17579011537156e+00	-3,83421597319844e+00	NO
5,83246513381812e-01	-6,74056062537434e+00	NO
2,24233703233323e+00	-5,73554572898152e+00	NO
6,49680738069138e+00	-6,44354972678425e+00	NO
7,08699445344529e+00	-4,63910684424641e+00	NO
4,47919015504441e+00	-5,28709611731770e+00	NO
5,09767512895188e+00	-4,22354230719807e+00	NO
4,81240014649949e+00	-3,92969713050130e+00	NO
2,18461494065842e+00	-4,69527063208821e+00	NO
4,37478141404709e+00	-4,10075101691487e+00	NO
6,77666120149216e+00	-5,03286704856160e+00	NO
6,90162686921677e+00	-3,96329650717976e+00	NO
6,87242822267136e+00	-4,29600057440999e+00	NO
5,45032291032395e+00	-3,71965131598714e+00	NO
7,15696792222581e+00	-5,03723201590779e+00	NO
2,08548264123521e+00	-5,66308984595540e+00	NO
3,80616836167893e+00	-6,08906993705037e+00	NO
6,22813300706467e+00	-8,12338743048909e+00	NO
7,10803393937668e+00	-3,83710036116841e+00	NO
4,35715608216843e+00	-4,04671630698445e+00	NO
7,19214372254929e+00	-4,92223748999837e+00	NO
7,11976985551438e+00	-4,27756175833943e+00	NO
2,17759065248093e+00	-4,94251880484822e+00	NO
6,55382375337205e+00	-4,45728883582356e+00	NO
7,29108981706223e+00	-6,15566501456502e+00	NO
4,84748344041428e+00	-3,75334629851582e+00	NO
7,54002408601365e+00	-1,20198231680990e+01	NO
2,71056608773789e+00	-5,21850547629597e+00	NO
7,01736049272141e+00	-5,88605985480550e+00	NO
7,33231191255173e+00	-5,18915614920857e+00	NO
5,33713035203538e+00	-3,96919689017537e+00	NO
1,34669868566117e+00	-7,02339467841389e+00	NO
7,22224454499802e+00	-4,08011112052205e+00	NO
7,53443746186814e+00	-5,87572297888997e+00	NO
5,04184083558640e+00	-3,93798360663655e+00	NO
7,65419129945359e+00	-4,46167907553914e+00	NO
7,06046847917161e+00	-4,95804748374226e+00	NO
6,62665967561326e+00	-4,00825700598958e+00	NO
5,93367080308518e+00	-3,78221807318928e+00	NO
4,77428607560715e+00	-5,02204236823323e+00	NO
7,55312900163254e+00	-1,21144305213094e+01	NO
7,16486005403123e+00	-3,94832191306355e+00	NO
7,26885299302659e+00	-4,59280071097615e+00	NO
6,13398238197180e-01	-6,65999183493855e+00	NO
7,85735778428635e+00	-1,23149729712606e+01	NO
4,65135125733933e+00	-3,82075700598958e+00	NO
7,16007260896287e+00	-5,01017818289998e+00	NO
1,86450605012498e+00	-6,07797632056477e+00	NO
7,14469890214524e+00	-5,35809955435994e+00	NO
6,74543742753586e+00	-4,04905471640828e+00	NO
7,62985114671311e+00	-6,59668598014119e+00	NO
7,57214192964158e+00	-5,67652807074788e+00	NO
5,80544356919846e+00	-4,03304109412434e+00	NO
6,75564603425584e+00	-4,11856946784260e+00	NO
5,35380773164353e+00	-5,67704019385579e+00	NO
2,90343384362778e+00	-5,24234924155476e+00	NO
5,63915280915818e+00	-2,63882980185750e+00	NO
7,67090348817429e+00	-7,07288083869221e+00	NO
7,47640304185471e+00	-4,69561776953938e+00	NO
7,74616889573655e+00	-5,67145166236165e+00	NO
5,39890794374070e+00	-3,67663655120137e+00	NO
5,49031428910813e+00	-4,39226255255940e+00	NO
7,22343139268479e+00	-7,21134910422566e+00	NO
6,64136581040940e+00	-3,93328914481404e+00	NO
7,27743129350266e+00	-4,13100490409138e+00	NO
5,77200584031663e+00	-5,35566196280720e+00	NO
3,99864034272751e+00	-5,77890643912556e+00	NO
7,23488931275925e+00	-7,02453050452473e+00	NO
6,39819936372361e+00	-4,84065351325276e+00	NO
4,34355907060227e+00	-4,07807407218220e+00	NO
7,30908660508713e+00	-5,07588300544026e+00	NO
5,08683471299729e+00	-3,35267052489522e+00	NO
7,41146688081345e+00	-5,12280664283040e+00	NO
4,14026527024827e+00	-3,67401871520283e+00	NO
6,10837344743333e+00	-3,91430053550008e+00	NO
3,91569241062018e-01	-5,46451864081624e+00	NO
1,32255200959763e+00	-5,50489673453572e+00	NO
3,08599691011033e+00	-6,25488719779256e+00	NO
6,35467509843430e+00	-4,36466560202840e+00	NO
6,95217208482346e+00	-5,77229461508992e+00	NO
5,75797109223923e+00	-5,96429357367757e+00	NO
7,58371667481980e+00	-4,98974666434529e+00	NO
7,48458318330369e+00	-4,49741182166341e+00	NO
7,74362544633469e+00	-5,99528179007771e+00	NO
6,39637403108201e+00	-3,78273734885457e+00	NO
6,45564441300950e+00	-4,22698030310872e+00	NO
4,76221065141282e+00	-6,54673538047078e+00	NO
1,62961749650559e+00	-6,23177537757161e+00	NO
7,56475619889817e+00	-4,86158809500935e+00	NO
7,31429700471482e+00	-5,58239421683552e+00	NO
7,27485446549973e+00	-5,37750396567586e+00	NO
2,68925838090501e+00	-6,01263007956746e+00	NO
4,48240594483933e+00	-5,75641784507039e+00	NO
2,24259571649155e+00	-5,62194404441121e+00	NO
7,99030665971360e+00	-4,83651075202229e+00	NO
6,49630622483811e+00	-4,60142717200520e+00	NO
8,01767615892014e+00	-5,08458528357747e+00	NO
6,93323974229417e+00	-4,33417615729573e+00	NO
4,78507022477708e+00	-5,22167167502644e+00	NO
7,23603562928757e+00	-4,99135837394002e+00	NO
6,86769036866746e+00	-4,14718875724080e+00	NO
7,16845683671555e+00	-4,28431281882527e+00	NO
5,12570075608811e+00	-5,44713554221394e+00	NO
6,04301854148718e-01	-5,29269656974080e+00	NO
4,52012948609910e+00	-3,48889360266926e+00	NO
7,04282121278367e+00	-5,75567016440633e+00	NO
2,20482234574876e+00	-4,99768171149495e+00	NO
4,32470540620408e+00	-3,56665739852193e+00	NO
4,16162376023850e+00	-3,59873328047993e+00	NO
6,46852187730393e+00	-5,25899658042195e+00	NO
7,97341136552415e+00	-5,33861408072713e+00	NO
7,09840087510667e+00	-4,18482456046345e+00	NO
7,15118484117112e+00	-4,12991819220784e+00	NO
6,07715396501145e+00	-3,76616678076985e+00	NO
6,39517287828049e+00	-3,21207532721760e+00	NO
6,63668803788743e+00	-5,69172630149129e+00	NO
6,15176276780686e+00	-4,11266288596394e+00	NO
1,91729287721238e+00	-5,35365447837117e+00	NO
8,03051833726487e+00	-5,38581094580891e+00	NO
2,42312936402878e+00	-5,63103971320393e+00	NO
6,05680350877366e+00	-5,53501186209920e+00	NO
6,92698411561570e+00	-6,14518556433919e+00	NO
4,10987834550461e+00	-4,26879415351155e+00	NO
5,75135259248337e+00	-5,46268281775716e+00	NO
1,08818368531785e+00	-5,20539483863118e+00	NO
7,00655440904221e+00	-4,22205171424153e+00	NO
7,20140771485886e+00	-4,98243532019856e+00	NO
1,41451649285874e+00	-5,87591132956746e+00	NO
6,17149333573899e+00	-4,17531165915730e+00	NO
6,82896594621262e+00	-6,28755578833821e+00	NO
7,48200969316086e+00	-5,26873884040120e+00	NO
7,76105765916428e+00	-5,25225124198201e+00	NO
1,82456068612656e+00	-5,27222308951619e+00	NO
7,76055888749680e+00	-5,58518133002522e+00	NO
4,93585424043259e+00	-4,96577081519368e+00	NO
8,83012100234839e-01	-5,88049802619221e+00	NO
4,41393546678147e+00	-4,04498491126301e+00	NO
4,31252698518357e+00	-6,22131213980916e+00	NO
6,33068068996283e-01	-5,16982850867512e+00	NO
1,57113747216782e+00	-4,55485400992634e+00	NO
4,06990413285813e+00	-5,19277248221638e+00	NO
7,29927758790574e+00	-4,70033082801106e+00	NO
1,83311562158188e+00	-5,01848230201009e+00	NO
6,60649709321580e+00	-3,45645723181966e+00	NO
1,90081505395493e+00	-5,07840928870442e+00	NO
7,12216214753709e+00	-5,80197629767659e+00	NO
6,72759370423875e+00	-4,06614932852986e+00	NO
1,24561826802811e+00	-7,08478412467244e+00	NO
7,76263980485520e+00	-5,80212888556721e+00	NO
6,04661206819138e+00	-4,43133983451131e+00	NO
4,21375445939622e+00	-3,43342432814839e+00	NO
4,01746730424485e+00	-6,34773740607503e+00	NO
6,54033879853806e+00	-3,81863937217000e+00	NO
8,07861133590552e-01	-5,09673175650838e+00	NO
6,06499604798875e+00	-4,57662591773274e+00	NO
5,73314170457444e+00	-5,21975192862752e+00	NO
5,27478055574021e+00	-4,58787498313191e+00	NO
6,96039800263962e+00	-4,89887008506062e+00	NO
7,12997369386277e+00	-6,90668830710652e+00	NO
5,26108547225806e-01	-5,89621171790364e+00	NO
4,25965146638474e+00	-5,72313365775349e+00	NO
7,40956859208665e+00	-4,45811233359578e+00	NO
5,47089557267747e+00	-4,56930885154011e+00	NO
6,56579427339158e+00	-4,06085738974812e+00	NO
6,72828559495530e+00	-3,53083119231465e+00	NO
5,80074863053879e+00	-4,83302221137288e+00	NO
6,87998752214036e+00	-6,26030549842122e+00	NO
7,96477965928635e+00	-5,61621103125813e+00	NO
5,93690089799485e+00	-4,43174276190999e+00	NO
7,01068334199509e+00	-7,01109704810384e+00	NO
4,84940557099900e+00	-4,31518421012166e+00	NO
5,27323178865037e+00	-4,17948684531453e+00	NO
5,08988647080979e+00	-6,40092286902669e+00	NO
4,69622211076340e+00	-5,01768789130452e+00	NO
3,48596911050400e+00	-5,63122138816121e+00	NO
4,15303020097336e+00	-3,78987536269429e+00	NO
4,83641032792649e+00	-6,14390191870930e+00	NO
6,19582204438767e+00	-7,46189555960896e+00	NO
6,88629226304612e+00	-5,16906509238484e+00	NO
4,93048886872849e+00	-6,25514039832356e+00	NO
2,24889735795579e+00	-5,43300494986775e+00	NO
6,95831851579270e+00	-4,66735706168416e+00	NO
7,61384372331223e+00	-5,74020252066853e+00	NO
6,29884128190598e+00	-6,12987480002644e+00	NO
6,41281489945969e+00	-6,45646200019124e+00	NO
6,31092290498337e+00	-4,59865245658162e+00	NO
7,05278329469285e+00	-4,20876798468831e+00	NO
7,68760280229172e+00	-5,25007877188924e+00	NO
6,22840194322190e+00	-4,19837961035969e+00	NO
7,56536321260056e+00	-4,44996080237630e+00	NO
6,88750629045090e+00	-6,89890250998738e+00	NO
6,18376617051682e+00	-4,96214208441975e+00	NO
7,19360427476487e+00	-5,98982677298787e+00	NO
7,70558623887620e+00	-5,01168021994832e+00	NO
1,85888008691392e+00	-6,42026433783772e+00	NO
7,81904860511633e-01	-6,77171430426839e+00	NO
6,42928533174119e+00	-4,47007999259236e+00	NO
7,65373019792161e+00	-4,69085464316609e+00	NO
7,66581134416184e+00	-5,73748836356404e+00	NO
6,86090020753464e+00	-4,73633107978108e+00	NO
6,40483979798875e+00	-7,17146644431355e+00	NO
6,51380853272996e+00	-5,17714080649617e+00	NO
3,60018710710129e+00	-5,36907062369588e+00	NO
5,75081233598313e+00	-6,37931928473714e+00	NO
4,72270183183274e+00	-5,72303972083333e+00	NO
4,57468490220627e+00	-4,82375440436604e+00	NO
6,82305698014817e+00	-5,78386220771077e+00	NO
6,68993644334397e+00	-5,19238242942097e+00	NO
6,27710803523871e-01	-5,98174152213338e+00	NO
4,27526597596726e+00	-5,31495246726277e+00	NO
1,46960501290879e+00	-5,85204372245076e+00	NO
5,60796765901169e+00	-5,69242582160237e+00	NO
7,30596332170090e+00	-4,80377874213460e+00	NO
6,37663297273240e+00	-7,03304443198445e+00	NO
6,26462487794480e+00	-5,17854986029866e+00	NO
3,74363355256638e+00	-4,04539069968465e+00	NO
5,84160308457932e+00	-4,06975707846883e+00	NO
5,62851552583298e+00	-3,93925294715169e+00	NO
4,84128837205491e+00	-6,78709325629475e+00	NO
7,31387309648118e+00	-5,60274944144490e+00	NO
5,20577649690232e+00	-5,21340284186604e+00	NO
6,65543727494797e+00	-3,99234542685750e+00	NO
1,97405533410630e+00	-6,02191409903767e+00	NO
3,95105390168748e+00	-7,08649835425618e+00	NO
7,72173385240159e+00	-4,55200443106892e+00	NO
3,76470784761033e+00	-4,98683557349446e+00	NO
7,33931188203416e+00	-6,13593301612141e+00	NO
5,41891555406174e+00	-5,22754678565266e+00	NO
7,17392949678025e+00	-1,22209845526815e+01	NO
6,16673259355149e+00	-5,00040302115681e+00	NO
6,64378718949876e+00	-7,39821395713093e+00	NO
4,28510312654099e+00	-3,96445140677693e+00	NO
9,89379449859473e-01	-4,70898399192097e+00	NO
1,22744695760331e+00	-4,84614286261800e+00	NO
6,21671561814866e+00	-4,65370616751912e+00	NO
7,12749032594285e+00	-5,89227304297688e+00	NO
7,67813758470139e+00	-4,60905513602498e+00	NO
7,23740462876877e+00	-5,91257438498738e+00	NO
6,84885053254685e+00	-4,09474429923299e+00	NO
5,93327645875535e+00	-5,06243095237019e+00	NO
4,97361592866501e+00	-3,77024922209981e+00	NO
6,35284738160691e+00	-7,37405357199910e+00	NO
5,82239846803269e+00	-5,00425252753499e+00	NO
4,40008147731635e-01	-5,68672475653889e+00	NO
2,97079972840867e+00	-7,13494596320393e+00	NO
5,34095172502122e+00	-5,35552987891438e+00	NO
7,69884996034226e+00	-5,59611568289998e+00	NO
6,19176606752000e+00	-5,50046357947591e+00	NO
6,34839992143235e+00	-6,48528156119588e+00	NO
7,05780200578293e+00	-4,92218789893391e+00	NO
5,34175614930710e+00	-5,01052818137410e+00	NO
4,47170571900925e+00	-5,25118455725911e+00	NO
5,19428948976121e+00	-6,93844804602864e+00	NO
4,64242391206345e+00	-4,75982675391438e+00	NO
1,42034260846696e+00	-5,79564246970418e+00	NO
5,91346912004075e+00	-4,96874532538655e+00	NO
4,23993472673020e+00	-4,59767112571004e+00	NO
3,51219229318223e+00	-4,86441860038045e+00	NO
8,02148227311692e+00	-5,18213710623982e+00	NO
7,12110881425461e+00	-3,88355121451619e+00	NO
6,51056937791428e+00	-5,06209287482503e+00	NO
6,61331824876389e+00	-6,67743596869710e+00	NO
4,54125623323044e+00	-3,98679647284749e+00	NO
1,85467056848130e+00	-5,89979848700764e+00	NO
6,94588784791550e+00	-5,54012927848103e+00	NO
5,92110328294358e+00	-4,02429685431721e+00	NO
7,06691913224778e+00	-5,21043929892781e+00	NO
6,91170959092698e+00	-4,60543689566853e+00	NO
4,63737325288376e+00	-4,80914411383870e+00	NO
9,27863999381873e-01	-5,30945644217732e+00	NO
6,79408769227585e+00	-6,56414518195393e+00	NO
4,72763518907151e+00	-5,86126193839314e+00	NO
5,71709518052659e+00	-3,47597727614644e+00	NO
2,82169012643418e+00	-6,10497770148518e+00	NO
7,60195092774949e+00	-5,01675138312581e+00	NO
5,16692189790330e+00	-6,33387813407185e+00	NO
6,72684173204026e+00	-5,11939821082356e+00	NO
7,53605155564866e+00	-1,21566296561361e+01	NO
5,09203796006760e+00	-3,11838326293233e+00	NO
6,41642026521287e+00	-6,87440595465901e+00	NO
7,07611541368088e+00	-5,43168840247395e+00	NO
7,04417352296433e+00	-4,37082109290364e+00	NO
7,72859077073655e+00	-5,49798354941609e+00	NO
4,74700812913499e+00	-4,45429334479573e+00	NO
6,99668292619309e+00	-4,90491828757527e+00	NO
6,04415683366379e+00	-4,26471719580891e+00	NO
7,18893365480027e+00	-4,81568155127766e+00	NO
1,88906817056260e+00	-5,33964881736043e+00	NO
5,14356736756882e+00	-6,25764570075276e+00	NO
4,95922546006760e+00	-5,65377149420979e+00	NO
7,25184516526780e+00	-4,36820611792805e+00	NO
1,71644858934006e+00	-5,36968717414143e+00	NO
2,83591298677048e+00	-5,70448407965901e+00	NO
6,81884650804124e+00	-4,97723254996541e+00	NO
1,26805250264725e+00	-5,92777833777669e+00	NO
4,80668191529832e+00	-4,14637050467732e+00	NO
1,75489286996445e+00	-5,50574073630574e+00	NO
8,20437411882004e+00	-1,23324061377645e+01	NO
6,48160724259934e+00	-4,02593002158406e+00	NO
7,75888137437424e+00	-4,82006177741292e+00	NO
6,54318408586106e+00	-4,09777078467610e+00	NO
3,87402896501145e+00	-5,84015426474812e+00	NO
5,68214873887620e+00	-3,41312298613789e+00	NO
7,27296475984177e+00	-4,26836213904622e+00	NO
7,05008773423752e+00	-6,00825700598958e+00	NO
6,49861554719529e+00	-5,49474010306599e+00	NO
5,94823913194260e+00	-5,54703769522908e+00	NO
7,20314864732346e+00	-1,28407250388265e+01	NO
3,10235075570664e+00	-4,22739038306477e+00	NO
6,67798785783372e+00	-4,96996126013997e+00	NO
5,62531928636155e+00	-5,00045833426717e+00	NO
7,02912835694871e+00	-3,81667861777547e+00	NO
4,63940839387498e+00	-6,46012554007771e+00	NO
7,48805551148972e+00	-5,21516141730550e+00	NO
6,89392404176316e+00	-4,91725692588093e+00	NO
3,23346118547043e+00	-6,49099359351399e+00	NO
4,49018983460984e+00	-5,09211168128255e+00	NO
6,49433593370042e+00	-3,87972030478718e+00	NO
7,87822227098069e+00	-4,43471774894002e+00	NO
1,18045811273179e+00	-4,77633533316853e+00	NO
1,28145818330369e+00	-4,72805414038899e+00	NO
7,54287080384812e+00	-4,94763526755574e+00	NO
6,62178258515916e+00	-6,14811048346760e+00	NO
6,06710939027390e+00	-6,99956474143269e+00	NO
6,78135757066331e+00	-5,82111749488118e+00	NO
3,38683347322068e+00	-4,71255788642171e+00	NO
7,49670676805100e+00	-5,25602350074055e+00	NO
6,83709458924851e+00	-5,09007701712849e+00	NO
5,33688191987595e+00	-2,93434510070088e+00	NO
7,35246877290330e+00	-3,97414502936604e+00	NO
6,00435285188279e+00	-4,42350349265340e+00	NO
6,18496255494675e+00	-4,59741458731892e+00	NO
3,97805575944504e+00	-5,83458528357747e+00	NO
2,35633496858201e+00	-4,95909175711873e+00	NO
6,91201524354539e+00	-4,19439897376301e+00	NO
6,10878591157517e+00	-5,45307788687947e+00	NO
7,08525256730637e+00	-4,99731836158040e+00	NO
9,35283347144934e-01	-5,68627080756428e+00	NO
7,80259971238694e+00	-5,65515575248006e+00	NO
7,39448814012131e+00	-6,82515344458821e+00	NO
6,06266097642502e+00	-4,03258905249837e+00	NO
7,27473287202439e+00	-3,92722139197591e+00	NO
7,28357820130906e+00	-5,54893550711873e+00	NO
4,37144164659104e+00	-6,25490770179036e+00	NO
5,32549647904954e+00	-3,96311578589680e+00	NO
7,69657735444626e+00	-4,21643838721516e+00	NO
5,36252288438401e+00	-3,41951737242940e+00	NO
6,64585284806809e+00	-4,30629978019002e+00	NO
5,71200112916550e+00	-4,23911008673909e+00	NO
7,31412868119797e+00	-5,71734771567586e+00	NO
5,79122905351243e+00	-2,84916529494527e+00	NO
2,18470744706711e+00	-5,38513479071858e+00	NO
6,67143706895432e+00	-4,74063167411092e+00	NO
6,01496104814133e+00	-4,12514791327717e+00	NO
5,40350083924851e+00	-4,32619485694173e+00	NO
2,79888467408738e+00	-6,22753963309529e+00	NO
5,24476604081711e+00	-3,97065696555379e+00	NO
7,70180205918870e+00	-4,90677747565510e+00	NO
2,74492649652085e+00	-6,50111780005696e+00	NO
6,35615329362473e+00	-4,35805711585286e+00	NO
6,33575467683396e+00	-4,96168813544514e+00	NO
7,09656600572190e+00	-5,80433997946980e+00	NO
9,01327296272131e-01	-5,97973832923176e+00	NO
5,40114144898972e+00	-6,99124584037068e+00	NO
4,20144109345994e+00	-4,55694732505086e+00	NO
1,55700699903092e+00	-4,10026941138509e+00	NO
3,93084029771409e+00	-3,75212225753071e+00	NO
1,42806689359269e+00	-5,71121225196126e+00	NO
2,59951762773118e+00	-5,59846601325276e+00	NO
5,55062512971482e+00	-3,74345931845906e+00	NO
3,88460378266892e+00	-5,29279861289265e+00	NO
7,66247348405442e+00	-5,22358283835652e+00	NO
6,61933784104905e+00	-5,28261575537923e+00	NO
7,61150292970261e+00	-5,07364520865681e+00	NO
7,81761245347581e+00	-4,90802535849812e+00	NO
4,67646483995042e+00	-3,39032826262715e+00	NO
6,15898828126511e+00	-4,25578126746419e+00	NO
4,50828914262376e+00	-3,34644350844624e+00	NO
5,70180444337449e+00	-4,23448905783894e+00	NO
4,24813108064255e+00	-6,87946424323323e+00	NO
6,95210866548142e+00	-4,57432613211873e+00	NO
3,84945468522629e+00	-4,69524917441609e+00	NO
7,48341016389451e+00	-4,70504293280842e+00	NO
6,10076503373704e+00	-4,88448963004353e+00	NO
7,36824349977097e+00	-4,67984113532307e+00	NO
8,04782561875901e+00	-5,34401950675252e+00	NO
2,71506174579474e-01	-4,85361585456135e+00	NO
6,87972812272629e+00	-4,86807403403523e+00	NO
6,67087201692185e+00	-4,38630733329060e+00	NO
2,12065105058274e+00	-4,42422828513386e+00	NO
6,11289004899583e+00	-5,46347961264851e+00	NO
4,64468284622046e-01	-5,93544969397786e+00	NO
6,46406678773484e+00	-5,26389894324544e+00	NO
7,01309804536423e+00	-4,16708144980672e+00	NO
6,06660203553757e+00	-4,63745651084187e+00	NO
7,63497428514084e+00	-4,41681346732381e+00	NO
4,30578832246384e+00	-3,71694884139302e+00	NO
5,07664041139207e+00	-4,53122434455159e+00	NO
7,69648532487473e+00	-5,12997207480672e+00	NO
7,15396909333787e+00	-4,66558132010701e+00	NO
4,28996495820603e+00	-4,96644887763264e+00	NO
6,93269757844529e+00	-6,59800920325520e+00	NO
7,50924329377732e+00	-6,22010860282185e+00	NO
6,79721002198777e+00	-5,71172342139485e+00	NO
6,17106465913376e+00	-6,11403236228230e+00	NO
7,26855687715134e+00	-4,67236337500813e+00	NO
7,38660029985032e+00	-5,09487161475423e+00	NO
6,40025453187546e+00	-5,45008764106038e+00	NO
5,54064778901658e+00	-4,04030618506673e+00	NO
7,29929284669480e+00	-5,86475381690266e+00	NO
7,27981071092209e+00	-4,48791465598347e+00	NO
2,84418181993088e+00	-4,27394018012288e+00	NO
5,27579621888718e+00	-5,03917417365315e+00	NO
7,85013465501389e+00	-5,45362768012288e+00	NO
4,80440740205369e+00	-5,19947967368367e+00	NO
7,27467374421677e+00	-1,19803610785604e+01	NO
3,63321046449265e+00	-5,20866451102498e+00	NO
2,14882378198228e+00	-6,25372228461507e+00	NO
7,57928828813157e+00	-4,95239267188313e+00	NO
4,39415864564500e+00	-5,06553182440999e+00	NO
6,37318448640427e+00	-5,06443748313191e+00	NO
6,92339067079148e+00	-3,97862014609578e+00	NO
5,57268361665330e+00	-4,55903014975789e+00	NO
6,88891534425339e+00	-4,93320092993977e+00	NO
5,00271634675584e+00	-4,66813907462361e+00	NO
7,14278010942063e+00	-5,93310413199666e+00	NO
6,63025598146042e+00	-5,78174314337971e+00	NO
6,58235149003586e+00	-4,13878307181599e+00	NO
5,47219209291062e+00	-4,28687438803914e+00	NO
2,66579203225693e+00	-4,69890031653645e+00	NO
6,98963479615769e+00	-4,36362657386067e+00	NO
5,69030360795579e+00	-5,60426959830525e+00	NO
3,71658687211594e+00	-5,60856065589192e+00	NO
6,43740682221970e+00	-5,29764947730305e+00	NO
4,93151549913010e+00	-7,24622783499959e+00	NO
1,11154059983811e+00	-5,76710138159993e+00	NO
6,69023303605637e+00	-8,01822194892171e+00	NO
7,30275992967209e+00	-5,87945899802449e+00	NO
6,20895890809617e+00	-4,47121391135457e+00	NO
7,07685451127610e+00	-7,05951413947346e+00	NO
7,18943242646775e+00	-4,36214790183308e+00	NO
2,81117539025864e+00	-7,32446012336018e+00	NO
6,20453147508225e+00	-4,07576284247639e+00	NO
2,77266101457200e+00	-5,03247747260335e+00	NO
7,21554832078538e+00	-6,94767007666829e+00	NO
7,25037793733201e+00	-5,18033370810750e+00	NO
7,59562854386887e+00	-4,74582967597249e+00	NO
4,45531396485886e+00	-4,75430450278523e+00	NO
3,09602431871018e+00	-6,16572675544026e+00	NO
6,00952367402634e+00	-6,48585614997151e+00	NO
7,43449287034592e+00	-5,49824533301594e+00	NO
5,38254813767991e+00	-7,02064046698811e+00	NO
8,25996665574631e+00	-1,25176897986532e+01	NO
3,89826469041428e+00	-3,93297347861531e+00	NO
5,19738273240647e+00	-4,75375327903035e+00	NO
7,15916328050217e+00	-5,48145732718709e+00	NO
4,42291860200486e+00	-4,50894603568318e+00	NO
6,26805429078660e+00	-5,96060476142171e+00	NO
6,45475415803513e+00	-4,36790523368123e+00	NO
6,94373921968064e+00	-5,40818223792317e+00	NO
6,66312102891526e+00	-4,72529086905720e+00	NO
4,86275558091721e+00	-5,90403518515828e+00	NO
7,24922971345505e+00	-6,02151546317342e+00	NO
5,82678060151658e+00	-5,67720947104695e+00	NO
6,99014739610276e+00	-6,31121930915120e+00	NO
7,25784520722947e+00	-4,06563148337605e+00	NO
4,43595962144456e+00	-4,57876930075886e+00	NO
7,11789493180833e+00	-1,24730854972005e+01	NO
6,42910365678391e+00	-5,11464557486775e+00	NO
2,51658229447922e+00	-5,26112947303059e+00	NO
6,15035562135300e+00	-7,78710279303792e+00	NO
7,23094157792649e+00	-5,69129524070027e+00	NO
7,72981719590745e+00	-5,20198688346150e+00	NO
2,76737503625474e+00	-5,58151302176717e+00	NO
6,54004840470872e+00	-4,95415124732259e+00	NO
6,66255979158005e+00	-5,05146846610310e+00	NO
5,37653855897507e+00	-5,26245698767903e+00	NO
8,04826430894455e+00	-5,42720899420979e+00	NO
7,20696143724045e+00	-4,36903819876912e+00	NO
1,74740962602219e+00	-5,09566697913411e+00	NO
7,83990077592454e+00	-5,33813724356892e+00	NO
6,34749917604050e+00	-4,70555791693928e+00	NO
5,90868405915818e+00	-4,24195775824788e+00	NO
7,15761069871506e+00	-4,42915401297810e+00	NO
5,58203534699998e+00	-6,93965539771321e+00	NO
6,90043859101853e+00	-4,56307325202229e+00	NO
7,17556171037278e+00	-4,89484271842244e+00	NO
1,62917785264573e+00	-6,36630687552693e+00	NO
5,19273500062546e+00	-4,91113242942097e+00	NO
3,84007958985886e+00	-6,61049041587117e+00	NO
4,43482665635667e+00	-3,88835248786214e+00	NO
6,22618226625046e+00	-5,69017038184407e+00	NO
4,55446414567551e+00	-4,19137773352864e+00	NO
7,18404082871995e+00	-4,94492015677693e+00	NO
4,28627519227585e+00	-5,73688373404744e+00	NO
6,10168819047532e+00	-5,43243942099812e+00	NO
6,90465621568284e+00	-6,54240712958577e+00	NO
5,41633014298997e+00	-4,53117666083577e+00	NO
4,25814275361619e+00	-5,02883395987752e+00	NO
5,95407180406174e+00	-3,93397388297322e+00	NO
7,28576879121384e+00	-5,30715093451741e+00	NO
7,17027787782273e+00	-4,58777341681721e+00	NO
6,31097440339646e+00	-4,15687808829549e+00	NO
5,07756976701340e+00	-5,35506210166218e+00	NO
5,40068845368943e+00	-3,85809955435994e+00	NO
7,30008010484299e+00	-4,11237153846028e+00	NO
7,68104295350632e+00	-1,22031155570150e+01	NO
7,02859000779709e+00	-4,21544275122884e+00	NO
4,84449128724656e+00	-5,39051494437459e+00	NO
1,07607035256943e+00	-5,58611974555257e+00	NO
6,15903644181809e+00	-4,92637357550862e+00	NO
7,29558630958411e-01	-5,46229324179890e+00	NO
7,53343610383591e+00	-4,98852310019734e+00	NO
1,60091487981400e+00	-6,55713472205403e+00	NO
4,50297002412400e+00	-4,69504031974080e+00	NO
3,87872799411627e-01	-4,60109815436604e+00	NO
7,70500545121751e+00	-4,93411168891194e+00	NO
1,45193056680283e+00	-4,64799556571248e+00	NO
5,69171170808396e+00	-6,47898635703328e+00	NO
1,43066649056992e+00	-5,16013059455159e+00	NO
6,82211713410935e+00	-5,19559106665852e+00	NO
2,22412900544724e+00	-7,42585859137776e+00	NO
3,26752047158799e+00	-6,87267980414632e+00	NO
6,70381526567063e+00	-3,93794307547810e+00	NO
7,26906900025925e+00	-4,72217807608845e+00	NO
5,74095944978318e+00	-4,66576490241292e+00	NO
7,04749898530564e+00	-6,20127830344441e+00	NO
6,62934999085984e+00	-6,38402519065144e+00	NO
6,50132255174241e+00	-5,64686879950764e+00	NO
7,65312938310227e+00	-4,41173562842610e+00	NO
7,19413547135911e+00	-4,11042318183186e+00	NO
7,00619487382493e+00	-4,35601959067586e+00	NO
2,07734732247910e+00	-5,15767536002400e+00	NO
1,21218959905228e+00	-4,66190252143147e+00	NO
7,92423610307297e+00	-5,29518947440388e+00	NO
1,00436417676530e+00	-6,91025075751546e+00	NO
7,46335248567185e+00	-5,32463607627156e+00	NO
6,56223992921433e+00	-5,30079612571004e+00	NO
6,28174333192429e+00	-4,51295623618367e+00	NO
5,81352548219285e+00	-4,81289491492512e+00	NO
6,54602651216111e+00	-5,78219232398274e+00	NO
7,89675693132004e+00	-5,48830232459309e+00	NO
4,45233134843430e+00	-8,05095777350667e+00	NO
6,79212121583542e+00	-5,75937900382283e+00	NO
5,43109159089646e+00	-3,92415389853718e+00	NO
4,36070327378831e+00	-7,26554164725545e+00	NO
7,66733340837083e+00	-5,31359729605916e+00	NO
1,78274683572373e+00	-5,75213298636677e+00	NO
4,43145494081101e+00	-6,50205049353841e+00	NO
7,22946099855027e+00	-4,87327489691975e+00	NO
6,78788213349900e+00	-3,97121248084309e+00	NO
6,66974620439133e+00	-5,41459379035237e+00	NO
4,87329511262498e+00	-4,81742486792805e+00	NO
7,59474687196335e+00	-1,20256110175252e+01	NO
5,64155034638962e+00	-6,39822492438557e+00	NO
7,15726737596116e+00	-4,05488500434163e+00	NO
7,40798692323289e+00	-5,06671914893391e+00	NO
6,73169068910203e+00	-4,27785739737752e+00	NO
4,42872981645188e+00	-5,51375922995808e+00	NO
4,46528319932542e+00	-5,04053697425130e+00	NO
4,63039235688767e+00	-4,88598689872029e+00	NO
8,33392696000657e+00	-1,27750407202840e+01	NO
4,47398643113694e+00	-4,91402873831990e+00	NO
6,49441175080857e+00	-4,90391120749715e+00	NO
7,21148519136033e+00	-4,36806926566365e+00	NO
7,45856694795212e+00	-4,88927135306599e+00	NO
5,63371066667161e+00	-5,09836063224080e+00	NO
7,86639957048020e+00	-5,28318700629475e+00	NO
6,10234670259080e+00	-5,27882299262288e+00	NO
6,92550639726243e+00	-5,12970504599812e+00	NO
7,73541049577317e+00	-5,57764873343709e+00	NO
7,10086660005173e+00	-3,82917389708760e+00	NO
5,96487359620652e+00	-3,97209033805134e+00	NO
6,98239497758469e+00	-5,08258781272175e+00	NO
5,83286265946946e+00	-6,40799436408284e+00	NO
7,16900424577317e+00	-4,72713050681355e+00	NO
6,50306777574143e+00	-6,37392339545491e+00	NO
3,68435649491868e+00	-4,80366859275105e+00	NO
5,98167209245286e+00	-4,46317157584431e+00	NO
5,06254891969285e+00	-5,05400142508748e+00	NO
6,35794143296799e+00	-5,81594524222615e+00	NO
8,26999549485764e+00	-1,27994214041829e+01	NO
2,32093386270127e+00	-5,04387149649861e+00	NO
3,08706264115891e+00	-4,93578157263997e+00	NO
7,86075667955002e+00	-5,45299491721394e+00	NO
7,43932466127000e+00	-4,85456142264607e+00	NO
7,13742427445969e+00	-1,20410710318685e+01	NO
6,95816878892502e+00	-6,58765849906209e+00	NO
4,84923009492478e+00	-4,48747024375203e+00	NO
5,14564780809006e+00	-4,91497621375325e+00	NO
4,94648770906052e+00	-5,75930604773762e+00	NO
1,40392045594773e+00	-6,22432384330037e+00	NO
7,25547055818162e+00	-4,30821809607747e+00	NO
7,44062451936326e+00	-4,57428560096028e+00	NO
3,39893941499314e+00	-5,93165693122151e+00	NO
7,83527927018723e+00	-6,06467161017659e+00	NO
2,64589743234238e+00	-5,43150005179646e+00	NO
7,24671392060837e+00	-5,97613582450154e+00	NO
7,61666564561448e+00	-4,26590642768147e+00	NO
1,00663725949845e+00	-6,12768993216756e+00	NO
6,11086921311936e+00	-5,39896926718953e+00	NO
6,44263248063645e+00	-7,24222383338216e+00	NO
6,27806787110886e+00	-4,72016105490925e+00	NO
6,81579045869431e+00	-3,79180750685933e+00	NO
6,35669784165940e+00	-6,49684963065388e+00	NO
6,10741071321091e+00	-3,92306098777058e+00	NO
7,33715419389329e+00	-4,89604673224690e+00	NO
1,52004270173630e+00	-5,08614883261922e+00	NO
7,59486465074143e+00	-4,12967405158284e+00	NO
5,90909747697434e+00	-3,64366659957173e+00	NO
5,10276584245286e+00	-5,34753093558552e+00	NO
5,28155784226975e+00	-3,61439881163838e+00	NO
1,73081187821946e+00	-5,17611799079182e+00	NO
6,26821117021165e+00	-4,18509921866658e+00	NO
7,45936231233201e+00	-7,36252174216511e+00	NO
8,20726089097580e+00	-1,25345993979574e+01	NO
5,18304280854783e+00	-5,62709579306843e+00	NO
2,56832103349290e+00	-5,53362188178303e+00	NO
7,45147208787522e+00	-5,70340499717000e+00	NO
6,34354762651047e+00	-4,51069125968220e+00	NO
6,47144345857224e+00	-4,51112375098469e+00	NO
7,72105865098557e+00	-4,16780385810139e+00	NO
6,79007415391526e+00	-5,75989112693074e+00	NO
1,37515513516984e+00	-5,55833492118123e+00	NO
6,94637374497971e+00	-4,67848453360799e+00	NO
4,77521447755417e+00	-6,38602313834431e+00	NO
6,95065812684617e+00	-4,22940454322102e+00	NO
2,42545680619797e+00	-3,18883523780110e+00	NO
6,92465190507493e+00	-4,54678497153523e+00	NO
7,73745135881028e+00	-4,48189649420979e+00	NO
7,25231341935715e+00	-6,45602378684285e+00	NO
5,99542502976975e+00	-4,71975288230183e+00	NO
4,50962714768967e+00	-4,16623744803670e+00	NO
5,40235499955735e+00	-4,04043826895955e+00	NO
6,92799119569382e+00	-4,08978805381062e+00	NO
6,70414380647263e+00	-5,12065849143269e+00	NO
4,10801105119309e+00	-5,14303884345296e+00	NO
7,75657729722581e+00	-5,35090455847981e+00	NO
8,01623229600510e+00	-5,87071571189168e+00	NO
5,87858514405808e+00	-3,24257693129780e+00	NO
7,63354234315476e+00	-4,32342395621541e+00	NO
5,89717845536790e+00	-4,40400705176594e+00	NO
4,25853805162034e+00	-5,73906907874348e+00	NO
1,09841518022141e+00	-5,49524888831380e+00	NO
7,04855804063401e+00	-4,25151262122395e+00	NO
5,61899642564377e+00	-5,03909311133626e+00	NO
8,58739062324378e-01	-5,19219550925496e+00	NO
5,02489785768113e+00	-5,60030755835774e+00	NO
3,95882873155198e+00	-4,54205951529744e+00	NO
7,57045964814744e+00	-5,52215204077962e+00	NO
6,70983056642136e+00	-6,74361572104695e+00	NO
4,57711152650437e+00	-5,20399150687459e+00	NO
8,33411674119553e+00	-1,25275565131307e+01	NO
4,42971114732346e+00	-5,46999177771809e+00	NO
7,80084590531907e+00	-4,33511028128865e+00	NO
7,61938409425339e+00	-4,91297778922322e+00	NO
7,07003812409959e+00	-4,41862592536214e+00	NO
7,63051204301438e+00	-4,54959068137410e+00	NO
5,81674174882493e+00	-4,34799871283772e+00	NO
7,55974559403977e+00	-5,31190547782185e+00	NO
6,04872588731370e+00	-4,95678624945882e+00	NO
9,36055227294776e-01	-5,73075542289021e+00	NO
5,78282718278489e+00	-5,12229213553670e+00	NO
2,36800174333176e+00	-5,23028621512654e+00	NO
7,43476657487473e+00	-4,77804527121785e+00	NO
6,07592038728318e+00	-6,02467975455525e+00	NO
6,56774310685715e+00	-8,02464876013997e+00	NO
7,76397494889817e+00	-5,30360660392049e+00	NO
6,45667771913132e+00	-6,78682098227742e+00	NO
3,81426362611375e+00	-7,11355361777547e+00	NO
5,47860507585129e+00	-3,34681305724385e+00	NO
6,94201497651658e+00	-5,37394294577840e+00	NO
4,66371850587449e+00	-4,68158397513631e+00	NO
1,57942990876755e+00	-4,40430173712971e+00	NO
4,13940171815476e+00	-5,08488187628987e+00	NO
7,53101091004929e+00	-6,84238014060261e+00	NO
6,69696120835862e+00	-5,45289573508504e+00	NO
1,69991831399521e+00	-4,79280481177571e+00	NO
7,26109914399705e+00	-6,19403133231404e+00	NO
5,66219215013108e+00	-4,81832847434285e+00	NO
6,44420604325852e+00	-4,28994569617512e+00	NO
5,35980729676804e+00	-4,07451591330769e+00	NO
7,79200915910325e+00	-6,84381685096028e+00	NO
5,57647018052659e+00	-5,86481437522175e+00	NO
6,92879848100266e+00	-4,56431064444783e+00	NO
4,43113307572922e+00	-4,23850068885091e+00	NO
7,17286281205735e+00	-4,60809717017415e+00	NO
7,53949718095383e+00	-6,72686920005086e+00	NO
7,44286326982102e+00	-5,46348295050862e+00	NO
4,71308688737473e+00	-4,42455062705281e+00	NO
7,60586194612107e+00	-5,17397985297444e+00	NO
7,54572372056565e+00	-5,73719463187459e+00	NO
6,11957482911667e+00	-4,20938691931966e+00	NO
7,57809905625901e+00	-4,24805459815266e+00	NO
6,25702266313157e+00	-5,04655179816487e+00	NO
6,12044076539597e+00	-4,00774488288167e+00	NO
6,42764310456834e+00	-3,95217666465047e+00	NO
7,39291076280198e+00	-5,44103536444905e+00	NO
4,82297496415696e+00	-3,44124827224019e+00	NO
5,25035600282273e+00	-3,86089382010701e+00	NO
6,46368102647385e+00	-6,61621913748982e+00	NO
7,35950975038132e+00	-4,30662545996907e+00	NO
7,27110843278489e+00	-4,87476453620198e+00	NO
7,47527961350999e+00	-4,60616073447468e+00	NO
4,47359304048142e+00	-4,59978065329793e+00	NO
7,48827771760544e+00	-4,80193195182088e+00	NO
7,37121705628953e+00	-1,31107026084066e+01	NO
1,13561348535142e+00	-4,66310748893025e+00	NO
6,57332877732834e+00	-4,64479122000935e+00	NO
4,03314904786667e+00	-5,00289068061116e+00	NO
5,43557767488084e+00	-3,53975066977742e+00	NO
4,59859304048142e+00	-4,00842962104085e+00	NO
6,76583604432664e+00	-4,27876338797810e+00	NO
7,44163541413865e+00	-3,85068807440999e+00	NO
7,76410274125657e+00	-5,43052539664509e+00	NO
3,74479417420945e+00	-5,70786151725056e+00	NO
5,26193503953538e+00	-3,89136466819050e+00	NO
7,01335219956956e+00	-4,07803020316365e+00	NO
5,17830447770676e+00	-5,88322076636555e+00	NO
7,01453523255906e+00	-4,71186027365925e+00	NO
5,80409221269211e+00	-5,61575231391194e+00	NO
5,57225112535081e+00	-6,22177944022420e+00	NO
5,16197328187546e+00	-3,62663111525777e+00	NO
4,20916156388840e+00	-3,90281829673054e+00	NO
7,91156081773362e+00	-1,20950709326864e+01	NO
5,98972348786912e+00	-6,26174554663899e+00	NO
4,12013988114915e+00	-5,64513835746052e+00	NO
5,52662496186814e+00	-5,38699588614705e+00	NO
5,63324765779099e+00	-5,31707725363972e+00	NO
6,59858874894700e+00	-4,71947393256428e+00	NO
7,77294807054124e+00	-6,53430137473347e+00	NO
-2,77950327731458e-01	-5,41173658210042e+00	NO
6,06338004685959e+00	-2,36799177962544e+00	NO
5,98841313935837e+00	-5,48819026786092e+00	NO
7,29223374940476e+00	-4,71000966864827e+00	NO
5,24965314485154e+00	-4,91277561026814e+00	NO
2,50566248513779e+00	-5,28013620215657e+00	NO
1,69634418107590e+00	-5,85783920127156e+00	NO
7,61519937135300e+00	-4,96908340293172e+00	NO
1,31512574769578e+00	-5,01491699057820e+00	NO
5,38177661515793e+00	-4,17738923865559e+00	NO
6,02854089356980e+00	-5,61335716086629e+00	NO
6,38150434114060e+00	-4,62889776068928e+00	NO
7,59489421464524e+00	-5,16843328315022e+00	NO
2,31389264680466e+00	-6,28739509421590e+00	NO
1,06800417520127e+00	-5,38600454169514e+00	NO
5,29272250749192e+00	-5,63789377051594e+00	NO
1,41318111039719e+00	-4,72189721900227e+00	NO
7,35602550126633e+00	-5,90413293677571e+00	NO
6,35166911698899e+00	-4,90470704871419e+00	NO
7,92628268815598e+00	-5,69224510031941e+00	NO
7,68904809571824e+00	-4,89219722586873e+00	NO
6,79875783540330e+00	-4,03269967871907e+00	NO
4,83151464082322e+00	-5,11596689063313e+00	NO
6,21959952928147e+00	-3,73927888709309e+00	NO
9,77852626815650e-01	-5,83249721366170e+00	NO
6,60563449479661e+00	-5,19377336341145e+00	NO
3,99200801469407e+00	-5,89773902732136e+00	NO
6,44897584535203e+00	-6,40735492545369e+00	NO
7,70990399934373e+00	-4,50447187262776e+00	NO
5,46892861939988e+00	-4,70581540900471e+00	NO
3,32657913781724e+00	-4,56029615241292e+00	NO
5,31570462800584e+00	-3,31077513533833e+00	NO
5,60526876069626e+00	-4,33165654975178e+00	NO
8,58997984901282e-01	-5,41095933753255e+00	NO
1,21739284612260e+00	-5,96669254142049e+00	NO
4,74704198457322e+00	-5,25777826148274e+00	NO
6,91217259980759e+00	-4,68926534491780e+00	NO
5,72417907334885e+00	-4,07623729544881e+00	NO
5,99618129350266e+00	-4,84269676047566e+00	NO
7,85347728349290e+00	-5,81659850913289e+00	NO
4,96164779283127e+00	-4,06715497809651e+00	NO
7,52691297151169e+00	-4,48214111167195e+00	NO
5,15200976945481e+00	-4,79600677329304e+00	NO
7,22327594377122e+00	-6,52177152472737e+00	NO
7,45451192475876e+00	-4,45491180258992e+00	NO
5,74948768235764e+00	-4,72857818442586e+00	NO
7,54570273973069e+00	-5,90606651145222e+00	NO
7,50330094911179e+00	-4,77545986014607e+00	NO
5,49146871186814e+00	-6,13421783286336e+00	NO
7,19537620164475e+00	-4,02329358893635e+00	NO
7,64112500764451e+00	-5,25424966651204e+00	NO
4,56034068681321e+00	-5,31583270865681e+00	NO
7,86743907548508e+00	-1,22181225760579e+01	NO
2,47385696984849e+00	-4,83833799201253e+00	NO
6,82189063645920e+00	-5,46908912497761e+00	NO
6,64443902589402e+00	-4,83528385001424e+00	NO
7,86051349259934e+00	-5,28110513526204e+00	NO
4,98016194917283e+00	-4,46580705481770e+00	NO
7,07139997102341e+00	-4,76596603232625e+00	NO
6,83824328996262e+00	-4,36943206626179e+00	NO
4,96890859223923e+00	-5,27500591117146e+00	NO
7,41878728486619e+00	-4,88938054877522e+00	NO
6,12538032151780e+00	-4,76060733634236e+00	NO
5,50127009965501e+00	-5,27201328116658e+00	NO
7,13764409638962e+00	-4,91299877005818e+00	NO
6,39311532594285e+00	-3,92679366904500e+00	NO
6,11278399005744e-01	-5,02783593970540e+00	NO
5,97966985322556e+00	-4,11458978492024e+00	NO
7,54997567750535e+00	-4,68979844886067e+00	NO
7,65788726426682e+00	-5,60889873343709e+00	NO
6,78749128356787e-01	-5,01880988913777e+00	NO
6,10721234895310e+00	-3,94145927268269e+00	NO
6,72305898286423e+00	-4,67927226859334e+00	NO
2,36315230943284e+00	-5,19030484992268e+00	NO
6,32388476945481e+00	-5,16731414633992e+00	NO
5,94604949571213e+00	-5,25930318671467e+00	NO
4,51536206819138e+00	-4,81352433997395e+00	NO
5,92853049851975e+00	-4,48820695716145e+00	NO
5,88869886018357e+00	-6,82568559485676e+00	NO
1,90307621575913e+00	-5,12008533316853e+00	NO
6,66032914735398e+00	-5,34000167685750e+00	NO
7,22722701646409e+00	-3,93756398993733e+00	NO
1,01374785520157e+00	-5,78331098395589e+00	NO
4,61803226090989e+00	-5,34373626548054e+00	NO
7,58860473252854e+00	-4,46384963828328e+00	NO
1,78837279893479e+00	-6,00984678107503e+00	NO
6,17162637330613e+00	-4,95775565940144e+00	NO
4,18000726319871e+00	-3,81161675292256e+00	NO
4,24061231233201e+00	-3,53857526618245e+00	NO
6,54455880738816e+00	-5,64301404792073e+00	NO
6,55391244508347e+00	-3,89804467993977e+00	NO
7,30364589311204e+00	-3,97491607505086e+00	NO
1,35121767140946e+00	-6,19101009207967e+00	NO
7,21385459519944e+00	-4,39209518271687e+00	NO
4,23793439485154e+00	-5,95480356055501e+00	NO
7,43557195283494e+00	-5,26079759436848e+00	NO
6,23100213624558e+00	-7,66875753241780e+00	NO
7,01108678356024e-01	-5,84133682090047e+00	NO
3,91274146653733e+00	-4,70964965659383e+00	NO
6,60140161134324e+00	-5,40820560294392e+00	NO
7,31022624589524e+00	-4,89143285590413e+00	NO
3,23449425317368e+00	-5,83622655707600e+00	NO
5,68511228181443e+00	-5,70911559897664e+00	NO
6,36047725297532e+00	-5,02024326163533e+00	NO
5,09425048448167e+00	-4,74692687827351e+00	NO
3,97857694245896e+00	-5,54268750983479e+00	NO
7,68423299409470e+00	-6,50124797660115e+00	NO
7,99749927140793e+00	-5,39136276084187e+00	NO
7,10370139695725e+00	-5,32161912757161e+00	NO
5,38837413407883e+00	-5,30145225363972e+00	NO
5,52097920991501e+00	-4,55624446707967e+00	NO
3,03207163430771e+00	-6,74573812323811e+00	NO
3,78577499009690e+00	-3,83033237296345e+00	NO
6,06388263322434e+00	-5,97755584555867e+00	NO
6,68933705903611e+00	-4,43847665625813e+00	NO
7,40331391908250e+00	-4,79779157477620e+00	NO
6,25363902665696e+00	-6,52805957633259e+00	NO
6,93255289569708e-01	-5,67698440390828e+00	NO
6,56148604966721e+00	-4,61090192633870e+00	NO
3,59239487268052e+00	-5,85711393195393e+00	NO
5,31847791291794e+00	-3,99252853232625e+00	NO
5,73662786103806e+00	-4,37283572989705e+00	NO
6,73657878414008e-01	-6,83056268531087e+00	NO
4,06005696870408e+00	-6,61248931723836e+00	NO
6,18191127397141e+00	-4,40274772483113e+00	NO
5,25180654145798e+00	-6,21094903784993e+00	NO
6,96734552003464e+00	-4,18314275580647e+00	NO
6,08105640031418e+00	-5,35669240790608e+00	NO
6,58376578904709e+00	-5,62318954306843e+00	NO
4,89212874986252e+00	-7,18420276480916e+00	NO
5,85362748719773e+00	-4,90868196326497e+00	NO
4,87562923051438e+00	-4,22426805335286e+00	NO
6,65021257020554e+00	-4,14761838752034e+00	NO
5,84138755418381e+00	-4,08944139319661e+00	NO
2,81758980371079e+00	-5,47240123587849e+00	NO
4,72671441651902e+00	-3,72767934638264e+00	NO
7,62637452699265e+00	-6,62272796469929e+00	NO
3,56571535684189e+00	-4,02206287223103e+00	NO
4,15052060700974e+00	-4,05428562003377e+00	NO
5,61923150636277e+00	-5,44780263739827e+00	NO
5,75226287461838e+00	-5,40260705786946e+00	NO
6,22742633439622e+00	-4,19900188285115e+00	NO
6,72846393205247e+00	-5,44514093238118e+00	NO
1,46371953107438e+00	-5,41968211966756e+00	NO
1,23615972615800e+00	-5,52481517630818e+00	NO
7,91631679154954e+00	-5,85127267676594e+00	NO
7,05515508271775e+00	-4,49591121512654e+00	NO
7,48517779923997e+00	-5,17635783988240e+00	NO
7,40753535844407e+00	-5,37911758261922e+00	NO
5,31690768815598e+00	-5,48765621024373e+00	NO
7,85219459153733e+00	-1,29859724982381e+01	NO
6,30641965486130e+00	-6,02395686942342e+00	NO
7,79362468339524e+00	-5,46603736716511e+00	NO
5,91899995423875e+00	-5,55406150656941e+00	NO
7,80144672013840e+00	-4,56548127967122e+00	NO
7,82329158403001e+00	-5,71869668799641e+00	NO
6,13888530351243e+00	-4,21172771292927e+00	NO
6,76882056809983e+00	-3,96620759803059e+00	NO
6,21463088609299e+00	-4,16756448584798e+00	NO
6,41288165666184e+00	-5,48436841803792e+00	NO
7,51864270783982e+00	-5,96847543555501e+00	NO
7,35971145249924e+00	-5,74849424201253e+00	NO
3,83646373368821e+00	-4,08305272895100e+00	NO
6,67335538484177e+00	-5,46858749228718e+00	NO
5,78524903871140e+00	-4,34945783454182e+00	NO
4,22630672074876e+00	-5,21371564704182e+00	NO
1,91306237794480e+00	-6,99784717398884e+00	NO
5,45922402955613e+00	-4,30369291144612e+00	NO
5,85543946839890e+00	-3,80825314360860e+00	NO
1,59100417710862e+00	-4,20224437552693e+00	NO
6,19752626039109e+00	-5,30104360419514e+00	NO
7,11308269120774e+00	-5,66172990638020e+00	NO
1,03262261964402e+00	-4,53533897238972e+00	NO
6,99037484742722e+00	-6,01874122458699e+00	NO
7,25389175035081e+00	-5,32437095481160e+00	NO
7,27106647111497e+00	-4,25011071997884e+00	NO
7,12047128297410e+00	-5,56425628501179e+00	NO
7,08181123353562e+00	-1,20017577155233e+01	NO
2,63868431665024e+00	-4,60615119773152e+00	NO
7,21265010453782e+00	-5,21868190604451e+00	NO
3,64674954034409e+00	-6,27439937430623e+00	NO
6,40456132508835e+00	-5,65577993232014e+00	NO
6,02845172502122e+00	-4,57589683371785e+00	NO
3,05100230790696e+00	-4,73056993323567e+00	NO
2,62402014352402e+00	-5,68639955359700e+00	NO
3,49526743508896e+00	-5,99174985724690e+00	NO
6,18592052079758e+00	-5,45769271689656e+00	NO
7,49606732942185e+00	-6,83057889777425e+00	NO
5,71184901811204e+00	-4,10370311576131e+00	NO
6,87670020677170e+00	-5,03907213050130e+00	NO
4,16649131394944e+00	-7,00201091605427e+00	NO
7,15031985856614e+00	-5,49077949362996e+00	NO
7,38293199159226e+00	-5,58809909659627e+00	NO
3,89654712297043e+00	-6,95140132743123e+00	NO
6,89040546037278e+00	-4,53019723731282e+00	NO
6,75245885469041e+00	-4,17621097403767e+00	NO
7,74265079118333e+00	-4,48565969306233e+00	NO
7,74396400071702e+00	-5,13473615485432e+00	NO
7,57948236085496e+00	-4,04690990287068e+00	NO
7,31328086473069e+00	-4,69101056891682e+00	NO
7,23451070405564e+00	-4,20070323783162e+00	NO
7,08268956758103e+00	-4,57200155097249e+00	NO
5,61416749574265e+00	-5,18164357978108e+00	NO
7,14929895021042e+00	-4,35075054007771e+00	NO
7,05656079866013e+00	-4,83045062857869e+00	NO
6,67614774324021e+00	-4,73747167426350e+00	NO
1,99507884599290e+00	-5,08619127112630e+00	NO
5,44182710267625e+00	-6,75000772315266e+00	NO
[truncated: 47,725 more rows]

## Sheet: d_piechart
highlight	n	prop	ypos
cells_not_in_clones	38155	76,73	38,365
cells_in_clones	11569	23,27	11,635

## Sheet: e
celltype	avg_number_of_cells_per_clone	stdev	sem	number_of_clones
immune_clones	29,48	69,81	7,62	84
non_immune_clones	4	4,42	0,09	2276
all_clones	4,9	14,58	0,3	2360

## Sheet: f
type	count	fraction
ACTE1	421	3,64
ACTE2	1679	14,51
COP1	1098	9,49
CR	149	1,29
DGGRC1	33	0,29
DGGRC2	7	0,06
DGNBL1	931	8,05
EPEN	16	0,14
MFOL2	385	3,33
MGL1	1142	9,87
MGL3	1298	11,22
MOL1	444	3,84
MSN1	44	0,38
NFOL1	495	4,28
OBDOP	3	0,03
OBNBL3	498	4,3
OBNBL5	6	0,05
OPC	1281	11,07
PVM1	36	0,31
RGDG	228	1,97
RGSZ	99	0,86
SZNBL	778	6,72
TEGLU1	7	0,06
TEGLU10	40	0,35
TEGLU11	38	0,33
TEGLU12	6	0,05
TEGLU16	2	0,02
TEGLU18	35	0,3
TEGLU2	46	0,4
TEGLU23	14	0,12
TEGLU24	77	0,67
TEGLU3	65	0,56
TEGLU4	6	0,05
TEGLU7	112	0,97
TEGLU8	27	0,23
TEINH16	9	0,08
TEINH21	6	0,05
TEINH4	8	0,07

## Sheet: g_barplot
type	condition	count	fraction
ACTE1	in_clones	421	12,08
ACTE1	not_in_clones	3063	87,92
ACTE2	in_clones	1679	12,34
ACTE2	not_in_clones	11931	87,66
COP1	in_clones	1098	26,42
COP1	not_in_clones	3058	73,58
CR	in_clones	149	6,12
CR	not_in_clones	2287	93,88
DGGRC1	in_clones	33	47,83
DGGRC1	not_in_clones	36	52,17
DGGRC2	in_clones	7	13,73
DGGRC2	not_in_clones	44	86,27
DGNBL1	in_clones	931	46,3
DGNBL1	not_in_clones	1080	53,7
EPEN	in_clones	16	3,29
EPEN	not_in_clones	471	96,71
MFOL2	in_clones	385	32,57
MFOL2	not_in_clones	797	67,43
MGL1	in_clones	1142	36,23
MGL1	not_in_clones	2010	63,77
MGL3	in_clones	1298	63,88
MGL3	not_in_clones	734	36,12
MOL1	in_clones	444	54,21
MOL1	not_in_clones	375	45,79
MSN1	in_clones	44	15,02
MSN1	not_in_clones	249	84,98
NFOL1	in_clones	495	29,8
NFOL1	not_in_clones	1166	70,2
OBDOP	in_clones	3	9,09
OBDOP	not_in_clones	30	90,91
OBNBL3	in_clones	498	41,78
OBNBL3	not_in_clones	694	58,22
OBNBL5	in_clones	6	11,11
OBNBL5	not_in_clones	48	88,89
OPC	in_clones	1281	20,53
OPC	not_in_clones	4960	79,47
PVM1	in_clones	36	38,71
PVM1	not_in_clones	57	61,29
RGDG	in_clones	228	23,03
RGDG	not_in_clones	762	76,97
RGSZ	in_clones	99	18,1
RGSZ	not_in_clones	448	81,9
SZNBL	in_clones	778	33,43
SZNBL	not_in_clones	1549	66,57
TEGLU1	in_clones	7	53,85
TEGLU1	not_in_clones	6	46,15
TEGLU10	in_clones	40	24,24
TEGLU10	not_in_clones	125	75,76
TEGLU11	in_clones	38	19,9
TEGLU11	not_in_clones	153	80,1
TEGLU12	in_clones	6	12
TEGLU12	not_in_clones	44	88
TEGLU16	in_clones	2	2,53
TEGLU16	not_in_clones	77	97,47
TEGLU18	in_clones	35	10,17
TEGLU18	not_in_clones	309	89,83
TEGLU2	in_clones	46	11,53
TEGLU2	not_in_clones	353	88,47
TEGLU23	in_clones	14	25
TEGLU23	not_in_clones	42	75
TEGLU24	in_clones	77	45,83
TEGLU24	not_in_clones	91	54,17
TEGLU3	in_clones	65	20,5
TEGLU3	not_in_clones	252	79,5
TEGLU4	in_clones	6	6,12
TEGLU4	not_in_clones	92	93,88
TEGLU7	in_clones	112	23,24
TEGLU7	not_in_clones	370	76,76
TEGLU8	in_clones	27	14,84
TEGLU8	not_in_clones	155	85,16
TEINH16	in_clones	9	12,16
TEINH16	not_in_clones	65	87,84
TEINH18	not_in_clones	6	100
TEINH19	not_in_clones	24	100
TEINH21	in_clones	6	7,79
TEINH21	not_in_clones	71	92,21
TEINH4	in_clones	8	10,13
TEINH4	not_in_clones	71	89,87

## Sheet: g_dotplot
type	condition	region	count	fraction
ACTE1	in_clones	cortex	166	10,01
ACTE1	in_clones	hippocampus	230	13,88
ACTE1	in_clones	striatum	25	14,79
ACTE1	not_in_clones	cortex	1492	89,99
ACTE1	not_in_clones	hippocampus	1427	86,12
ACTE1	not_in_clones	striatum	144	85,21
ACTE2	in_clones	cortex	654	9,04
ACTE2	in_clones	hippocampus	651	15,55
ACTE2	in_clones	striatum	374	17,09
ACTE2	not_in_clones	cortex	6582	90,96
ACTE2	not_in_clones	hippocampus	3535	84,45
ACTE2	not_in_clones	striatum	1814	82,91
COP1	in_clones	cortex	372	20,29
COP1	in_clones	hippocampus	387	34,52
COP1	in_clones	striatum	339	28,2
COP1	not_in_clones	cortex	1461	79,71
COP1	not_in_clones	hippocampus	734	65,48
COP1	not_in_clones	striatum	863	71,8
CR	in_clones	cortex	53	5,28
CR	in_clones	hippocampus	96	6,7
CR	not_in_clones	cortex	951	94,72
CR	not_in_clones	hippocampus	1336	93,3
DGGRC1	in_clones	hippocampus	33	47,83
DGGRC1	not_in_clones	hippocampus	36	52,17
DGGRC2	in_clones	hippocampus	7	13,73
DGGRC2	not_in_clones	hippocampus	44	86,27
DGNBL1	in_clones	hippocampus	931	46,3
DGNBL1	not_in_clones	hippocampus	1080	53,7
EPEN	in_clones	cortex	2	1,32
EPEN	in_clones	hippocampus	9	4,92
EPEN	in_clones	striatum	5	3,27
EPEN	not_in_clones	cortex	149	98,68
EPEN	not_in_clones	hippocampus	174	95,08
EPEN	not_in_clones	striatum	148	96,73
MFOL2	in_clones	cortex	135	25,76
MFOL2	in_clones	hippocampus	79	59,85
MFOL2	in_clones	striatum	171	32,51
MFOL2	not_in_clones	cortex	389	74,24
MFOL2	not_in_clones	hippocampus	53	40,15
MFOL2	not_in_clones	striatum	355	67,49
MGL1	in_clones	cortex	773	43,35
MGL1	in_clones	hippocampus	86	38,22
MGL1	in_clones	striatum	283	24,74
MGL1	not_in_clones	cortex	1010	56,65
MGL1	not_in_clones	hippocampus	139	61,78
MGL1	not_in_clones	striatum	861	75,26
MGL3	in_clones	cortex	1000	77,52
MGL3	in_clones	hippocampus	181	32,97
MGL3	in_clones	striatum	117	60,62
MGL3	not_in_clones	cortex	290	22,48
MGL3	not_in_clones	hippocampus	368	67,03
MGL3	not_in_clones	striatum	76	39,38
MOL1	in_clones	cortex	116	52,49
MOL1	in_clones	hippocampus	64	53,78
MOL1	in_clones	striatum	264	55,11
MOL1	not_in_clones	cortex	105	47,51
MOL1	not_in_clones	hippocampus	55	46,22
MOL1	not_in_clones	striatum	215	44,89
MSN1	in_clones	striatum	44	15,02
MSN1	not_in_clones	striatum	249	84,98
NFOL1	in_clones	cortex	226	29,54
NFOL1	in_clones	hippocampus	90	37,04
NFOL1	in_clones	striatum	179	27,41
NFOL1	not_in_clones	cortex	539	70,46
NFOL1	not_in_clones	hippocampus	153	62,96
NFOL1	not_in_clones	striatum	474	72,59
OBDOP	in_clones	cortex	3	9,09
OBDOP	not_in_clones	cortex	30	90,91
OBNBL3	in_clones	cortex	73	25,89
OBNBL3	in_clones	striatum	425	46,7
OBNBL3	not_in_clones	cortex	209	74,11
OBNBL3	not_in_clones	striatum	485	53,3
OBNBL5	in_clones	cortex	6	11,11
OBNBL5	not_in_clones	cortex	48	88,89
OPC	in_clones	cortex	532	15,73
OPC	in_clones	hippocampus	444	27,11
OPC	in_clones	striatum	305	24,98
OPC	not_in_clones	cortex	2850	84,27
OPC	not_in_clones	hippocampus	1194	72,89
OPC	not_in_clones	striatum	916	75,02
PVM1	in_clones	cortex	4	30,77
PVM1	in_clones	hippocampus	18	33,96
PVM1	in_clones	striatum	14	51,85
PVM1	not_in_clones	cortex	9	69,23
PVM1	not_in_clones	hippocampus	35	66,04
PVM1	not_in_clones	striatum	13	48,15
RGDG	in_clones	hippocampus	228	23,03
RGDG	not_in_clones	hippocampus	762	76,97
RGSZ	in_clones	striatum	99	18,1
RGSZ	not_in_clones	striatum	448	81,9
SZNBL	in_clones	cortex	57	17,54
SZNBL	in_clones	hippocampus	261	37,5
SZNBL	in_clones	striatum	460	35,22
SZNBL	not_in_clones	cortex	268	82,46
SZNBL	not_in_clones	hippocampus	435	62,5
SZNBL	not_in_clones	striatum	846	64,78
TEGLU1	in_clones	cortex	7	53,85
TEGLU1	not_in_clones	cortex	6	46,15
TEGLU10	in_clones	cortex	40	24,24
TEGLU10	not_in_clones	cortex	125	75,76
TEGLU11	in_clones	cortex	38	19,9
TEGLU11	not_in_clones	cortex	153	80,1
TEGLU12	in_clones	cortex	6	12
TEGLU12	not_in_clones	cortex	44	88
TEGLU16	in_clones	cortex	2	2,53
TEGLU16	not_in_clones	cortex	77	97,47
TEGLU18	in_clones	cortex	35	10,17
TEGLU18	not_in_clones	cortex	309	89,83
TEGLU2	in_clones	cortex	46	11,53
TEGLU2	not_in_clones	cortex	353	88,47
TEGLU23	in_clones	hippocampus	14	25
TEGLU23	not_in_clones	hippocampus	42	75
TEGLU24	in_clones	hippocampus	77	45,83
TEGLU24	not_in_clones	hippocampus	91	54,17
TEGLU3	in_clones	cortex	65	20,5
TEGLU3	not_in_clones	cortex	252	79,5
TEGLU4	in_clones	cortex	6	6,12
TEGLU4	not_in_clones	cortex	92	93,88
TEGLU7	in_clones	cortex	112	23,24
TEGLU7	not_in_clones	cortex	370	76,76
TEGLU8	in_clones	cortex	27	14,84
TEGLU8	not_in_clones	cortex	155	85,16
TEINH16	in_clones	cortex	9	12,16
TEINH16	not_in_clones	cortex	65	87,84
TEINH18	not_in_clones	cortex	6	100
TEINH19	not_in_clones	cortex	24	100
TEINH21	in_clones	cortex	6	7,79
TEINH21	not_in_clones	cortex	71	92,21
TEINH4	in_clones	cortex	8	10,13
TEINH4	not_in_clones	cortex	71	89,87
