# Supplementary material for: Clonal relations in the mouse brain revealed by single-cell and spatial transcriptomics
Source: Nat Neurosci. 2022 Feb 24;25(3):285–94. doi: 10.1038/s41593-022-01011-x (PMC8904259; doi:10.1038/s41593-022-01011-x)
Supplement: Source Data Fig. 3 — Statistical Source Data [file 41593_2022_1011_MOESM9_ESM.xlsx]

## Sheet: a
cloneID	cortex	striatum	hippocampus
1	0,9681647940074907	0,0299625468164794	0,00187265917602996
2	0,9750000000000000	0,0187500000000000	0,00625000000000000
3	1,0000000000000000	0,0000000000000000	0,00000000000000000
4	1,0000000000000000	0,0000000000000000	0,00000000000000000
5	1,0000000000000000	0,0000000000000000	0,00000000000000000
6	1,0000000000000000	0,0000000000000000	0,00000000000000000
7	1,0000000000000000	0,0000000000000000	0,00000000000000000
8	1,0000000000000000	0,0000000000000000	0,00000000000000000
9	1,0000000000000000	0,0000000000000000	0,00000000000000000
10	1,0000000000000000	0,0000000000000000	0,00000000000000000
11	1,0000000000000000	0,0000000000000000	0,00000000000000000
12	1,0000000000000000	0,0000000000000000	0,00000000000000000
13	0,7142857142857143	0,0000000000000000	0,28571428571428570
14	1,0000000000000000	0,0000000000000000	0,00000000000000000
15	1,0000000000000000	0,0000000000000000	0,00000000000000000
16	0,5000000000000000	0,0000000000000000	0,50000000000000000
17	0,1250000000000000	0,0000000000000000	0,87500000000000000
18	0,0142857142857143	0,0000000000000000	0,98571428571428577
19	0,2000000000000000	0,0000000000000000	0,80000000000000004
20	0,7500000000000000	0,2500000000000000	0,00000000000000000
21	1,0000000000000000	0,0000000000000000	0,00000000000000000
22	1,0000000000000000	0,0000000000000000	0,00000000000000000
23	0,5000000000000000	0,5000000000000000	0,00000000000000000
24	1,0000000000000000	0,0000000000000000	0,00000000000000000
25	1,0000000000000000	0,0000000000000000	0,00000000000000000
26	0,6666666666666666	0,3333333333333333	0,00000000000000000
27	1,0000000000000000	0,0000000000000000	0,00000000000000000
28	1,0000000000000000	0,0000000000000000	0,00000000000000000
29	0,3076923076923077	0,0000000000000000	0,69230769230769229
30	1,0000000000000000	0,0000000000000000	0,00000000000000000
31	1,0000000000000000	0,0000000000000000	0,00000000000000000
32	1,0000000000000000	0,0000000000000000	0,00000000000000000
33	1,0000000000000000	0,0000000000000000	0,00000000000000000
34	1,0000000000000000	0,0000000000000000	0,00000000000000000
35	0,6666666666666666	0,0000000000000000	0,33333333333333331
36	0,2000000000000000	0,0000000000000000	0,80000000000000004
37	1,0000000000000000	0,0000000000000000	0,00000000000000000
38	0,5000000000000000	0,0000000000000000	0,50000000000000000
39	0,3333333333333333	0,0000000000000000	0,66666666666666663
40	0,6000000000000000	0,4000000000000000	0,00000000000000000
41	0,2142857142857143	0,0000000000000000	0,78571428571428570
42	1,0000000000000000	0,0000000000000000	0,00000000000000000
43	1,0000000000000000	0,0000000000000000	0,00000000000000000
44	1,0000000000000000	0,0000000000000000	0,00000000000000000
45	1,0000000000000000	0,0000000000000000	0,00000000000000000
46	1,0000000000000000	0,0000000000000000	0,00000000000000000
47	1,0000000000000000	0,0000000000000000	0,00000000000000000
48	1,0000000000000000	0,0000000000000000	0,00000000000000000
49	1,0000000000000000	0,0000000000000000	0,00000000000000000
50	1,0000000000000000	0,0000000000000000	0,00000000000000000
51	0,5000000000000000	0,0000000000000000	0,50000000000000000
52	0,6666666666666666	0,3333333333333333	0,00000000000000000
53	1,0000000000000000	0,0000000000000000	0,00000000000000000
54	1,0000000000000000	0,0000000000000000	0,00000000000000000
55	1,0000000000000000	0,0000000000000000	0,00000000000000000
56	1,0000000000000000	0,0000000000000000	0,00000000000000000
57	0,5000000000000000	0,5000000000000000	0,00000000000000000
58	1,0000000000000000	0,0000000000000000	0,00000000000000000
59	1,0000000000000000	0,0000000000000000	0,00000000000000000
60	1,0000000000000000	0,0000000000000000	0,00000000000000000
61	1,0000000000000000	0,0000000000000000	0,00000000000000000
62	1,0000000000000000	0,0000000000000000	0,00000000000000000
63	1,0000000000000000	0,0000000000000000	0,00000000000000000
64	1,0000000000000000	0,0000000000000000	0,00000000000000000
65	0,5000000000000000	0,5000000000000000	0,00000000000000000
66	1,0000000000000000	0,0000000000000000	0,00000000000000000
67	0,5000000000000000	0,0000000000000000	0,50000000000000000
68	1,0000000000000000	0,0000000000000000	0,00000000000000000
69	1,0000000000000000	0,0000000000000000	0,00000000000000000
70	0,5000000000000000	0,5000000000000000	0,00000000000000000
71	0,5000000000000000	0,0000000000000000	0,50000000000000000
72	1,0000000000000000	0,0000000000000000	0,00000000000000000
73	1,0000000000000000	0,0000000000000000	0,00000000000000000
74	0,5000000000000000	0,0000000000000000	0,50000000000000000
75	0,5000000000000000	0,0000000000000000	0,50000000000000000
76	1,0000000000000000	0,0000000000000000	0,00000000000000000
77	0,5000000000000000	0,5000000000000000	0,00000000000000000
78	1,0000000000000000	0,0000000000000000	0,00000000000000000
79	1,0000000000000000	0,0000000000000000	0,00000000000000000
80	1,0000000000000000	0,0000000000000000	0,00000000000000000
81	0,5000000000000000	0,0000000000000000	0,50000000000000000
82	0,3333333333333333	0,0000000000000000	0,66666666666666663
83	0,5000000000000000	0,5000000000000000	0,00000000000000000
84	1,0000000000000000	0,0000000000000000	0,00000000000000000
85	0,2857142857142857	0,0000000000000000	0,71428571428571430
86	1,0000000000000000	0,0000000000000000	0,00000000000000000
87	0,5000000000000000	0,5000000000000000	0,00000000000000000
88	0,1666666666666667	0,0000000000000000	0,83333333333333337
89	0,5000000000000000	0,5000000000000000	0,00000000000000000
90	0,5000000000000000	0,5000000000000000	0,00000000000000000
91	0,0000000000000000	0,0000000000000000	1,00000000000000000
92	0,0000000000000000	0,0000000000000000	1,00000000000000000
93	0,0000000000000000	0,0000000000000000	1,00000000000000000
94	0,0000000000000000	0,0000000000000000	1,00000000000000000
95	0,0000000000000000	0,0000000000000000	1,00000000000000000
96	0,0000000000000000	0,0000000000000000	1,00000000000000000
97	0,0000000000000000	0,0000000000000000	1,00000000000000000
98	0,0000000000000000	0,0000000000000000	1,00000000000000000
99	0,0000000000000000	0,0000000000000000	1,00000000000000000
100	0,0000000000000000	0,0000000000000000	1,00000000000000000
101	0,0000000000000000	0,0000000000000000	1,00000000000000000
102	0,0000000000000000	0,0000000000000000	1,00000000000000000
103	0,0000000000000000	0,0000000000000000	1,00000000000000000
104	0,0000000000000000	0,0000000000000000	1,00000000000000000
105	0,0000000000000000	0,0000000000000000	1,00000000000000000
106	0,0000000000000000	0,0000000000000000	1,00000000000000000
107	0,0000000000000000	0,0000000000000000	1,00000000000000000
108	0,0000000000000000	0,0000000000000000	1,00000000000000000
109	0,0000000000000000	0,0000000000000000	1,00000000000000000
110	0,0000000000000000	0,0000000000000000	1,00000000000000000
111	0,0000000000000000	0,0000000000000000	1,00000000000000000
112	0,0000000000000000	0,0000000000000000	1,00000000000000000
113	0,0000000000000000	0,0000000000000000	1,00000000000000000
114	0,0000000000000000	0,0000000000000000	1,00000000000000000
115	0,0000000000000000	0,0000000000000000	1,00000000000000000
116	0,0000000000000000	0,0000000000000000	1,00000000000000000
117	0,0000000000000000	0,0000000000000000	1,00000000000000000
118	0,0000000000000000	0,0000000000000000	1,00000000000000000
119	0,0000000000000000	0,0000000000000000	1,00000000000000000
120	0,0000000000000000	0,0000000000000000	1,00000000000000000
121	0,0000000000000000	0,0000000000000000	1,00000000000000000
122	0,0000000000000000	0,0000000000000000	1,00000000000000000
123	0,0000000000000000	0,0000000000000000	1,00000000000000000
124	0,0000000000000000	0,0000000000000000	1,00000000000000000
125	0,0000000000000000	0,0000000000000000	1,00000000000000000
126	0,0000000000000000	0,0000000000000000	1,00000000000000000
127	0,0000000000000000	0,0000000000000000	1,00000000000000000
128	0,0000000000000000	0,0000000000000000	1,00000000000000000
129	0,0000000000000000	0,0000000000000000	1,00000000000000000
130	0,0000000000000000	0,0000000000000000	1,00000000000000000
131	0,0000000000000000	0,0000000000000000	1,00000000000000000
132	0,0000000000000000	0,0000000000000000	1,00000000000000000
133	0,0000000000000000	0,0000000000000000	1,00000000000000000
134	0,0000000000000000	0,0000000000000000	1,00000000000000000
135	0,0000000000000000	0,0000000000000000	1,00000000000000000
136	0,0000000000000000	0,0000000000000000	1,00000000000000000
137	0,0000000000000000	0,0000000000000000	1,00000000000000000
138	0,0000000000000000	0,0000000000000000	1,00000000000000000
139	0,0000000000000000	0,0000000000000000	1,00000000000000000
140	0,0000000000000000	0,0000000000000000	1,00000000000000000
141	0,0000000000000000	0,0000000000000000	1,00000000000000000
142	0,0000000000000000	0,0000000000000000	1,00000000000000000
143	0,0000000000000000	0,0000000000000000	1,00000000000000000
144	0,0000000000000000	0,0000000000000000	1,00000000000000000
145	0,0000000000000000	0,0000000000000000	1,00000000000000000
146	0,0000000000000000	0,0000000000000000	1,00000000000000000
147	0,0000000000000000	0,0000000000000000	1,00000000000000000
148	0,0000000000000000	0,0000000000000000	1,00000000000000000
149	0,0000000000000000	0,0000000000000000	1,00000000000000000
150	0,0000000000000000	0,0000000000000000	1,00000000000000000
151	0,0000000000000000	0,0000000000000000	1,00000000000000000
152	0,0000000000000000	0,0000000000000000	1,00000000000000000
153	0,0000000000000000	0,0000000000000000	1,00000000000000000
154	0,0000000000000000	0,0000000000000000	1,00000000000000000
155	0,0000000000000000	0,0000000000000000	1,00000000000000000
156	0,0000000000000000	0,0000000000000000	1,00000000000000000
157	0,0000000000000000	0,0000000000000000	1,00000000000000000
158	0,0000000000000000	0,0000000000000000	1,00000000000000000
159	0,0000000000000000	0,0000000000000000	1,00000000000000000
160	0,0000000000000000	0,0000000000000000	1,00000000000000000
161	0,0000000000000000	0,0000000000000000	1,00000000000000000
162	0,0000000000000000	0,0000000000000000	1,00000000000000000
163	0,0000000000000000	0,0000000000000000	1,00000000000000000
164	0,0000000000000000	0,0000000000000000	1,00000000000000000
165	0,0000000000000000	0,0000000000000000	1,00000000000000000
166	0,0000000000000000	0,0000000000000000	1,00000000000000000
167	0,0000000000000000	0,0000000000000000	1,00000000000000000
168	0,0000000000000000	0,0000000000000000	1,00000000000000000
169	0,0000000000000000	0,0000000000000000	1,00000000000000000
170	0,0000000000000000	0,0000000000000000	1,00000000000000000
171	0,0000000000000000	0,0000000000000000	1,00000000000000000
172	0,0000000000000000	1,0000000000000000	0,00000000000000000
173	0,0000000000000000	1,0000000000000000	0,00000000000000000
174	0,0000000000000000	1,0000000000000000	0,00000000000000000
175	0,0000000000000000	1,0000000000000000	0,00000000000000000
176	0,0000000000000000	1,0000000000000000	0,00000000000000000
177	0,0000000000000000	1,0000000000000000	0,00000000000000000
178	0,0000000000000000	1,0000000000000000	0,00000000000000000
179	0,0000000000000000	1,0000000000000000	0,00000000000000000
180	0,0000000000000000	1,0000000000000000	0,00000000000000000
181	0,0000000000000000	1,0000000000000000	0,00000000000000000
182	0,0000000000000000	1,0000000000000000	0,00000000000000000
183	0,0000000000000000	1,0000000000000000	0,00000000000000000
184	0,0000000000000000	1,0000000000000000	0,00000000000000000
185	0,0000000000000000	1,0000000000000000	0,00000000000000000
186	0,0000000000000000	1,0000000000000000	0,00000000000000000
187	0,0000000000000000	1,0000000000000000	0,00000000000000000
188	0,0000000000000000	1,0000000000000000	0,00000000000000000
189	0,0000000000000000	1,0000000000000000	0,00000000000000000
190	0,0000000000000000	1,0000000000000000	0,00000000000000000
191	0,0000000000000000	1,0000000000000000	0,00000000000000000
192	0,0000000000000000	1,0000000000000000	0,00000000000000000
193	0,0000000000000000	1,0000000000000000	0,00000000000000000
194	0,0000000000000000	1,0000000000000000	0,00000000000000000
195	0,0000000000000000	1,0000000000000000	0,00000000000000000
196	0,0000000000000000	1,0000000000000000	0,00000000000000000
197	0,0000000000000000	1,0000000000000000	0,00000000000000000
198	0,0000000000000000	1,0000000000000000	0,00000000000000000
199	0,0000000000000000	1,0000000000000000	0,00000000000000000
200	0,0000000000000000	1,0000000000000000	0,00000000000000000
201	0,0000000000000000	1,0000000000000000	0,00000000000000000
202	0,5000000000000000	0,5000000000000000	0,00000000000000000
203	1,0000000000000000	0,0000000000000000	0,00000000000000000
204	0,6666666666666666	0,3333333333333333	0,00000000000000000
205	0,7500000000000000	0,2500000000000000	0,00000000000000000
206	1,0000000000000000	0,0000000000000000	0,00000000000000000
207	0,5000000000000000	0,0000000000000000	0,50000000000000000
208	0,7777777777777778	0,2222222222222222	0,00000000000000000
209	1,0000000000000000	0,0000000000000000	0,00000000000000000
210	1,0000000000000000	0,0000000000000000	0,00000000000000000
211	1,0000000000000000	0,0000000000000000	0,00000000000000000
212	0,9000000000000000	0,0000000000000000	0,10000000000000001
213	1,0000000000000000	0,0000000000000000	0,00000000000000000
214	1,0000000000000000	0,0000000000000000	0,00000000000000000
215	0,5000000000000000	0,5000000000000000	0,00000000000000000
216	1,0000000000000000	0,0000000000000000	0,00000000000000000
217	1,0000000000000000	0,0000000000000000	0,00000000000000000
218	1,0000000000000000	0,0000000000000000	0,00000000000000000
219	0,8333333333333334	0,1666666666666667	0,00000000000000000
220	1,0000000000000000	0,0000000000000000	0,00000000000000000
221	0,7500000000000000	0,2500000000000000	0,00000000000000000
222	1,0000000000000000	0,0000000000000000	0,00000000000000000
223	0,9000000000000000	0,1000000000000000	0,00000000000000000
224	0,9090909090909091	0,0909090909090909	0,00000000000000000
225	1,0000000000000000	0,0000000000000000	0,00000000000000000
226	1,0000000000000000	0,0000000000000000	0,00000000000000000
227	1,0000000000000000	0,0000000000000000	0,00000000000000000
228	0,8888888888888888	0,1111111111111111	0,00000000000000000
229	1,0000000000000000	0,0000000000000000	0,00000000000000000
230	1,0000000000000000	0,0000000000000000	0,00000000000000000
231	0,8571428571428571	0,1428571428571428	0,00000000000000000
232	1,0000000000000000	0,0000000000000000	0,00000000000000000
233	1,0000000000000000	0,0000000000000000	0,00000000000000000
234	1,0000000000000000	0,0000000000000000	0,00000000000000000
235	0,5000000000000000	0,5000000000000000	0,00000000000000000
236	1,0000000000000000	0,0000000000000000	0,00000000000000000
237	1,0000000000000000	0,0000000000000000	0,00000000000000000
238	1,0000000000000000	0,0000000000000000	0,00000000000000000
239	1,0000000000000000	0,0000000000000000	0,00000000000000000
240	1,0000000000000000	0,0000000000000000	0,00000000000000000
241	0,5000000000000000	0,0000000000000000	0,50000000000000000
242	1,0000000000000000	0,0000000000000000	0,00000000000000000
243	0,8571428571428571	0,0000000000000000	0,14285714285714285
244	1,0000000000000000	0,0000000000000000	0,00000000000000000
245	1,0000000000000000	0,0000000000000000	0,00000000000000000
246	1,0000000000000000	0,0000000000000000	0,00000000000000000
247	0,2500000000000000	0,7500000000000000	0,00000000000000000
248	1,0000000000000000	0,0000000000000000	0,00000000000000000
249	0,8333333333333334	0,1666666666666667	0,00000000000000000
250	1,0000000000000000	0,0000000000000000	0,00000000000000000
251	1,0000000000000000	0,0000000000000000	0,00000000000000000
252	0,5000000000000000	0,0000000000000000	0,50000000000000000
253	1,0000000000000000	0,0000000000000000	0,00000000000000000
254	0,5000000000000000	0,0000000000000000	0,50000000000000000
255	0,6666666666666666	0,0000000000000000	0,33333333333333331
256	0,8333333333333334	0,1666666666666667	0,00000000000000000
257	1,0000000000000000	0,0000000000000000	0,00000000000000000
258	1,0000000000000000	0,0000000000000000	0,00000000000000000
259	0,5000000000000000	0,5000000000000000	0,00000000000000000
260	1,0000000000000000	0,0000000000000000	0,00000000000000000
261	0,9090909090909091	0,0909090909090909	0,00000000000000000
262	1,0000000000000000	0,0000000000000000	0,00000000000000000
263	1,0000000000000000	0,0000000000000000	0,00000000000000000
264	0,8333333333333334	0,1666666666666667	0,00000000000000000
265	0,6666666666666666	0,0000000000000000	0,33333333333333331
266	0,8000000000000000	0,2000000000000000	0,00000000000000000
267	0,5000000000000000	0,5000000000000000	0,00000000000000000
268	0,5000000000000000	0,0000000000000000	0,50000000000000000
269	0,8181818181818182	0,0000000000000000	0,18181818181818182
270	1,0000000000000000	0,0000000000000000	0,00000000000000000
271	1,0000000000000000	0,0000000000000000	0,00000000000000000
272	1,0000000000000000	0,0000000000000000	0,00000000000000000
273	1,0000000000000000	0,0000000000000000	0,00000000000000000
274	0,7500000000000000	0,0000000000000000	0,25000000000000000
275	0,5000000000000000	0,5000000000000000	0,00000000000000000
276	1,0000000000000000	0,0000000000000000	0,00000000000000000
277	0,2857142857142857	0,7142857142857143	0,00000000000000000
278	0,5000000000000000	0,0000000000000000	0,50000000000000000
279	0,3076923076923077	0,0000000000000000	0,69230769230769229
280	0,5000000000000000	0,0000000000000000	0,50000000000000000
281	1,0000000000000000	0,0000000000000000	0,00000000000000000
282	1,0000000000000000	0,0000000000000000	0,00000000000000000
283	1,0000000000000000	0,0000000000000000	0,00000000000000000
284	1,0000000000000000	0,0000000000000000	0,00000000000000000
285	1,0000000000000000	0,0000000000000000	0,00000000000000000
286	1,0000000000000000	0,0000000000000000	0,00000000000000000
287	1,0000000000000000	0,0000000000000000	0,00000000000000000
288	1,0000000000000000	0,0000000000000000	0,00000000000000000
289	1,0000000000000000	0,0000000000000000	0,00000000000000000
290	1,0000000000000000	0,0000000000000000	0,00000000000000000
291	1,0000000000000000	0,0000000000000000	0,00000000000000000
292	1,0000000000000000	0,0000000000000000	0,00000000000000000
293	1,0000000000000000	0,0000000000000000	0,00000000000000000
294	1,0000000000000000	0,0000000000000000	0,00000000000000000
295	0,6000000000000000	0,4000000000000000	0,00000000000000000
296	1,0000000000000000	0,0000000000000000	0,00000000000000000
297	0,1428571428571428	0,0000000000000000	0,85714285714285710
298	1,0000000000000000	0,0000000000000000	0,00000000000000000
299	0,6000000000000000	0,4000000000000000	0,00000000000000000
300	1,0000000000000000	0,0000000000000000	0,00000000000000000
301	1,0000000000000000	0,0000000000000000	0,00000000000000000
302	1,0000000000000000	0,0000000000000000	0,00000000000000000
303	0,5000000000000000	0,0000000000000000	0,50000000000000000
304	1,0000000000000000	0,0000000000000000	0,00000000000000000
305	1,0000000000000000	0,0000000000000000	0,00000000000000000
306	0,7142857142857143	0,2857142857142857	0,00000000000000000
307	1,0000000000000000	0,0000000000000000	0,00000000000000000
308	0,2500000000000000	0,0000000000000000	0,75000000000000000
309	1,0000000000000000	0,0000000000000000	0,00000000000000000
310	1,0000000000000000	0,0000000000000000	0,00000000000000000
311	0,0434782608695652	0,0000000000000000	0,95652173913043481
312	0,3333333333333333	0,6666666666666666	0,00000000000000000
313	0,2857142857142857	0,0000000000000000	0,71428571428571430
314	1,0000000000000000	0,0000000000000000	0,00000000000000000
315	1,0000000000000000	0,0000000000000000	0,00000000000000000
316	0,6666666666666666	0,3333333333333333	0,00000000000000000
317	1,0000000000000000	0,0000000000000000	0,00000000000000000
318	1,0000000000000000	0,0000000000000000	0,00000000000000000
319	1,0000000000000000	0,0000000000000000	0,00000000000000000
320	0,5000000000000000	0,0000000000000000	0,50000000000000000
321	1,0000000000000000	0,0000000000000000	0,00000000000000000
322	1,0000000000000000	0,0000000000000000	0,00000000000000000
323	1,0000000000000000	0,0000000000000000	0,00000000000000000
324	0,0555555555555556	0,0000000000000000	0,94444444444444442
325	1,0000000000000000	0,0000000000000000	0,00000000000000000
326	1,0000000000000000	0,0000000000000000	0,00000000000000000
327	0,5000000000000000	0,0000000000000000	0,50000000000000000
328	1,0000000000000000	0,0000000000000000	0,00000000000000000
329	1,0000000000000000	0,0000000000000000	0,00000000000000000
330	0,6666666666666666	0,1666666666666667	0,16666666666666666
331	0,0714285714285714	0,0000000000000000	0,92857142857142860
332	0,8000000000000000	0,0000000000000000	0,20000000000000001
333	1,0000000000000000	0,0000000000000000	0,00000000000000000
334	1,0000000000000000	0,0000000000000000	0,00000000000000000
335	1,0000000000000000	0,0000000000000000	0,00000000000000000
336	1,0000000000000000	0,0000000000000000	0,00000000000000000
337	1,0000000000000000	0,0000000000000000	0,00000000000000000
338	1,0000000000000000	0,0000000000000000	0,00000000000000000
339	1,0000000000000000	0,0000000000000000	0,00000000000000000
340	1,0000000000000000	0,0000000000000000	0,00000000000000000
341	0,0571428571428571	0,0000000000000000	0,94285714285714284
342	0,8000000000000000	0,2000000000000000	0,00000000000000000
343	1,0000000000000000	0,0000000000000000	0,00000000000000000
344	1,0000000000000000	0,0000000000000000	0,00000000000000000
345	1,0000000000000000	0,0000000000000000	0,00000000000000000
346	0,5000000000000000	0,5000000000000000	0,00000000000000000
347	1,0000000000000000	0,0000000000000000	0,00000000000000000
348	1,0000000000000000	0,0000000000000000	0,00000000000000000
349	1,0000000000000000	0,0000000000000000	0,00000000000000000
350	0,6666666666666666	0,2222222222222222	0,11111111111111110
351	1,0000000000000000	0,0000000000000000	0,00000000000000000
352	1,0000000000000000	0,0000000000000000	0,00000000000000000
353	0,7500000000000000	0,2500000000000000	0,00000000000000000
354	1,0000000000000000	0,0000000000000000	0,00000000000000000
355	1,0000000000000000	0,0000000000000000	0,00000000000000000
356	0,3333333333333333	0,6666666666666666	0,00000000000000000
357	0,2500000000000000	0,7500000000000000	0,00000000000000000
358	1,0000000000000000	0,0000000000000000	0,00000000000000000
359	0,5000000000000000	0,0000000000000000	0,50000000000000000
360	1,0000000000000000	0,0000000000000000	0,00000000000000000
361	0,5000000000000000	0,0000000000000000	0,50000000000000000
362	1,0000000000000000	0,0000000000000000	0,00000000000000000
363	0,5000000000000000	0,0000000000000000	0,50000000000000000
364	1,0000000000000000	0,0000000000000000	0,00000000000000000
365	1,0000000000000000	0,0000000000000000	0,00000000000000000
366	1,0000000000000000	0,0000000000000000	0,00000000000000000
367	0,7500000000000000	0,0000000000000000	0,25000000000000000
368	0,7500000000000000	0,0000000000000000	0,25000000000000000
369	1,0000000000000000	0,0000000000000000	0,00000000000000000
370	1,0000000000000000	0,0000000000000000	0,00000000000000000
371	0,6666666666666666	0,3333333333333333	0,00000000000000000
372	1,0000000000000000	0,0000000000000000	0,00000000000000000
373	1,0000000000000000	0,0000000000000000	0,00000000000000000
374	1,0000000000000000	0,0000000000000000	0,00000000000000000
375	1,0000000000000000	0,0000000000000000	0,00000000000000000
376	1,0000000000000000	0,0000000000000000	0,00000000000000000
377	1,0000000000000000	0,0000000000000000	0,00000000000000000
378	0,5000000000000000	0,5000000000000000	0,00000000000000000
379	1,0000000000000000	0,0000000000000000	0,00000000000000000
380	0,3333333333333333	0,6666666666666666	0,00000000000000000
381	1,0000000000000000	0,0000000000000000	0,00000000000000000
382	1,0000000000000000	0,0000000000000000	0,00000000000000000
383	1,0000000000000000	0,0000000000000000	0,00000000000000000
384	1,0000000000000000	0,0000000000000000	0,00000000000000000
385	1,0000000000000000	0,0000000000000000	0,00000000000000000
386	1,0000000000000000	0,0000000000000000	0,00000000000000000
387	1,0000000000000000	0,0000000000000000	0,00000000000000000
388	0,5000000000000000	0,0000000000000000	0,50000000000000000
389	0,5000000000000000	0,5000000000000000	0,00000000000000000
390	1,0000000000000000	0,0000000000000000	0,00000000000000000
391	1,0000000000000000	0,0000000000000000	0,00000000000000000
392	0,7500000000000000	0,0000000000000000	0,25000000000000000
393	1,0000000000000000	0,0000000000000000	0,00000000000000000
394	0,3333333333333333	0,0000000000000000	0,66666666666666663
395	1,0000000000000000	0,0000000000000000	0,00000000000000000
396	0,3333333333333333	0,0000000000000000	0,66666666666666663
397	1,0000000000000000	0,0000000000000000	0,00000000000000000
398	1,0000000000000000	0,0000000000000000	0,00000000000000000
399	1,0000000000000000	0,0000000000000000	0,00000000000000000
400	1,0000000000000000	0,0000000000000000	0,00000000000000000
401	0,5000000000000000	0,5000000000000000	0,00000000000000000
402	0,5000000000000000	0,0000000000000000	0,50000000000000000
403	1,0000000000000000	0,0000000000000000	0,00000000000000000
404	1,0000000000000000	0,0000000000000000	0,00000000000000000
405	1,0000000000000000	0,0000000000000000	0,00000000000000000
406	1,0000000000000000	0,0000000000000000	0,00000000000000000
407	1,0000000000000000	0,0000000000000000	0,00000000000000000
408	1,0000000000000000	0,0000000000000000	0,00000000000000000
409	1,0000000000000000	0,0000000000000000	0,00000000000000000
410	1,0000000000000000	0,0000000000000000	0,00000000000000000
411	0,5000000000000000	0,5000000000000000	0,00000000000000000
412	0,0588235294117647	0,0000000000000000	0,94117647058823528
413	1,0000000000000000	0,0000000000000000	0,00000000000000000
414	0,2500000000000000	0,0000000000000000	0,75000000000000000
415	0,8571428571428571	0,1428571428571428	0,00000000000000000
416	0,3333333333333333	0,6666666666666666	0,00000000000000000
417	1,0000000000000000	0,0000000000000000	0,00000000000000000
418	0,7500000000000000	0,2500000000000000	0,00000000000000000
419	1,0000000000000000	0,0000000000000000	0,00000000000000000
420	0,5000000000000000	0,0000000000000000	0,50000000000000000
421	1,0000000000000000	0,0000000000000000	0,00000000000000000
422	1,0000000000000000	0,0000000000000000	0,00000000000000000
423	0,3333333333333333	0,0000000000000000	0,66666666666666663
424	1,0000000000000000	0,0000000000000000	0,00000000000000000
425	0,4000000000000000	0,0000000000000000	0,59999999999999998
426	1,0000000000000000	0,0000000000000000	0,00000000000000000
427	1,0000000000000000	0,0000000000000000	0,00000000000000000
428	1,0000000000000000	0,0000000000000000	0,00000000000000000
429	0,5000000000000000	0,5000000000000000	0,00000000000000000
430	1,0000000000000000	0,0000000000000000	0,00000000000000000
431	0,2000000000000000	0,8000000000000000	0,00000000000000000
432	0,0476190476190476	0,0000000000000000	0,95238095238095233
433	1,0000000000000000	0,0000000000000000	0,00000000000000000
434	1,0000000000000000	0,0000000000000000	0,00000000000000000
435	1,0000000000000000	0,0000000000000000	0,00000000000000000
436	1,0000000000000000	0,0000000000000000	0,00000000000000000
437	0,3333333333333333	0,0000000000000000	0,66666666666666663
438	1,0000000000000000	0,0000000000000000	0,00000000000000000
439	0,6666666666666666	0,3333333333333333	0,00000000000000000
440	0,5000000000000000	0,5000000000000000	0,00000000000000000
441	0,0333333333333333	0,0000000000000000	0,96666666666666667
442	0,6000000000000000	0,0000000000000000	0,40000000000000002
443	0,2500000000000000	0,0000000000000000	0,75000000000000000
444	0,5000000000000000	0,5000000000000000	0,00000000000000000
445	1,0000000000000000	0,0000000000000000	0,00000000000000000
446	1,0000000000000000	0,0000000000000000	0,00000000000000000
447	1,0000000000000000	0,0000000000000000	0,00000000000000000
448	0,5000000000000000	0,0000000000000000	0,50000000000000000
449	1,0000000000000000	0,0000000000000000	0,00000000000000000
450	0,5000000000000000	0,0000000000000000	0,50000000000000000
451	0,3333333333333333	0,6666666666666666	0,00000000000000000
452	1,0000000000000000	0,0000000000000000	0,00000000000000000
453	0,6666666666666666	0,3333333333333333	0,00000000000000000
454	0,5000000000000000	0,0000000000000000	0,50000000000000000
455	1,0000000000000000	0,0000000000000000	0,00000000000000000
456	1,0000000000000000	0,0000000000000000	0,00000000000000000
457	1,0000000000000000	0,0000000000000000	0,00000000000000000
458	1,0000000000000000	0,0000000000000000	0,00000000000000000
459	1,0000000000000000	0,0000000000000000	0,00000000000000000
460	0,6000000000000000	0,0000000000000000	0,40000000000000002
461	1,0000000000000000	0,0000000000000000	0,00000000000000000
462	1,0000000000000000	0,0000000000000000	0,00000000000000000
463	0,7500000000000000	0,2500000000000000	0,00000000000000000
464	0,5000000000000000	0,5000000000000000	0,00000000000000000
465	0,5000000000000000	0,5000000000000000	0,00000000000000000
466	1,0000000000000000	0,0000000000000000	0,00000000000000000
467	0,3333333333333333	0,6666666666666666	0,00000000000000000
468	1,0000000000000000	0,0000000000000000	0,00000000000000000
469	0,5000000000000000	0,0000000000000000	0,50000000000000000
470	0,5000000000000000	0,5000000000000000	0,00000000000000000
471	1,0000000000000000	0,0000000000000000	0,00000000000000000
472	0,5000000000000000	0,5000000000000000	0,00000000000000000
473	1,0000000000000000	0,0000000000000000	0,00000000000000000
474	1,0000000000000000	0,0000000000000000	0,00000000000000000
475	1,0000000000000000	0,0000000000000000	0,00000000000000000
476	0,5000000000000000	0,0000000000000000	0,50000000000000000
477	1,0000000000000000	0,0000000000000000	0,00000000000000000
478	1,0000000000000000	0,0000000000000000	0,00000000000000000
479	1,0000000000000000	0,0000000000000000	0,00000000000000000
480	0,5000000000000000	0,5000000000000000	0,00000000000000000
481	0,5000000000000000	0,0000000000000000	0,50000000000000000
482	0,5000000000000000	0,0000000000000000	0,50000000000000000
483	0,5000000000000000	0,5000000000000000	0,00000000000000000
484	0,5000000000000000	0,5000000000000000	0,00000000000000000
485	1,0000000000000000	0,0000000000000000	0,00000000000000000
486	1,0000000000000000	0,0000000000000000	0,00000000000000000
487	0,5000000000000000	0,5000000000000000	0,00000000000000000
488	1,0000000000000000	0,0000000000000000	0,00000000000000000
489	1,0000000000000000	0,0000000000000000	0,00000000000000000
490	1,0000000000000000	0,0000000000000000	0,00000000000000000
491	1,0000000000000000	0,0000000000000000	0,00000000000000000
492	1,0000000000000000	0,0000000000000000	0,00000000000000000
493	0,5000000000000000	0,0000000000000000	0,50000000000000000
494	1,0000000000000000	0,0000000000000000	0,00000000000000000
495	1,0000000000000000	0,0000000000000000	0,00000000000000000
496	1,0000000000000000	0,0000000000000000	0,00000000000000000
497	1,0000000000000000	0,0000000000000000	0,00000000000000000
498	0,1111111111111111	0,0000000000000000	0,88888888888888884
499	0,5000000000000000	0,0000000000000000	0,50000000000000000
500	1,0000000000000000	0,0000000000000000	0,00000000000000000
501	1,0000000000000000	0,0000000000000000	0,00000000000000000
502	1,0000000000000000	0,0000000000000000	0,00000000000000000
503	0,5000000000000000	0,5000000000000000	0,00000000000000000
504	1,0000000000000000	0,0000000000000000	0,00000000000000000
505	1,0000000000000000	0,0000000000000000	0,00000000000000000
506	0,1111111111111111	0,0000000000000000	0,88888888888888884
507	1,0000000000000000	0,0000000000000000	0,00000000000000000
508	0,5000000000000000	0,0000000000000000	0,50000000000000000
509	0,5000000000000000	0,5000000000000000	0,00000000000000000
510	0,3333333333333333	0,6666666666666666	0,00000000000000000
511	0,5000000000000000	0,0000000000000000	0,50000000000000000
512	0,6666666666666666	0,0000000000000000	0,33333333333333331
513	0,5000000000000000	0,5000000000000000	0,00000000000000000
514	0,5000000000000000	0,5000000000000000	0,00000000000000000
515	0,5000000000000000	0,0000000000000000	0,50000000000000000
516	0,3333333333333333	0,6666666666666666	0,00000000000000000
517	1,0000000000000000	0,0000000000000000	0,00000000000000000
518	0,5000000000000000	0,5000000000000000	0,00000000000000000
519	0,5000000000000000	0,5000000000000000	0,00000000000000000
520	1,0000000000000000	0,0000000000000000	0,00000000000000000
521	0,5000000000000000	0,5000000000000000	0,00000000000000000
522	1,0000000000000000	0,0000000000000000	0,00000000000000000
523	0,3333333333333333	0,6666666666666666	0,00000000000000000
524	0,5000000000000000	0,5000000000000000	0,00000000000000000
525	0,5000000000000000	0,5000000000000000	0,00000000000000000
526	1,0000000000000000	0,0000000000000000	0,00000000000000000
527	0,5000000000000000	0,0000000000000000	0,50000000000000000
528	0,5000000000000000	0,0000000000000000	0,50000000000000000
529	0,5000000000000000	0,5000000000000000	0,00000000000000000
530	0,2500000000000000	0,0000000000000000	0,75000000000000000
531	0,5000000000000000	0,5000000000000000	0,00000000000000000
532	0,5000000000000000	0,0000000000000000	0,50000000000000000
533	0,5000000000000000	0,5000000000000000	0,00000000000000000
534	0,5000000000000000	0,0000000000000000	0,50000000000000000
535	1,0000000000000000	0,0000000000000000	0,00000000000000000
536	0,5000000000000000	0,5000000000000000	0,00000000000000000
537	0,0000000000000000	0,0000000000000000	1,00000000000000000
538	0,5000000000000000	0,0000000000000000	0,50000000000000000
539	0,5000000000000000	0,5000000000000000	0,00000000000000000
540	0,0000000000000000	0,0000000000000000	1,00000000000000000
541	0,0000000000000000	0,0000000000000000	1,00000000000000000
542	0,0000000000000000	0,0000000000000000	1,00000000000000000
543	0,0000000000000000	0,0000000000000000	1,00000000000000000
544	0,0000000000000000	0,0000000000000000	1,00000000000000000
545	0,0000000000000000	0,0000000000000000	1,00000000000000000
546	0,0000000000000000	0,0000000000000000	1,00000000000000000
547	0,0000000000000000	0,0000000000000000	1,00000000000000000
548	0,0000000000000000	0,0000000000000000	1,00000000000000000
549	0,0000000000000000	0,0000000000000000	1,00000000000000000
550	0,0000000000000000	0,0000000000000000	1,00000000000000000
551	0,0000000000000000	0,0000000000000000	1,00000000000000000
552	0,0000000000000000	0,0000000000000000	1,00000000000000000
553	0,0000000000000000	0,0000000000000000	1,00000000000000000
554	0,0000000000000000	0,0000000000000000	1,00000000000000000
555	0,0000000000000000	0,0000000000000000	1,00000000000000000
556	0,0000000000000000	0,0000000000000000	1,00000000000000000
557	0,0000000000000000	0,0000000000000000	1,00000000000000000
558	0,0000000000000000	0,0000000000000000	1,00000000000000000
559	0,0000000000000000	0,0000000000000000	1,00000000000000000
560	0,0000000000000000	0,0000000000000000	1,00000000000000000
561	0,0000000000000000	0,0000000000000000	1,00000000000000000
562	0,0000000000000000	0,0000000000000000	1,00000000000000000
563	0,0000000000000000	0,0000000000000000	1,00000000000000000
564	0,0000000000000000	0,0000000000000000	1,00000000000000000
565	0,0000000000000000	0,0000000000000000	1,00000000000000000
566	0,0000000000000000	0,0000000000000000	1,00000000000000000
567	0,0000000000000000	0,0000000000000000	1,00000000000000000
568	0,0000000000000000	0,0000000000000000	1,00000000000000000
569	0,0000000000000000	0,0000000000000000	1,00000000000000000
570	0,0000000000000000	0,0000000000000000	1,00000000000000000
571	0,0000000000000000	0,0000000000000000	1,00000000000000000
572	0,0000000000000000	0,0000000000000000	1,00000000000000000
573	0,0000000000000000	0,0000000000000000	1,00000000000000000
574	0,0000000000000000	0,0000000000000000	1,00000000000000000
575	0,0000000000000000	0,0000000000000000	1,00000000000000000
576	0,0000000000000000	0,0000000000000000	1,00000000000000000
577	0,0000000000000000	0,0000000000000000	1,00000000000000000
578	0,0000000000000000	0,0000000000000000	1,00000000000000000
579	0,0000000000000000	0,0000000000000000	1,00000000000000000
580	0,0000000000000000	0,0000000000000000	1,00000000000000000
581	0,0000000000000000	0,0000000000000000	1,00000000000000000
582	0,0000000000000000	0,0000000000000000	1,00000000000000000
583	0,0000000000000000	0,0000000000000000	1,00000000000000000
584	0,0000000000000000	0,0000000000000000	1,00000000000000000
585	0,0000000000000000	0,0000000000000000	1,00000000000000000
586	0,0000000000000000	0,0000000000000000	1,00000000000000000
587	0,0000000000000000	0,0000000000000000	1,00000000000000000
588	0,0000000000000000	0,0000000000000000	1,00000000000000000
589	0,0000000000000000	0,0000000000000000	1,00000000000000000
590	0,0000000000000000	0,0000000000000000	1,00000000000000000
591	0,0000000000000000	0,0000000000000000	1,00000000000000000
592	0,0000000000000000	0,0000000000000000	1,00000000000000000
593	0,0000000000000000	0,0000000000000000	1,00000000000000000
594	0,0000000000000000	0,0000000000000000	1,00000000000000000
595	0,0000000000000000	0,0000000000000000	1,00000000000000000
596	0,0000000000000000	0,0000000000000000	1,00000000000000000
597	0,0000000000000000	0,0000000000000000	1,00000000000000000
598	0,0000000000000000	0,0000000000000000	1,00000000000000000
599	0,0000000000000000	0,0000000000000000	1,00000000000000000
600	0,0000000000000000	0,0000000000000000	1,00000000000000000
601	0,0000000000000000	0,0000000000000000	1,00000000000000000
602	0,0000000000000000	0,0000000000000000	1,00000000000000000
603	0,0000000000000000	0,0000000000000000	1,00000000000000000
604	0,0000000000000000	0,0000000000000000	1,00000000000000000
605	0,0000000000000000	0,0000000000000000	1,00000000000000000
606	0,0000000000000000	0,0000000000000000	1,00000000000000000
607	0,0000000000000000	0,0000000000000000	1,00000000000000000
608	0,0000000000000000	0,0000000000000000	1,00000000000000000
609	0,0000000000000000	0,0000000000000000	1,00000000000000000
610	0,0000000000000000	0,0000000000000000	1,00000000000000000
611	0,0000000000000000	0,0000000000000000	1,00000000000000000
612	0,0000000000000000	0,0000000000000000	1,00000000000000000
613	0,0000000000000000	0,0000000000000000	1,00000000000000000
614	0,0000000000000000	0,0000000000000000	1,00000000000000000
615	0,0000000000000000	0,0000000000000000	1,00000000000000000
616	0,0000000000000000	0,0000000000000000	1,00000000000000000
617	0,0000000000000000	0,0000000000000000	1,00000000000000000
618	0,0000000000000000	0,0000000000000000	1,00000000000000000
619	0,0000000000000000	0,0000000000000000	1,00000000000000000
620	0,0000000000000000	0,0000000000000000	1,00000000000000000
621	0,0000000000000000	0,0000000000000000	1,00000000000000000
622	0,0000000000000000	0,0000000000000000	1,00000000000000000
623	0,0000000000000000	0,0000000000000000	1,00000000000000000
624	0,0000000000000000	0,0000000000000000	1,00000000000000000
625	0,0000000000000000	0,0000000000000000	1,00000000000000000
626	0,0000000000000000	0,0000000000000000	1,00000000000000000
627	0,0000000000000000	0,0000000000000000	1,00000000000000000
628	0,0000000000000000	0,0000000000000000	1,00000000000000000
629	0,0000000000000000	0,0000000000000000	1,00000000000000000
630	0,0000000000000000	0,0000000000000000	1,00000000000000000
631	0,0000000000000000	0,0000000000000000	1,00000000000000000
632	0,0000000000000000	0,0000000000000000	1,00000000000000000
633	0,0000000000000000	0,0000000000000000	1,00000000000000000
634	0,0000000000000000	0,0000000000000000	1,00000000000000000
635	0,0000000000000000	0,0000000000000000	1,00000000000000000
636	0,0000000000000000	0,0000000000000000	1,00000000000000000
637	0,0000000000000000	0,0000000000000000	1,00000000000000000
638	0,0000000000000000	0,0000000000000000	1,00000000000000000
639	0,0000000000000000	0,0000000000000000	1,00000000000000000
640	0,0000000000000000	0,0000000000000000	1,00000000000000000
641	0,0000000000000000	0,0000000000000000	1,00000000000000000
642	0,0000000000000000	0,0000000000000000	1,00000000000000000
643	0,0000000000000000	0,0000000000000000	1,00000000000000000
644	0,0000000000000000	0,0000000000000000	1,00000000000000000
645	0,0000000000000000	0,0000000000000000	1,00000000000000000
646	0,0000000000000000	0,0000000000000000	1,00000000000000000
647	0,0000000000000000	0,0000000000000000	1,00000000000000000
648	0,0000000000000000	0,0000000000000000	1,00000000000000000
649	0,0000000000000000	0,0000000000000000	1,00000000000000000
650	0,0000000000000000	0,0000000000000000	1,00000000000000000
651	0,0000000000000000	0,0000000000000000	1,00000000000000000
652	0,0000000000000000	0,0000000000000000	1,00000000000000000
653	0,0000000000000000	0,0000000000000000	1,00000000000000000
654	0,0000000000000000	0,0000000000000000	1,00000000000000000
655	0,0000000000000000	0,0000000000000000	1,00000000000000000
656	0,0000000000000000	0,0000000000000000	1,00000000000000000
657	0,0000000000000000	0,0000000000000000	1,00000000000000000
658	0,0000000000000000	0,0000000000000000	1,00000000000000000
659	0,0000000000000000	0,0000000000000000	1,00000000000000000
660	0,0000000000000000	0,0000000000000000	1,00000000000000000
661	0,0000000000000000	0,0000000000000000	1,00000000000000000
662	0,0000000000000000	0,0000000000000000	1,00000000000000000
663	0,0000000000000000	0,0000000000000000	1,00000000000000000
664	0,0000000000000000	0,0000000000000000	1,00000000000000000
665	0,0000000000000000	0,0000000000000000	1,00000000000000000
666	0,0000000000000000	0,0000000000000000	1,00000000000000000
667	0,0000000000000000	0,0000000000000000	1,00000000000000000
668	0,0000000000000000	0,0000000000000000	1,00000000000000000
669	0,0000000000000000	0,0000000000000000	1,00000000000000000
670	0,0000000000000000	0,0000000000000000	1,00000000000000000
671	0,0000000000000000	0,0000000000000000	1,00000000000000000
672	0,0000000000000000	0,0000000000000000	1,00000000000000000
673	0,0000000000000000	0,0000000000000000	1,00000000000000000
674	0,0000000000000000	0,0000000000000000	1,00000000000000000
675	0,0000000000000000	0,0000000000000000	1,00000000000000000
676	0,0000000000000000	0,0000000000000000	1,00000000000000000
677	0,0000000000000000	0,0000000000000000	1,00000000000000000
678	0,0000000000000000	0,0000000000000000	1,00000000000000000
679	0,0000000000000000	0,0000000000000000	1,00000000000000000
680	0,0000000000000000	0,0000000000000000	1,00000000000000000
681	0,0000000000000000	0,0000000000000000	1,00000000000000000
682	0,0000000000000000	0,0000000000000000	1,00000000000000000
683	0,0000000000000000	0,0000000000000000	1,00000000000000000
684	0,0000000000000000	0,0000000000000000	1,00000000000000000
685	0,0000000000000000	0,0000000000000000	1,00000000000000000
686	0,0000000000000000	0,0000000000000000	1,00000000000000000
687	0,0000000000000000	0,0000000000000000	1,00000000000000000
688	0,0000000000000000	0,0000000000000000	1,00000000000000000
689	0,0000000000000000	0,0000000000000000	1,00000000000000000
690	0,0000000000000000	0,0000000000000000	1,00000000000000000
691	0,0000000000000000	0,0000000000000000	1,00000000000000000
692	0,0000000000000000	0,0000000000000000	1,00000000000000000
693	0,0000000000000000	0,0000000000000000	1,00000000000000000
694	0,0000000000000000	0,0000000000000000	1,00000000000000000
695	0,0000000000000000	0,0000000000000000	1,00000000000000000
696	0,0000000000000000	0,0000000000000000	1,00000000000000000
697	0,0000000000000000	0,0000000000000000	1,00000000000000000
698	0,0000000000000000	0,0000000000000000	1,00000000000000000
699	0,0000000000000000	0,0000000000000000	1,00000000000000000
700	0,0000000000000000	0,0000000000000000	1,00000000000000000
701	0,0000000000000000	1,0000000000000000	0,00000000000000000
702	0,0000000000000000	1,0000000000000000	0,00000000000000000
703	0,0000000000000000	1,0000000000000000	0,00000000000000000
704	0,0000000000000000	1,0000000000000000	0,00000000000000000
705	0,0000000000000000	1,0000000000000000	0,00000000000000000
706	0,0000000000000000	1,0000000000000000	0,00000000000000000
707	0,0000000000000000	1,0000000000000000	0,00000000000000000
708	0,0000000000000000	1,0000000000000000	0,00000000000000000
709	0,0000000000000000	1,0000000000000000	0,00000000000000000
710	0,0000000000000000	1,0000000000000000	0,00000000000000000
711	0,0000000000000000	1,0000000000000000	0,00000000000000000
712	0,0000000000000000	1,0000000000000000	0,00000000000000000
713	0,0000000000000000	1,0000000000000000	0,00000000000000000
714	0,0000000000000000	1,0000000000000000	0,00000000000000000
715	0,0000000000000000	1,0000000000000000	0,00000000000000000
716	0,0000000000000000	1,0000000000000000	0,00000000000000000
717	0,0000000000000000	1,0000000000000000	0,00000000000000000
718	0,0000000000000000	1,0000000000000000	0,00000000000000000
719	0,0000000000000000	1,0000000000000000	0,00000000000000000
720	0,0000000000000000	1,0000000000000000	0,00000000000000000
721	0,0000000000000000	1,0000000000000000	0,00000000000000000
722	0,0000000000000000	1,0000000000000000	0,00000000000000000
723	0,0000000000000000	1,0000000000000000	0,00000000000000000
724	0,0000000000000000	1,0000000000000000	0,00000000000000000
725	0,0000000000000000	1,0000000000000000	0,00000000000000000
726	0,0000000000000000	1,0000000000000000	0,00000000000000000
727	0,0000000000000000	1,0000000000000000	0,00000000000000000
728	0,0000000000000000	1,0000000000000000	0,00000000000000000
729	0,0000000000000000	1,0000000000000000	0,00000000000000000
730	0,0000000000000000	1,0000000000000000	0,00000000000000000
731	0,0000000000000000	1,0000000000000000	0,00000000000000000
732	0,0000000000000000	1,0000000000000000	0,00000000000000000
733	0,0000000000000000	1,0000000000000000	0,00000000000000000
734	0,0000000000000000	1,0000000000000000	0,00000000000000000
735	0,0000000000000000	1,0000000000000000	0,00000000000000000
736	0,0000000000000000	1,0000000000000000	0,00000000000000000
737	0,0000000000000000	1,0000000000000000	0,00000000000000000
738	0,0000000000000000	1,0000000000000000	0,00000000000000000
739	0,0000000000000000	1,0000000000000000	0,00000000000000000
740	0,0000000000000000	1,0000000000000000	0,00000000000000000
741	0,0000000000000000	1,0000000000000000	0,00000000000000000
742	0,0000000000000000	1,0000000000000000	0,00000000000000000
743	0,0000000000000000	1,0000000000000000	0,00000000000000000
744	0,0000000000000000	1,0000000000000000	0,00000000000000000
745	0,0000000000000000	1,0000000000000000	0,00000000000000000
746	0,0000000000000000	1,0000000000000000	0,00000000000000000
747	0,0000000000000000	1,0000000000000000	0,00000000000000000
748	0,0000000000000000	1,0000000000000000	0,00000000000000000
749	0,0000000000000000	1,0000000000000000	0,00000000000000000
750	0,0000000000000000	1,0000000000000000	0,00000000000000000
751	0,0000000000000000	1,0000000000000000	0,00000000000000000
752	0,0000000000000000	1,0000000000000000	0,00000000000000000
753	0,0000000000000000	1,0000000000000000	0,00000000000000000
754	0,0000000000000000	1,0000000000000000	0,00000000000000000
755	0,0000000000000000	1,0000000000000000	0,00000000000000000
756	0,0000000000000000	1,0000000000000000	0,00000000000000000
757	0,0000000000000000	1,0000000000000000	0,00000000000000000
758	0,0000000000000000	1,0000000000000000	0,00000000000000000
759	0,0000000000000000	1,0000000000000000	0,00000000000000000
760	0,0000000000000000	1,0000000000000000	0,00000000000000000
761	0,0000000000000000	1,0000000000000000	0,00000000000000000
762	0,0000000000000000	1,0000000000000000	0,00000000000000000
763	0,0000000000000000	1,0000000000000000	0,00000000000000000
764	0,0000000000000000	1,0000000000000000	0,00000000000000000
765	0,0000000000000000	1,0000000000000000	0,00000000000000000
766	0,0000000000000000	1,0000000000000000	0,00000000000000000
767	0,0000000000000000	1,0000000000000000	0,00000000000000000
768	0,0000000000000000	1,0000000000000000	0,00000000000000000
769	0,0000000000000000	1,0000000000000000	0,00000000000000000
770	0,0000000000000000	1,0000000000000000	0,00000000000000000
771	0,0000000000000000	1,0000000000000000	0,00000000000000000
772	0,0000000000000000	1,0000000000000000	0,00000000000000000
773	0,0000000000000000	1,0000000000000000	0,00000000000000000
774	0,0000000000000000	1,0000000000000000	0,00000000000000000
775	0,0000000000000000	1,0000000000000000	0,00000000000000000
776	0,0000000000000000	1,0000000000000000	0,00000000000000000
777	0,0000000000000000	1,0000000000000000	0,00000000000000000
778	0,0000000000000000	1,0000000000000000	0,00000000000000000
779	0,0000000000000000	1,0000000000000000	0,00000000000000000
780	1,0000000000000000	0,0000000000000000	0,00000000000000000
781	1,0000000000000000	0,0000000000000000	0,00000000000000000
782	1,0000000000000000	0,0000000000000000	0,00000000000000000
783	1,0000000000000000	0,0000000000000000	0,00000000000000000
784	0,9879518072289156	0,0120481927710843	0,00000000000000000
785	0,9800000000000000	0,0200000000000000	0,00000000000000000
786	0,9012345679012346	0,0987654320987654	0,00000000000000000
787	0,8333333333333334	0,1666666666666667	0,00000000000000000
788	1,0000000000000000	0,0000000000000000	0,00000000000000000
789	0,9449541284403670	0,0550458715596330	0,00000000000000000
790	1,0000000000000000	0,0000000000000000	0,00000000000000000
791	0,2428571428571429	0,7571428571428571	0,00000000000000000
792	1,0000000000000000	0,0000000000000000	0,00000000000000000
793	0,7619047619047619	0,0000000000000000	0,23809523809523808
794	0,9859154929577465	0,0000000000000000	0,01408450704225352
795	1,0000000000000000	0,0000000000000000	0,00000000000000000
796	1,0000000000000000	0,0000000000000000	0,00000000000000000
797	1,0000000000000000	0,0000000000000000	0,00000000000000000
798	1,0000000000000000	0,0000000000000000	0,00000000000000000
799	0,2898550724637681	0,7101449275362319	0,00000000000000000
800	1,0000000000000000	0,0000000000000000	0,00000000000000000
801	0,9130434782608695	0,0869565217391304	0,00000000000000000
802	1,0000000000000000	0,0000000000000000	0,00000000000000000
803	1,0000000000000000	0,0000000000000000	0,00000000000000000
804	0,6000000000000000	0,4000000000000000	0,00000000000000000
805	1,0000000000000000	0,0000000000000000	0,00000000000000000
806	0,3333333333333333	0,0000000000000000	0,66666666666666663
807	1,0000000000000000	0,0000000000000000	0,00000000000000000
808	0,9803921568627451	0,0196078431372549	0,00000000000000000
809	0,6000000000000000	0,4000000000000000	0,00000000000000000
810	0,5000000000000000	0,5000000000000000	0,00000000000000000
811	0,9318181818181818	0,0000000000000000	0,06818181818181818
812	1,0000000000000000	0,0000000000000000	0,00000000000000000
813	0,6666666666666666	0,3333333333333333	0,00000000000000000
814	0,8000000000000000	0,0000000000000000	0,20000000000000001
815	1,0000000000000000	0,0000000000000000	0,00000000000000000
816	1,0000000000000000	0,0000000000000000	0,00000000000000000
817	1,0000000000000000	0,0000000000000000	0,00000000000000000
818	1,0000000000000000	0,0000000000000000	0,00000000000000000
819	1,0000000000000000	0,0000000000000000	0,00000000000000000
820	0,6235294117647059	0,3764705882352941	0,00000000000000000
821	1,0000000000000000	0,0000000000000000	0,00000000000000000
822	1,0000000000000000	0,0000000000000000	0,00000000000000000
823	1,0000000000000000	0,0000000000000000	0,00000000000000000
824	0,5000000000000000	0,5000000000000000	0,00000000000000000
825	1,0000000000000000	0,0000000000000000	0,00000000000000000
826	1,0000000000000000	0,0000000000000000	0,00000000000000000
827	1,0000000000000000	0,0000000000000000	0,00000000000000000
828	1,0000000000000000	0,0000000000000000	0,00000000000000000
829	1,0000000000000000	0,0000000000000000	0,00000000000000000
830	1,0000000000000000	0,0000000000000000	0,00000000000000000
831	1,0000000000000000	0,0000000000000000	0,00000000000000000
832	0,3333333333333333	0,6666666666666666	0,00000000000000000
833	0,2000000000000000	0,8000000000000000	0,00000000000000000
834	1,0000000000000000	0,0000000000000000	0,00000000000000000
835	1,0000000000000000	0,0000000000000000	0,00000000000000000
836	1,0000000000000000	0,0000000000000000	0,00000000000000000
837	1,0000000000000000	0,0000000000000000	0,00000000000000000
838	0,7500000000000000	0,2500000000000000	0,00000000000000000
839	1,0000000000000000	0,0000000000000000	0,00000000000000000
840	1,0000000000000000	0,0000000000000000	0,00000000000000000
841	0,6000000000000000	0,4000000000000000	0,00000000000000000
842	1,0000000000000000	0,0000000000000000	0,00000000000000000
843	1,0000000000000000	0,0000000000000000	0,00000000000000000
844	0,8000000000000000	0,2000000000000000	0,00000000000000000
845	1,0000000000000000	0,0000000000000000	0,00000000000000000
846	1,0000000000000000	0,0000000000000000	0,00000000000000000
847	1,0000000000000000	0,0000000000000000	0,00000000000000000
848	1,0000000000000000	0,0000000000000000	0,00000000000000000
849	1,0000000000000000	0,0000000000000000	0,00000000000000000
850	1,0000000000000000	0,0000000000000000	0,00000000000000000
851	1,0000000000000000	0,0000000000000000	0,00000000000000000
852	0,6666666666666666	0,0000000000000000	0,33333333333333331
853	1,0000000000000000	0,0000000000000000	0,00000000000000000
854	1,0000000000000000	0,0000000000000000	0,00000000000000000
855	0,5000000000000000	0,0000000000000000	0,50000000000000000
856	0,6666666666666666	0,3333333333333333	0,00000000000000000
857	0,6666666666666666	0,3333333333333333	0,00000000000000000
858	0,6666666666666666	0,3333333333333333	0,00000000000000000
859	0,6666666666666666	0,3333333333333333	0,00000000000000000
860	1,0000000000000000	0,0000000000000000	0,00000000000000000
861	1,0000000000000000	0,0000000000000000	0,00000000000000000
862	1,0000000000000000	0,0000000000000000	0,00000000000000000
863	0,3333333333333333	0,6666666666666666	0,00000000000000000
864	1,0000000000000000	0,0000000000000000	0,00000000000000000
865	1,0000000000000000	0,0000000000000000	0,00000000000000000
866	0,1666666666666667	0,8333333333333334	0,00000000000000000
867	1,0000000000000000	0,0000000000000000	0,00000000000000000
868	1,0000000000000000	0,0000000000000000	0,00000000000000000
869	1,0000000000000000	0,0000000000000000	0,00000000000000000
870	1,0000000000000000	0,0000000000000000	0,00000000000000000
871	0,8000000000000000	0,2000000000000000	0,00000000000000000
872	1,0000000000000000	0,0000000000000000	0,00000000000000000
873	1,0000000000000000	0,0000000000000000	0,00000000000000000
874	0,6666666666666666	0,3333333333333333	0,00000000000000000
875	0,5000000000000000	0,5000000000000000	0,00000000000000000
876	0,6000000000000000	0,0500000000000000	0,34999999999999998
877	1,0000000000000000	0,0000000000000000	0,00000000000000000
878	1,0000000000000000	0,0000000000000000	0,00000000000000000
879	0,3333333333333333	0,0000000000000000	0,66666666666666663
880	1,0000000000000000	0,0000000000000000	0,00000000000000000
881	1,0000000000000000	0,0000000000000000	0,00000000000000000
882	1,0000000000000000	0,0000000000000000	0,00000000000000000
883	1,0000000000000000	0,0000000000000000	0,00000000000000000
884	0,3333333333333333	0,6666666666666666	0,00000000000000000
885	0,5000000000000000	0,0000000000000000	0,50000000000000000
886	0,7500000000000000	0,0000000000000000	0,25000000000000000
887	0,5000000000000000	0,5000000000000000	0,00000000000000000
888	1,0000000000000000	0,0000000000000000	0,00000000000000000
889	1,0000000000000000	0,0000000000000000	0,00000000000000000
890	1,0000000000000000	0,0000000000000000	0,00000000000000000
891	0,5000000000000000	0,5000000000000000	0,00000000000000000
892	1,0000000000000000	0,0000000000000000	0,00000000000000000
893	0,5000000000000000	0,0000000000000000	0,50000000000000000
894	1,0000000000000000	0,0000000000000000	0,00000000000000000
895	0,2000000000000000	0,8000000000000000	0,00000000000000000
896	1,0000000000000000	0,0000000000000000	0,00000000000000000
897	1,0000000000000000	0,0000000000000000	0,00000000000000000
898	1,0000000000000000	0,0000000000000000	0,00000000000000000
899	1,0000000000000000	0,0000000000000000	0,00000000000000000
900	1,0000000000000000	0,0000000000000000	0,00000000000000000
901	0,6666666666666666	0,3333333333333333	0,00000000000000000
902	0,5000000000000000	0,5000000000000000	0,00000000000000000
903	1,0000000000000000	0,0000000000000000	0,00000000000000000
904	0,5000000000000000	0,5000000000000000	0,00000000000000000
905	1,0000000000000000	0,0000000000000000	0,00000000000000000
906	1,0000000000000000	0,0000000000000000	0,00000000000000000
907	1,0000000000000000	0,0000000000000000	0,00000000000000000
908	1,0000000000000000	0,0000000000000000	0,00000000000000000
909	0,5000000000000000	0,5000000000000000	0,00000000000000000
910	1,0000000000000000	0,0000000000000000	0,00000000000000000
911	1,0000000000000000	0,0000000000000000	0,00000000000000000
912	1,0000000000000000	0,0000000000000000	0,00000000000000000
913	1,0000000000000000	0,0000000000000000	0,00000000000000000
914	1,0000000000000000	0,0000000000000000	0,00000000000000000
915	1,0000000000000000	0,0000000000000000	0,00000000000000000
916	0,7500000000000000	0,2500000000000000	0,00000000000000000
917	1,0000000000000000	0,0000000000000000	0,00000000000000000
918	0,1666666666666667	0,8333333333333334	0,00000000000000000
919	0,6000000000000000	0,4000000000000000	0,00000000000000000
920	1,0000000000000000	0,0000000000000000	0,00000000000000000
921	1,0000000000000000	0,0000000000000000	0,00000000000000000
922	1,0000000000000000	0,0000000000000000	0,00000000000000000
923	1,0000000000000000	0,0000000000000000	0,00000000000000000
924	1,0000000000000000	0,0000000000000000	0,00000000000000000
925	1,0000000000000000	0,0000000000000000	0,00000000000000000
926	0,3333333333333333	0,6666666666666666	0,00000000000000000
927	1,0000000000000000	0,0000000000000000	0,00000000000000000
928	1,0000000000000000	0,0000000000000000	0,00000000000000000
929	0,5000000000000000	0,0000000000000000	0,50000000000000000
930	1,0000000000000000	0,0000000000000000	0,00000000000000000
931	1,0000000000000000	0,0000000000000000	0,00000000000000000
932	1,0000000000000000	0,0000000000000000	0,00000000000000000
933	1,0000000000000000	0,0000000000000000	0,00000000000000000
934	1,0000000000000000	0,0000000000000000	0,00000000000000000
935	1,0000000000000000	0,0000000000000000	0,00000000000000000
936	0,5000000000000000	0,5000000000000000	0,00000000000000000
937	1,0000000000000000	0,0000000000000000	0,00000000000000000
938	1,0000000000000000	0,0000000000000000	0,00000000000000000
939	1,0000000000000000	0,0000000000000000	0,00000000000000000
940	1,0000000000000000	0,0000000000000000	0,00000000000000000
941	1,0000000000000000	0,0000000000000000	0,00000000000000000
942	0,3333333333333333	0,6666666666666666	0,00000000000000000
943	1,0000000000000000	0,0000000000000000	0,00000000000000000
944	0,5000000000000000	0,5000000000000000	0,00000000000000000
945	1,0000000000000000	0,0000000000000000	0,00000000000000000
946	0,5000000000000000	0,5000000000000000	0,00000000000000000
947	0,6666666666666666	0,3333333333333333	0,00000000000000000
948	1,0000000000000000	0,0000000000000000	0,00000000000000000
949	0,3333333333333333	0,6666666666666666	0,00000000000000000
950	1,0000000000000000	0,0000000000000000	0,00000000000000000
951	1,0000000000000000	0,0000000000000000	0,00000000000000000
952	1,0000000000000000	0,0000000000000000	0,00000000000000000
953	0,8750000000000000	0,1250000000000000	0,00000000000000000
954	1,0000000000000000	0,0000000000000000	0,00000000000000000
955	0,2222222222222222	0,7777777777777778	0,00000000000000000
956	1,0000000000000000	0,0000000000000000	0,00000000000000000
957	0,5000000000000000	0,0000000000000000	0,50000000000000000
958	1,0000000000000000	0,0000000000000000	0,00000000000000000
959	1,0000000000000000	0,0000000000000000	0,00000000000000000
960	0,5000000000000000	0,5000000000000000	0,00000000000000000
961	0,5000000000000000	0,5000000000000000	0,00000000000000000
962	0,5000000000000000	0,0000000000000000	0,50000000000000000
963	1,0000000000000000	0,0000000000000000	0,00000000000000000
964	1,0000000000000000	0,0000000000000000	0,00000000000000000
965	1,0000000000000000	0,0000000000000000	0,00000000000000000
966	1,0000000000000000	0,0000000000000000	0,00000000000000000
967	1,0000000000000000	0,0000000000000000	0,00000000000000000
968	1,0000000000000000	0,0000000000000000	0,00000000000000000
969	0,2500000000000000	0,7500000000000000	0,00000000000000000
970	1,0000000000000000	0,0000000000000000	0,00000000000000000
971	1,0000000000000000	0,0000000000000000	0,00000000000000000
972	1,0000000000000000	0,0000000000000000	0,00000000000000000
973	0,6666666666666666	0,3333333333333333	0,00000000000000000
974	0,3750000000000000	0,6250000000000000	0,00000000000000000
975	1,0000000000000000	0,0000000000000000	0,00000000000000000
976	1,0000000000000000	0,0000000000000000	0,00000000000000000
977	1,0000000000000000	0,0000000000000000	0,00000000000000000
978	1,0000000000000000	0,0000000000000000	0,00000000000000000
979	0,0769230769230769	0,0000000000000000	0,92307692307692313
980	1,0000000000000000	0,0000000000000000	0,00000000000000000
981	1,0000000000000000	0,0000000000000000	0,00000000000000000
982	1,0000000000000000	0,0000000000000000	0,00000000000000000
983	1,0000000000000000	0,0000000000000000	0,00000000000000000
984	1,0000000000000000	0,0000000000000000	0,00000000000000000
985	0,5000000000000000	0,0000000000000000	0,50000000000000000
986	0,5000000000000000	0,5000000000000000	0,00000000000000000
987	0,5000000000000000	0,5000000000000000	0,00000000000000000
988	1,0000000000000000	0,0000000000000000	0,00000000000000000
989	0,5000000000000000	0,5000000000000000	0,00000000000000000
990	1,0000000000000000	0,0000000000000000	0,00000000000000000
991	1,0000000000000000	0,0000000000000000	0,00000000000000000
992	0,6666666666666666	0,3333333333333333	0,00000000000000000
993	0,3333333333333333	0,6666666666666666	0,00000000000000000
994	1,0000000000000000	0,0000000000000000	0,00000000000000000
995	0,3333333333333333	0,0000000000000000	0,66666666666666663
996	1,0000000000000000	0,0000000000000000	0,00000000000000000
997	1,0000000000000000	0,0000000000000000	0,00000000000000000
998	1,0000000000000000	0,0000000000000000	0,00000000000000000
999	1,0000000000000000	0,0000000000000000	0,00000000000000000
1000	0,5000000000000000	0,5000000000000000	0,00000000000000000
1001	0,1666666666666667	0,8333333333333334	0,00000000000000000
1002	0,2500000000000000	0,7500000000000000	0,00000000000000000
1003	1,0000000000000000	0,0000000000000000	0,00000000000000000
1004	0,3333333333333333	0,6666666666666666	0,00000000000000000
1005	1,0000000000000000	0,0000000000000000	0,00000000000000000
1006	1,0000000000000000	0,0000000000000000	0,00000000000000000
1007	1,0000000000000000	0,0000000000000000	0,00000000000000000
1008	1,0000000000000000	0,0000000000000000	0,00000000000000000
1009	1,0000000000000000	0,0000000000000000	0,00000000000000000
1010	0,5000000000000000	0,5000000000000000	0,00000000000000000
1011	0,6666666666666666	0,0000000000000000	0,33333333333333331
1012	0,2500000000000000	0,7500000000000000	0,00000000000000000
1013	1,0000000000000000	0,0000000000000000	0,00000000000000000
1014	1,0000000000000000	0,0000000000000000	0,00000000000000000
1015	1,0000000000000000	0,0000000000000000	0,00000000000000000
1016	0,1666666666666667	0,8333333333333334	0,00000000000000000
1017	1,0000000000000000	0,0000000000000000	0,00000000000000000
1018	0,2500000000000000	0,0000000000000000	0,75000000000000000
1019	0,5000000000000000	0,5000000000000000	0,00000000000000000
1020	0,5000000000000000	0,5000000000000000	0,00000000000000000
1021	1,0000000000000000	0,0000000000000000	0,00000000000000000
1022	0,5000000000000000	0,5000000000000000	0,00000000000000000
1023	1,0000000000000000	0,0000000000000000	0,00000000000000000
1024	1,0000000000000000	0,0000000000000000	0,00000000000000000
1025	0,5000000000000000	0,5000000000000000	0,00000000000000000
1026	1,0000000000000000	0,0000000000000000	0,00000000000000000
1027	0,5000000000000000	0,5000000000000000	0,00000000000000000
1028	0,1428571428571428	0,0000000000000000	0,85714285714285710
1029	1,0000000000000000	0,0000000000000000	0,00000000000000000
1030	0,1428571428571428	0,8571428571428571	0,00000000000000000
1031	1,0000000000000000	0,0000000000000000	0,00000000000000000
1032	0,3333333333333333	0,6666666666666666	0,00000000000000000
1033	1,0000000000000000	0,0000000000000000	0,00000000000000000
1034	1,0000000000000000	0,0000000000000000	0,00000000000000000
1035	1,0000000000000000	0,0000000000000000	0,00000000000000000
1036	0,1666666666666667	0,8333333333333334	0,00000000000000000
1037	0,0666666666666667	0,0000000000000000	0,93333333333333335
1038	1,0000000000000000	0,0000000000000000	0,00000000000000000
1039	0,5000000000000000	0,5000000000000000	0,00000000000000000
1040	0,5000000000000000	0,5000000000000000	0,00000000000000000
1041	0,5000000000000000	0,5000000000000000	0,00000000000000000
1042	0,1250000000000000	0,8750000000000000	0,00000000000000000
1043	1,0000000000000000	0,0000000000000000	0,00000000000000000
1044	1,0000000000000000	0,0000000000000000	0,00000000000000000
1045	0,3333333333333333	0,6666666666666666	0,00000000000000000
1046	0,5000000000000000	0,5000000000000000	0,00000000000000000
1047	0,2000000000000000	0,8000000000000000	0,00000000000000000
1048	0,0000000000000000	1,0000000000000000	0,00000000000000000
1049	0,0000000000000000	1,0000000000000000	0,00000000000000000
1050	0,0000000000000000	1,0000000000000000	0,00000000000000000
1051	0,0000000000000000	1,0000000000000000	0,00000000000000000
1052	0,0000000000000000	1,0000000000000000	0,00000000000000000
1053	0,0000000000000000	1,0000000000000000	0,00000000000000000
1054	0,0000000000000000	1,0000000000000000	0,00000000000000000
1055	0,0000000000000000	1,0000000000000000	0,00000000000000000
1056	0,0000000000000000	1,0000000000000000	0,00000000000000000
1057	0,0000000000000000	1,0000000000000000	0,00000000000000000
1058	0,0000000000000000	1,0000000000000000	0,00000000000000000
1059	0,0000000000000000	1,0000000000000000	0,00000000000000000
1060	0,0000000000000000	1,0000000000000000	0,00000000000000000
1061	0,0000000000000000	1,0000000000000000	0,00000000000000000
1062	0,0000000000000000	1,0000000000000000	0,00000000000000000
1063	0,0000000000000000	1,0000000000000000	0,00000000000000000
1064	0,0000000000000000	1,0000000000000000	0,00000000000000000
1065	0,0000000000000000	1,0000000000000000	0,00000000000000000
1066	0,0000000000000000	1,0000000000000000	0,00000000000000000
1067	0,0000000000000000	1,0000000000000000	0,00000000000000000
1068	0,0000000000000000	1,0000000000000000	0,00000000000000000
1069	0,0000000000000000	1,0000000000000000	0,00000000000000000
1070	0,0000000000000000	1,0000000000000000	0,00000000000000000
1071	0,0000000000000000	1,0000000000000000	0,00000000000000000
1072	0,0000000000000000	1,0000000000000000	0,00000000000000000
1073	0,0000000000000000	1,0000000000000000	0,00000000000000000
1074	0,0000000000000000	1,0000000000000000	0,00000000000000000
1075	0,0000000000000000	1,0000000000000000	0,00000000000000000
1076	0,0000000000000000	1,0000000000000000	0,00000000000000000
1077	0,0000000000000000	1,0000000000000000	0,00000000000000000
1078	0,0000000000000000	1,0000000000000000	0,00000000000000000
1079	0,0000000000000000	1,0000000000000000	0,00000000000000000
1080	0,0000000000000000	1,0000000000000000	0,00000000000000000
1081	0,0000000000000000	1,0000000000000000	0,00000000000000000
1082	0,0000000000000000	1,0000000000000000	0,00000000000000000
1083	0,0000000000000000	1,0000000000000000	0,00000000000000000
1084	0,0000000000000000	1,0000000000000000	0,00000000000000000
1085	0,0000000000000000	1,0000000000000000	0,00000000000000000
1086	0,0000000000000000	1,0000000000000000	0,00000000000000000
1087	0,0000000000000000	1,0000000000000000	0,00000000000000000
1088	0,0000000000000000	1,0000000000000000	0,00000000000000000
1089	0,0000000000000000	1,0000000000000000	0,00000000000000000
1090	0,0000000000000000	1,0000000000000000	0,00000000000000000
1091	0,0000000000000000	1,0000000000000000	0,00000000000000000
1092	0,0000000000000000	1,0000000000000000	0,00000000000000000
1093	0,0000000000000000	1,0000000000000000	0,00000000000000000
1094	0,0000000000000000	1,0000000000000000	0,00000000000000000
1095	0,0000000000000000	1,0000000000000000	0,00000000000000000
1096	0,0000000000000000	1,0000000000000000	0,00000000000000000
1097	0,0000000000000000	1,0000000000000000	0,00000000000000000
1098	0,0000000000000000	1,0000000000000000	0,00000000000000000
1099	0,0000000000000000	1,0000000000000000	0,00000000000000000
1100	0,0000000000000000	1,0000000000000000	0,00000000000000000
1101	0,0000000000000000	1,0000000000000000	0,00000000000000000
1102	0,0000000000000000	1,0000000000000000	0,00000000000000000
1103	0,0000000000000000	1,0000000000000000	0,00000000000000000
1104	0,0000000000000000	1,0000000000000000	0,00000000000000000
1105	0,0000000000000000	1,0000000000000000	0,00000000000000000
1106	0,0000000000000000	1,0000000000000000	0,00000000000000000
1107	0,0000000000000000	1,0000000000000000	0,00000000000000000
1108	0,0000000000000000	1,0000000000000000	0,00000000000000000
1109	0,0000000000000000	1,0000000000000000	0,00000000000000000
1110	0,0000000000000000	1,0000000000000000	0,00000000000000000
1111	0,0000000000000000	1,0000000000000000	0,00000000000000000
1112	0,0000000000000000	1,0000000000000000	0,00000000000000000
1113	0,0000000000000000	1,0000000000000000	0,00000000000000000
1114	0,0000000000000000	1,0000000000000000	0,00000000000000000
1115	0,0000000000000000	1,0000000000000000	0,00000000000000000
1116	0,0000000000000000	1,0000000000000000	0,00000000000000000
1117	0,0000000000000000	1,0000000000000000	0,00000000000000000
1118	0,0000000000000000	1,0000000000000000	0,00000000000000000
1119	0,0000000000000000	1,0000000000000000	0,00000000000000000
1120	0,0000000000000000	1,0000000000000000	0,00000000000000000
1121	0,0000000000000000	1,0000000000000000	0,00000000000000000
1122	0,0000000000000000	1,0000000000000000	0,00000000000000000
1123	0,0000000000000000	1,0000000000000000	0,00000000000000000
1124	0,0000000000000000	1,0000000000000000	0,00000000000000000
1125	0,0000000000000000	1,0000000000000000	0,00000000000000000
1126	0,0000000000000000	1,0000000000000000	0,00000000000000000
1127	0,0000000000000000	1,0000000000000000	0,00000000000000000
1128	0,0000000000000000	1,0000000000000000	0,00000000000000000
1129	0,0000000000000000	1,0000000000000000	0,00000000000000000
1130	0,0000000000000000	1,0000000000000000	0,00000000000000000
1131	0,0000000000000000	1,0000000000000000	0,00000000000000000
1132	0,0000000000000000	1,0000000000000000	0,00000000000000000
1133	0,0000000000000000	1,0000000000000000	0,00000000000000000
1134	0,0000000000000000	1,0000000000000000	0,00000000000000000
1135	0,0000000000000000	1,0000000000000000	0,00000000000000000
1136	0,0000000000000000	1,0000000000000000	0,00000000000000000
1137	0,0000000000000000	1,0000000000000000	0,00000000000000000
1138	0,0000000000000000	1,0000000000000000	0,00000000000000000
1139	0,0000000000000000	1,0000000000000000	0,00000000000000000
1140	0,0000000000000000	1,0000000000000000	0,00000000000000000
1141	0,0000000000000000	1,0000000000000000	0,00000000000000000
1142	0,0000000000000000	1,0000000000000000	0,00000000000000000
1143	0,0000000000000000	1,0000000000000000	0,00000000000000000
1144	0,0000000000000000	1,0000000000000000	0,00000000000000000
1145	0,0000000000000000	1,0000000000000000	0,00000000000000000
1146	0,0000000000000000	0,5000000000000000	0,50000000000000000
1147	0,0000000000000000	1,0000000000000000	0,00000000000000000
1148	0,0000000000000000	1,0000000000000000	0,00000000000000000
1149	0,0000000000000000	1,0000000000000000	0,00000000000000000
1150	0,0000000000000000	1,0000000000000000	0,00000000000000000
1151	0,0000000000000000	1,0000000000000000	0,00000000000000000
1152	0,0000000000000000	1,0000000000000000	0,00000000000000000
1153	0,0000000000000000	1,0000000000000000	0,00000000000000000
1154	0,0000000000000000	1,0000000000000000	0,00000000000000000
1155	0,0000000000000000	1,0000000000000000	0,00000000000000000
1156	0,0000000000000000	1,0000000000000000	0,00000000000000000
1157	0,0000000000000000	1,0000000000000000	0,00000000000000000
1158	0,0000000000000000	1,0000000000000000	0,00000000000000000
1159	0,0000000000000000	1,0000000000000000	0,00000000000000000
1160	0,0000000000000000	1,0000000000000000	0,00000000000000000
1161	0,0000000000000000	1,0000000000000000	0,00000000000000000
1162	0,0000000000000000	1,0000000000000000	0,00000000000000000
1163	0,0000000000000000	1,0000000000000000	0,00000000000000000
1164	0,0000000000000000	1,0000000000000000	0,00000000000000000
1165	0,0000000000000000	1,0000000000000000	0,00000000000000000
1166	0,0000000000000000	1,0000000000000000	0,00000000000000000
1167	0,0000000000000000	1,0000000000000000	0,00000000000000000
1168	0,0000000000000000	1,0000000000000000	0,00000000000000000
1169	0,0000000000000000	1,0000000000000000	0,00000000000000000
1170	0,0000000000000000	1,0000000000000000	0,00000000000000000
1171	0,0000000000000000	1,0000000000000000	0,00000000000000000
1172	0,0000000000000000	1,0000000000000000	0,00000000000000000
1173	0,0000000000000000	1,0000000000000000	0,00000000000000000
1174	0,0000000000000000	1,0000000000000000	0,00000000000000000
1175	0,0000000000000000	1,0000000000000000	0,00000000000000000
1176	0,0000000000000000	1,0000000000000000	0,00000000000000000
1177	0,0000000000000000	1,0000000000000000	0,00000000000000000
1178	0,0000000000000000	1,0000000000000000	0,00000000000000000
1179	0,0000000000000000	1,0000000000000000	0,00000000000000000
1180	0,0000000000000000	1,0000000000000000	0,00000000000000000
1181	0,0000000000000000	1,0000000000000000	0,00000000000000000
1182	0,0000000000000000	0,2500000000000000	0,75000000000000000
1183	0,0000000000000000	1,0000000000000000	0,00000000000000000
1184	0,0000000000000000	1,0000000000000000	0,00000000000000000
1185	0,0000000000000000	1,0000000000000000	0,00000000000000000
1186	0,0000000000000000	1,0000000000000000	0,00000000000000000
1187	0,0000000000000000	1,0000000000000000	0,00000000000000000
1188	0,0000000000000000	1,0000000000000000	0,00000000000000000
1189	0,0000000000000000	0,0000000000000000	1,00000000000000000
1190	0,0000000000000000	0,0000000000000000	1,00000000000000000
1191	0,0000000000000000	0,0000000000000000	1,00000000000000000
1192	0,0000000000000000	0,0000000000000000	1,00000000000000000
1193	0,0000000000000000	0,0000000000000000	1,00000000000000000
1194	0,0000000000000000	0,0000000000000000	1,00000000000000000
1195	0,0000000000000000	0,0000000000000000	1,00000000000000000
1196	0,0000000000000000	0,0000000000000000	1,00000000000000000
1197	0,0000000000000000	0,0000000000000000	1,00000000000000000
1198	0,0000000000000000	0,0000000000000000	1,00000000000000000
1199	0,0000000000000000	0,0000000000000000	1,00000000000000000
1200	0,0000000000000000	0,0000000000000000	1,00000000000000000
1201	0,0000000000000000	0,0000000000000000	1,00000000000000000
1202	0,0000000000000000	0,0000000000000000	1,00000000000000000
1203	0,0000000000000000	0,0000000000000000	1,00000000000000000
1204	0,0000000000000000	0,0000000000000000	1,00000000000000000
1205	0,0000000000000000	0,0000000000000000	1,00000000000000000
1206	0,0000000000000000	0,0000000000000000	1,00000000000000000
1207	0,0000000000000000	0,0000000000000000	1,00000000000000000
1208	0,0000000000000000	0,0000000000000000	1,00000000000000000
1209	0,0000000000000000	0,0000000000000000	1,00000000000000000
1210	0,0000000000000000	0,0000000000000000	1,00000000000000000
1211	0,0000000000000000	0,0000000000000000	1,00000000000000000
1212	0,0000000000000000	0,0000000000000000	1,00000000000000000
1213	0,0000000000000000	0,0000000000000000	1,00000000000000000
1214	0,0000000000000000	0,0000000000000000	1,00000000000000000
1215	0,0000000000000000	0,0000000000000000	1,00000000000000000
1216	0,0000000000000000	0,0000000000000000	1,00000000000000000
1217	0,0000000000000000	0,0000000000000000	1,00000000000000000
1218	0,0000000000000000	0,0000000000000000	1,00000000000000000
1219	0,0000000000000000	0,0000000000000000	1,00000000000000000
1220	0,0000000000000000	0,0000000000000000	1,00000000000000000
1221	0,0000000000000000	0,0000000000000000	1,00000000000000000
1222	0,0000000000000000	0,0000000000000000	1,00000000000000000
1223	0,0000000000000000	0,0000000000000000	1,00000000000000000
1224	0,0000000000000000	0,0000000000000000	1,00000000000000000
1225	0,0000000000000000	0,0000000000000000	1,00000000000000000
1226	0,0000000000000000	0,0000000000000000	1,00000000000000000
1227	0,0000000000000000	0,0000000000000000	1,00000000000000000
1228	0,0000000000000000	0,0000000000000000	1,00000000000000000
1229	0,0000000000000000	0,0000000000000000	1,00000000000000000
1230	0,0000000000000000	0,0000000000000000	1,00000000000000000
1231	0,0000000000000000	0,0000000000000000	1,00000000000000000
1232	0,0000000000000000	0,0000000000000000	1,00000000000000000
1233	0,0000000000000000	0,0000000000000000	1,00000000000000000
1234	0,0000000000000000	0,0000000000000000	1,00000000000000000
1235	0,0000000000000000	0,0000000000000000	1,00000000000000000
1236	0,0000000000000000	0,0000000000000000	1,00000000000000000
1237	0,0000000000000000	0,0000000000000000	1,00000000000000000
1238	0,0000000000000000	0,0000000000000000	1,00000000000000000
1239	0,0000000000000000	0,0000000000000000	1,00000000000000000
1240	0,0000000000000000	0,0000000000000000	1,00000000000000000
1241	0,0000000000000000	0,0000000000000000	1,00000000000000000
1242	0,0000000000000000	0,0000000000000000	1,00000000000000000
1243	0,0000000000000000	0,0000000000000000	1,00000000000000000
1244	0,0000000000000000	0,0000000000000000	1,00000000000000000
1245	0,0000000000000000	0,0000000000000000	1,00000000000000000
1246	0,0000000000000000	0,0000000000000000	1,00000000000000000
1247	0,0000000000000000	0,0000000000000000	1,00000000000000000
1248	0,0000000000000000	0,0000000000000000	1,00000000000000000
1249	0,0000000000000000	0,0000000000000000	1,00000000000000000
1250	0,0000000000000000	0,0000000000000000	1,00000000000000000
1251	0,0000000000000000	0,0000000000000000	1,00000000000000000
1252	0,0000000000000000	0,0000000000000000	1,00000000000000000
1253	0,0000000000000000	0,0000000000000000	1,00000000000000000
1254	0,0000000000000000	0,0000000000000000	1,00000000000000000
1255	1,0000000000000000	0,0000000000000000	0,00000000000000000
1256	1,0000000000000000	0,0000000000000000	0,00000000000000000
1257	1,0000000000000000	0,0000000000000000	0,00000000000000000
1258	1,0000000000000000	0,0000000000000000	0,00000000000000000
1259	1,0000000000000000	0,0000000000000000	0,00000000000000000
1260	1,0000000000000000	0,0000000000000000	0,00000000000000000
1261	0,4444444444444444	0,5555555555555556	0,00000000000000000
1262	1,0000000000000000	0,0000000000000000	0,00000000000000000
1263	1,0000000000000000	0,0000000000000000	0,00000000000000000
1264	0,6000000000000000	0,4000000000000000	0,00000000000000000
1265	1,0000000000000000	0,0000000000000000	0,00000000000000000
1266	1,0000000000000000	0,0000000000000000	0,00000000000000000
1267	1,0000000000000000	0,0000000000000000	0,00000000000000000
1268	0,8888888888888888	0,1111111111111111	0,00000000000000000
1269	1,0000000000000000	0,0000000000000000	0,00000000000000000
1270	1,0000000000000000	0,0000000000000000	0,00000000000000000
1271	1,0000000000000000	0,0000000000000000	0,00000000000000000
1272	0,7777777777777778	0,0000000000000000	0,22222222222222221
1273	0,8750000000000000	0,1250000000000000	0,00000000000000000
1274	1,0000000000000000	0,0000000000000000	0,00000000000000000
1275	1,0000000000000000	0,0000000000000000	0,00000000000000000
1276	1,0000000000000000	0,0000000000000000	0,00000000000000000
1277	1,0000000000000000	0,0000000000000000	0,00000000000000000
1278	1,0000000000000000	0,0000000000000000	0,00000000000000000
1279	1,0000000000000000	0,0000000000000000	0,00000000000000000
1280	1,0000000000000000	0,0000000000000000	0,00000000000000000
1281	0,7500000000000000	0,0000000000000000	0,25000000000000000
1282	1,0000000000000000	0,0000000000000000	0,00000000000000000
1283	1,0000000000000000	0,0000000000000000	0,00000000000000000
1284	1,0000000000000000	0,0000000000000000	0,00000000000000000
1285	0,5263157894736842	0,4736842105263158	0,00000000000000000
1286	1,0000000000000000	0,0000000000000000	0,00000000000000000
1287	0,5000000000000000	0,0000000000000000	0,50000000000000000
1288	1,0000000000000000	0,0000000000000000	0,00000000000000000
1289	1,0000000000000000	0,0000000000000000	0,00000000000000000
1290	1,0000000000000000	0,0000000000000000	0,00000000000000000
1291	1,0000000000000000	0,0000000000000000	0,00000000000000000
1292	0,6666666666666666	0,0000000000000000	0,33333333333333331
1293	1,0000000000000000	0,0000000000000000	0,00000000000000000
1294	0,5000000000000000	0,0000000000000000	0,50000000000000000
1295	0,6666666666666666	0,3333333333333333	0,00000000000000000
1296	0,6250000000000000	0,3750000000000000	0,00000000000000000
1297	1,0000000000000000	0,0000000000000000	0,00000000000000000
1298	0,6666666666666666	0,0000000000000000	0,33333333333333331
1299	0,8000000000000000	0,0000000000000000	0,20000000000000001
1300	1,0000000000000000	0,0000000000000000	0,00000000000000000
1301	0,5000000000000000	0,5000000000000000	0,00000000000000000
1302	0,7142857142857143	0,2857142857142857	0,00000000000000000
1303	0,6000000000000000	0,4000000000000000	0,00000000000000000
1304	0,3333333333333333	0,0000000000000000	0,66666666666666663
1305	1,0000000000000000	0,0000000000000000	0,00000000000000000
1306	1,0000000000000000	0,0000000000000000	0,00000000000000000
1307	1,0000000000000000	0,0000000000000000	0,00000000000000000
1308	0,5000000000000000	0,0000000000000000	0,50000000000000000
1309	1,0000000000000000	0,0000000000000000	0,00000000000000000
1310	1,0000000000000000	0,0000000000000000	0,00000000000000000
1311	1,0000000000000000	0,0000000000000000	0,00000000000000000
1312	1,0000000000000000	0,0000000000000000	0,00000000000000000
1313	1,0000000000000000	0,0000000000000000	0,00000000000000000
1314	1,0000000000000000	0,0000000000000000	0,00000000000000000
1315	0,2222222222222222	0,7777777777777778	0,00000000000000000
1316	0,5000000000000000	0,0000000000000000	0,50000000000000000
1317	1,0000000000000000	0,0000000000000000	0,00000000000000000
1318	0,7500000000000000	0,2500000000000000	0,00000000000000000
1319	1,0000000000000000	0,0000000000000000	0,00000000000000000
1320	0,8461538461538461	0,0000000000000000	0,15384615384615385
1321	1,0000000000000000	0,0000000000000000	0,00000000000000000
1322	0,8750000000000000	0,0000000000000000	0,12500000000000000
1323	1,0000000000000000	0,0000000000000000	0,00000000000000000
1324	0,8000000000000000	0,0000000000000000	0,20000000000000001
1325	0,3333333333333333	0,6666666666666666	0,00000000000000000
1326	0,5000000000000000	0,5000000000000000	0,00000000000000000
1327	1,0000000000000000	0,0000000000000000	0,00000000000000000
1328	1,0000000000000000	0,0000000000000000	0,00000000000000000
1329	0,1666666666666667	0,8333333333333334	0,00000000000000000
1330	0,1666666666666667	0,0000000000000000	0,83333333333333337
1331	0,5000000000000000	0,5000000000000000	0,00000000000000000
1332	1,0000000000000000	0,0000000000000000	0,00000000000000000
1333	1,0000000000000000	0,0000000000000000	0,00000000000000000
1334	1,0000000000000000	0,0000000000000000	0,00000000000000000
1335	1,0000000000000000	0,0000000000000000	0,00000000000000000
1336	0,5000000000000000	0,5000000000000000	0,00000000000000000
1337	1,0000000000000000	0,0000000000000000	0,00000000000000000
1338	1,0000000000000000	0,0000000000000000	0,00000000000000000
1339	0,2500000000000000	0,0000000000000000	0,75000000000000000
1340	1,0000000000000000	0,0000000000000000	0,00000000000000000
1341	0,5000000000000000	0,5000000000000000	0,00000000000000000
1342	1,0000000000000000	0,0000000000000000	0,00000000000000000
1343	0,7500000000000000	0,2500000000000000	0,00000000000000000
1344	1,0000000000000000	0,0000000000000000	0,00000000000000000
1345	0,7272727272727273	0,2727272727272727	0,00000000000000000
1346	1,0000000000000000	0,0000000000000000	0,00000000000000000
1347	0,5000000000000000	0,5000000000000000	0,00000000000000000
1348	1,0000000000000000	0,0000000000000000	0,00000000000000000
1349	1,0000000000000000	0,0000000000000000	0,00000000000000000
1350	1,0000000000000000	0,0000000000000000	0,00000000000000000
1351	1,0000000000000000	0,0000000000000000	0,00000000000000000
1352	1,0000000000000000	0,0000000000000000	0,00000000000000000
1353	0,3333333333333333	0,6666666666666666	0,00000000000000000
1354	0,8750000000000000	0,0000000000000000	0,12500000000000000
1355	1,0000000000000000	0,0000000000000000	0,00000000000000000
1356	1,0000000000000000	0,0000000000000000	0,00000000000000000
1357	1,0000000000000000	0,0000000000000000	0,00000000000000000
1358	0,3333333333333333	0,6666666666666666	0,00000000000000000
1359	1,0000000000000000	0,0000000000000000	0,00000000000000000
1360	1,0000000000000000	0,0000000000000000	0,00000000000000000
1361	1,0000000000000000	0,0000000000000000	0,00000000000000000
1362	1,0000000000000000	0,0000000000000000	0,00000000000000000
1363	1,0000000000000000	0,0000000000000000	0,00000000000000000
1364	1,0000000000000000	0,0000000000000000	0,00000000000000000
1365	1,0000000000000000	0,0000000000000000	0,00000000000000000
1366	1,0000000000000000	0,0000000000000000	0,00000000000000000
1367	1,0000000000000000	0,0000000000000000	0,00000000000000000
1368	0,0333333333333333	0,9666666666666667	0,00000000000000000
1369	1,0000000000000000	0,0000000000000000	0,00000000000000000
1370	0,7500000000000000	0,0000000000000000	0,25000000000000000
1371	1,0000000000000000	0,0000000000000000	0,00000000000000000
1372	0,5714285714285714	0,4285714285714285	0,00000000000000000
1373	0,5000000000000000	0,0000000000000000	0,50000000000000000
1374	1,0000000000000000	0,0000000000000000	0,00000000000000000
1375	1,0000000000000000	0,0000000000000000	0,00000000000000000
1376	1,0000000000000000	0,0000000000000000	0,00000000000000000
1377	0,5000000000000000	0,0000000000000000	0,50000000000000000
1378	1,0000000000000000	0,0000000000000000	0,00000000000000000
1379	0,2222222222222222	0,7777777777777778	0,00000000000000000
1380	0,3333333333333333	0,0000000000000000	0,66666666666666663
1381	0,3333333333333333	0,3333333333333333	0,33333333333333331
1382	1,0000000000000000	0,0000000000000000	0,00000000000000000
1383	1,0000000000000000	0,0000000000000000	0,00000000000000000
1384	1,0000000000000000	0,0000000000000000	0,00000000000000000
1385	1,0000000000000000	0,0000000000000000	0,00000000000000000
1386	1,0000000000000000	0,0000000000000000	0,00000000000000000
1387	0,3333333333333333	0,0000000000000000	0,66666666666666663
1388	1,0000000000000000	0,0000000000000000	0,00000000000000000
1389	0,6666666666666666	0,0000000000000000	0,33333333333333331
1390	0,4444444444444444	0,0000000000000000	0,55555555555555558
1391	0,8571428571428571	0,0000000000000000	0,14285714285714285
1392	0,2500000000000000	0,0000000000000000	0,75000000000000000
1393	1,0000000000000000	0,0000000000000000	0,00000000000000000
1394	0,7500000000000000	0,2500000000000000	0,00000000000000000
1395	1,0000000000000000	0,0000000000000000	0,00000000000000000
1396	1,0000000000000000	0,0000000000000000	0,00000000000000000
1397	0,5000000000000000	0,5000000000000000	0,00000000000000000
1398	1,0000000000000000	0,0000000000000000	0,00000000000000000
1399	1,0000000000000000	0,0000000000000000	0,00000000000000000
1400	0,6666666666666666	0,0000000000000000	0,33333333333333331
1401	0,4444444444444444	0,5555555555555556	0,00000000000000000
1402	1,0000000000000000	0,0000000000000000	0,00000000000000000
1403	1,0000000000000000	0,0000000000000000	0,00000000000000000
1404	1,0000000000000000	0,0000000000000000	0,00000000000000000
1405	1,0000000000000000	0,0000000000000000	0,00000000000000000
1406	0,8000000000000000	0,0000000000000000	0,20000000000000001
1407	1,0000000000000000	0,0000000000000000	0,00000000000000000
1408	0,5000000000000000	0,5000000000000000	0,00000000000000000
1409	0,8000000000000000	0,2000000000000000	0,00000000000000000
1410	1,0000000000000000	0,0000000000000000	0,00000000000000000
1411	1,0000000000000000	0,0000000000000000	0,00000000000000000
1412	1,0000000000000000	0,0000000000000000	0,00000000000000000
1413	0,5000000000000000	0,5000000000000000	0,00000000000000000
1414	0,2307692307692308	0,7692307692307693	0,00000000000000000
1415	1,0000000000000000	0,0000000000000000	0,00000000000000000
1416	1,0000000000000000	0,0000000000000000	0,00000000000000000
1417	1,0000000000000000	0,0000000000000000	0,00000000000000000
1418	0,8000000000000000	0,2000000000000000	0,00000000000000000
1419	1,0000000000000000	0,0000000000000000	0,00000000000000000
1420	1,0000000000000000	0,0000000000000000	0,00000000000000000
1421	0,4000000000000000	0,0000000000000000	0,59999999999999998
1422	1,0000000000000000	0,0000000000000000	0,00000000000000000
1423	0,3750000000000000	0,6250000000000000	0,00000000000000000
1424	1,0000000000000000	0,0000000000000000	0,00000000000000000
1425	1,0000000000000000	0,0000000000000000	0,00000000000000000
1426	1,0000000000000000	0,0000000000000000	0,00000000000000000
1427	1,0000000000000000	0,0000000000000000	0,00000000000000000
1428	1,0000000000000000	0,0000000000000000	0,00000000000000000
1429	1,0000000000000000	0,0000000000000000	0,00000000000000000
1430	1,0000000000000000	0,0000000000000000	0,00000000000000000
1431	0,9000000000000000	0,1000000000000000	0,00000000000000000
1432	0,7500000000000000	0,0000000000000000	0,25000000000000000
1433	0,5000000000000000	0,5000000000000000	0,00000000000000000
1434	1,0000000000000000	0,0000000000000000	0,00000000000000000
1435	1,0000000000000000	0,0000000000000000	0,00000000000000000
1436	1,0000000000000000	0,0000000000000000	0,00000000000000000
1437	1,0000000000000000	0,0000000000000000	0,00000000000000000
1438	0,8000000000000000	0,2000000000000000	0,00000000000000000
1439	1,0000000000000000	0,0000000000000000	0,00000000000000000
1440	1,0000000000000000	0,0000000000000000	0,00000000000000000
1441	1,0000000000000000	0,0000000000000000	0,00000000000000000
1442	1,0000000000000000	0,0000000000000000	0,00000000000000000
1443	1,0000000000000000	0,0000000000000000	0,00000000000000000
1444	1,0000000000000000	0,0000000000000000	0,00000000000000000
1445	0,5000000000000000	0,5000000000000000	0,00000000000000000
1446	0,6666666666666666	0,3333333333333333	0,00000000000000000
1447	1,0000000000000000	0,0000000000000000	0,00000000000000000
1448	1,0000000000000000	0,0000000000000000	0,00000000000000000
1449	0,3333333333333333	0,6666666666666666	0,00000000000000000
1450	1,0000000000000000	0,0000000000000000	0,00000000000000000
1451	1,0000000000000000	0,0000000000000000	0,00000000000000000
1452	1,0000000000000000	0,0000000000000000	0,00000000000000000
1453	1,0000000000000000	0,0000000000000000	0,00000000000000000
1454	0,2857142857142857	0,7142857142857143	0,00000000000000000
1455	0,5000000000000000	0,5000000000000000	0,00000000000000000
1456	1,0000000000000000	0,0000000000000000	0,00000000000000000
1457	1,0000000000000000	0,0000000000000000	0,00000000000000000
1458	1,0000000000000000	0,0000000000000000	0,00000000000000000
1459	0,5000000000000000	0,5000000000000000	0,00000000000000000
1460	0,6666666666666666	0,0000000000000000	0,33333333333333331
1461	0,2500000000000000	0,7500000000000000	0,00000000000000000
1462	1,0000000000000000	0,0000000000000000	0,00000000000000000
1463	0,3333333333333333	0,0000000000000000	0,66666666666666663
1464	1,0000000000000000	0,0000000000000000	0,00000000000000000
1465	1,0000000000000000	0,0000000000000000	0,00000000000000000
1466	1,0000000000000000	0,0000000000000000	0,00000000000000000
1467	1,0000000000000000	0,0000000000000000	0,00000000000000000
1468	0,5000000000000000	0,5000000000000000	0,00000000000000000
1469	0,6666666666666666	0,3333333333333333	0,00000000000000000
1470	0,4000000000000000	0,6000000000000000	0,00000000000000000
1471	1,0000000000000000	0,0000000000000000	0,00000000000000000
1472	1,0000000000000000	0,0000000000000000	0,00000000000000000
1473	0,4000000000000000	0,6000000000000000	0,00000000000000000
1474	1,0000000000000000	0,0000000000000000	0,00000000000000000
1475	1,0000000000000000	0,0000000000000000	0,00000000000000000
1476	1,0000000000000000	0,0000000000000000	0,00000000000000000
1477	1,0000000000000000	0,0000000000000000	0,00000000000000000
1478	1,0000000000000000	0,0000000000000000	0,00000000000000000
1479	1,0000000000000000	0,0000000000000000	0,00000000000000000
1480	1,0000000000000000	0,0000000000000000	0,00000000000000000
1481	0,5000000000000000	0,5000000000000000	0,00000000000000000
1482	1,0000000000000000	0,0000000000000000	0,00000000000000000
1483	1,0000000000000000	0,0000000000000000	0,00000000000000000
1484	0,7500000000000000	0,2500000000000000	0,00000000000000000
1485	0,6000000000000000	0,0000000000000000	0,40000000000000002
1486	1,0000000000000000	0,0000000000000000	0,00000000000000000
1487	1,0000000000000000	0,0000000000000000	0,00000000000000000
1488	0,4000000000000000	0,6000000000000000	0,00000000000000000
1489	0,5000000000000000	0,0000000000000000	0,50000000000000000
1490	1,0000000000000000	0,0000000000000000	0,00000000000000000
1491	0,5000000000000000	0,5000000000000000	0,00000000000000000
1492	0,6666666666666666	0,0000000000000000	0,33333333333333331
1493	0,5000000000000000	0,0000000000000000	0,50000000000000000
1494	1,0000000000000000	0,0000000000000000	0,00000000000000000
1495	1,0000000000000000	0,0000000000000000	0,00000000000000000
1496	0,1111111111111111	0,0000000000000000	0,88888888888888884
1497	1,0000000000000000	0,0000000000000000	0,00000000000000000
1498	1,0000000000000000	0,0000000000000000	0,00000000000000000
1499	0,5000000000000000	0,0000000000000000	0,50000000000000000
1500	0,6666666666666666	0,0000000000000000	0,33333333333333331
1501	0,4000000000000000	0,6000000000000000	0,00000000000000000
1502	1,0000000000000000	0,0000000000000000	0,00000000000000000
1503	0,7142857142857143	0,2857142857142857	0,00000000000000000
1504	0,5000000000000000	0,0000000000000000	0,50000000000000000
1505	0,5000000000000000	0,5000000000000000	0,00000000000000000
1506	0,8000000000000000	0,0000000000000000	0,20000000000000001
1507	0,6666666666666666	0,0000000000000000	0,33333333333333331
1508	1,0000000000000000	0,0000000000000000	0,00000000000000000
1509	1,0000000000000000	0,0000000000000000	0,00000000000000000
1510	1,0000000000000000	0,0000000000000000	0,00000000000000000
1511	1,0000000000000000	0,0000000000000000	0,00000000000000000
1512	1,0000000000000000	0,0000000000000000	0,00000000000000000
1513	1,0000000000000000	0,0000000000000000	0,00000000000000000
1514	1,0000000000000000	0,0000000000000000	0,00000000000000000
1515	0,2500000000000000	0,7500000000000000	0,00000000000000000
1516	1,0000000000000000	0,0000000000000000	0,00000000000000000
1517	0,3333333333333333	0,0000000000000000	0,66666666666666663
1518	1,0000000000000000	0,0000000000000000	0,00000000000000000
1519	0,2500000000000000	0,0000000000000000	0,75000000000000000
1520	1,0000000000000000	0,0000000000000000	0,00000000000000000
1521	0,8000000000000000	0,2000000000000000	0,00000000000000000
1522	1,0000000000000000	0,0000000000000000	0,00000000000000000
1523	0,5000000000000000	0,5000000000000000	0,00000000000000000
1524	1,0000000000000000	0,0000000000000000	0,00000000000000000
1525	1,0000000000000000	0,0000000000000000	0,00000000000000000
1526	0,1000000000000000	0,2000000000000000	0,69999999999999996
1527	0,5000000000000000	0,5000000000000000	0,00000000000000000
1528	1,0000000000000000	0,0000000000000000	0,00000000000000000
1529	0,5000000000000000	0,5000000000000000	0,00000000000000000
1530	0,3333333333333333	0,6666666666666666	0,00000000000000000
1531	0,2500000000000000	0,0000000000000000	0,75000000000000000
1532	0,8000000000000000	0,2000000000000000	0,00000000000000000
1533	1,0000000000000000	0,0000000000000000	0,00000000000000000
1534	1,0000000000000000	0,0000000000000000	0,00000000000000000
1535	0,5000000000000000	0,5000000000000000	0,00000000000000000
1536	0,6666666666666666	0,3333333333333333	0,00000000000000000
1537	0,6666666666666666	0,0000000000000000	0,33333333333333331
1538	0,5000000000000000	0,5000000000000000	0,00000000000000000
1539	1,0000000000000000	0,0000000000000000	0,00000000000000000
1540	0,1250000000000000	0,0000000000000000	0,87500000000000000
1541	0,5000000000000000	0,0000000000000000	0,50000000000000000
1542	1,0000000000000000	0,0000000000000000	0,00000000000000000
1543	0,3333333333333333	0,6666666666666666	0,00000000000000000
1544	0,3333333333333333	0,6666666666666666	0,00000000000000000
1545	0,5000000000000000	0,0000000000000000	0,50000000000000000
1546	0,8000000000000000	0,2000000000000000	0,00000000000000000
1547	0,5000000000000000	0,5000000000000000	0,00000000000000000
1548	1,0000000000000000	0,0000000000000000	0,00000000000000000
1549	0,3333333333333333	0,0000000000000000	0,66666666666666663
1550	0,5000000000000000	0,0000000000000000	0,50000000000000000
1551	0,2500000000000000	0,7500000000000000	0,00000000000000000
1552	0,7500000000000000	0,2500000000000000	0,00000000000000000
1553	0,6666666666666666	0,3333333333333333	0,00000000000000000
1554	1,0000000000000000	0,0000000000000000	0,00000000000000000
1555	1,0000000000000000	0,0000000000000000	0,00000000000000000
1556	1,0000000000000000	0,0000000000000000	0,00000000000000000
1557	1,0000000000000000	0,0000000000000000	0,00000000000000000
1558	0,2000000000000000	0,8000000000000000	0,00000000000000000
1559	1,0000000000000000	0,0000000000000000	0,00000000000000000
1560	1,0000000000000000	0,0000000000000000	0,00000000000000000
1561	0,5000000000000000	0,5000000000000000	0,00000000000000000
1562	1,0000000000000000	0,0000000000000000	0,00000000000000000
1563	0,5000000000000000	0,5000000000000000	0,00000000000000000
1564	0,5000000000000000	0,0000000000000000	0,50000000000000000
1565	0,5000000000000000	0,0000000000000000	0,50000000000000000
1566	1,0000000000000000	0,0000000000000000	0,00000000000000000
1567	1,0000000000000000	0,0000000000000000	0,00000000000000000
1568	0,4285714285714285	0,5714285714285714	0,00000000000000000
1569	0,5000000000000000	0,0000000000000000	0,50000000000000000
1570	1,0000000000000000	0,0000000000000000	0,00000000000000000
1571	0,6666666666666666	0,0000000000000000	0,33333333333333331
1572	0,0344827586206897	0,0000000000000000	0,96551724137931039
1573	1,0000000000000000	0,0000000000000000	0,00000000000000000
1574	1,0000000000000000	0,0000000000000000	0,00000000000000000
1575	0,6666666666666666	0,3333333333333333	0,00000000000000000
1576	0,2000000000000000	0,8000000000000000	0,00000000000000000
1577	1,0000000000000000	0,0000000000000000	0,00000000000000000
1578	1,0000000000000000	0,0000000000000000	0,00000000000000000
1579	1,0000000000000000	0,0000000000000000	0,00000000000000000
1580	0,5000000000000000	0,5000000000000000	0,00000000000000000
1581	1,0000000000000000	0,0000000000000000	0,00000000000000000
1582	1,0000000000000000	0,0000000000000000	0,00000000000000000
1583	0,1250000000000000	0,0000000000000000	0,87500000000000000
1584	1,0000000000000000	0,0000000000000000	0,00000000000000000
1585	1,0000000000000000	0,0000000000000000	0,00000000000000000
1586	0,5000000000000000	0,5000000000000000	0,00000000000000000
1587	1,0000000000000000	0,0000000000000000	0,00000000000000000
1588	0,2500000000000000	0,0000000000000000	0,75000000000000000
1589	1,0000000000000000	0,0000000000000000	0,00000000000000000
1590	1,0000000000000000	0,0000000000000000	0,00000000000000000
1591	1,0000000000000000	0,0000000000000000	0,00000000000000000
1592	0,5000000000000000	0,5000000000000000	0,00000000000000000
1593	0,0384615384615385	0,0000000000000000	0,96153846153846156
1594	1,0000000000000000	0,0000000000000000	0,00000000000000000
1595	1,0000000000000000	0,0000000000000000	0,00000000000000000
1596	0,5000000000000000	0,5000000000000000	0,00000000000000000
1597	1,0000000000000000	0,0000000000000000	0,00000000000000000
1598	1,0000000000000000	0,0000000000000000	0,00000000000000000
1599	1,0000000000000000	0,0000000000000000	0,00000000000000000
1600	1,0000000000000000	0,0000000000000000	0,00000000000000000
1601	1,0000000000000000	0,0000000000000000	0,00000000000000000
1602	1,0000000000000000	0,0000000000000000	0,00000000000000000
1603	1,0000000000000000	0,0000000000000000	0,00000000000000000
1604	0,5000000000000000	0,0000000000000000	0,50000000000000000
1605	0,7500000000000000	0,2500000000000000	0,00000000000000000
1606	1,0000000000000000	0,0000000000000000	0,00000000000000000
1607	1,0000000000000000	0,0000000000000000	0,00000000000000000
1608	1,0000000000000000	0,0000000000000000	0,00000000000000000
1609	1,0000000000000000	0,0000000000000000	0,00000000000000000
1610	1,0000000000000000	0,0000000000000000	0,00000000000000000
1611	0,5000000000000000	0,5000000000000000	0,00000000000000000
1612	0,5000000000000000	0,5000000000000000	0,00000000000000000
1613	1,0000000000000000	0,0000000000000000	0,00000000000000000
1614	1,0000000000000000	0,0000000000000000	0,00000000000000000
1615	1,0000000000000000	0,0000000000000000	0,00000000000000000
1616	1,0000000000000000	0,0000000000000000	0,00000000000000000
1617	0,6666666666666666	0,0000000000000000	0,33333333333333331
1618	1,0000000000000000	0,0000000000000000	0,00000000000000000
1619	0,5000000000000000	0,5000000000000000	0,00000000000000000
1620	1,0000000000000000	0,0000000000000000	0,00000000000000000
1621	0,5000000000000000	0,5000000000000000	0,00000000000000000
1622	1,0000000000000000	0,0000000000000000	0,00000000000000000
1623	1,0000000000000000	0,0000000000000000	0,00000000000000000
1624	1,0000000000000000	0,0000000000000000	0,00000000000000000
1625	1,0000000000000000	0,0000000000000000	0,00000000000000000
1626	0,6666666666666666	0,3333333333333333	0,00000000000000000
1627	1,0000000000000000	0,0000000000000000	0,00000000000000000
1628	0,5000000000000000	0,0000000000000000	0,50000000000000000
1629	0,8000000000000000	0,2000000000000000	0,00000000000000000
1630	0,5000000000000000	0,0000000000000000	0,50000000000000000
1631	0,5000000000000000	0,0000000000000000	0,50000000000000000
1632	1,0000000000000000	0,0000000000000000	0,00000000000000000
1633	0,5000000000000000	0,0000000000000000	0,50000000000000000
1634	1,0000000000000000	0,0000000000000000	0,00000000000000000
1635	0,5000000000000000	0,0000000000000000	0,50000000000000000
1636	0,1111111111111111	0,8888888888888888	0,00000000000000000
1637	0,0227272727272727	0,9772727272727273	0,00000000000000000
1638	1,0000000000000000	0,0000000000000000	0,00000000000000000
1639	1,0000000000000000	0,0000000000000000	0,00000000000000000
1640	1,0000000000000000	0,0000000000000000	0,00000000000000000
1641	1,0000000000000000	0,0000000000000000	0,00000000000000000
1642	0,0555555555555556	0,0000000000000000	0,94444444444444442
1643	0,5000000000000000	0,0000000000000000	0,50000000000000000
1644	0,5000000000000000	0,5000000000000000	0,00000000000000000
1645	0,2500000000000000	0,7500000000000000	0,00000000000000000
1646	1,0000000000000000	0,0000000000000000	0,00000000000000000
1647	0,5000000000000000	0,5000000000000000	0,00000000000000000
1648	0,5000000000000000	0,5000000000000000	0,00000000000000000
1649	1,0000000000000000	0,0000000000000000	0,00000000000000000
1650	0,5000000000000000	0,5000000000000000	0,00000000000000000
1651	0,3333333333333333	0,6666666666666666	0,00000000000000000
1652	0,3333333333333333	0,0000000000000000	0,66666666666666663
1653	0,3333333333333333	0,6666666666666666	0,00000000000000000
1654	1,0000000000000000	0,0000000000000000	0,00000000000000000
1655	0,5000000000000000	0,5000000000000000	0,00000000000000000
1656	0,5000000000000000	0,5000000000000000	0,00000000000000000
1657	0,2000000000000000	0,0000000000000000	0,80000000000000004
1658	0,5000000000000000	0,5000000000000000	0,00000000000000000
1659	1,0000000000000000	0,0000000000000000	0,00000000000000000
1660	0,3333333333333333	0,6666666666666666	0,00000000000000000
1661	0,3333333333333333	0,6666666666666666	0,00000000000000000
1662	0,5000000000000000	0,5000000000000000	0,00000000000000000
1663	1,0000000000000000	0,0000000000000000	0,00000000000000000
1664	1,0000000000000000	0,0000000000000000	0,00000000000000000
1665	0,3333333333333333	0,6666666666666666	0,00000000000000000
1666	0,5000000000000000	0,5000000000000000	0,00000000000000000
1667	1,0000000000000000	0,0000000000000000	0,00000000000000000
1668	0,5000000000000000	0,0000000000000000	0,50000000000000000
1669	0,5000000000000000	0,0000000000000000	0,50000000000000000
1670	0,5000000000000000	0,5000000000000000	0,00000000000000000
1671	0,5000000000000000	0,0000000000000000	0,50000000000000000
1672	0,5000000000000000	0,0000000000000000	0,50000000000000000
1673	0,3333333333333333	0,6666666666666666	0,00000000000000000
1674	0,5000000000000000	0,5000000000000000	0,00000000000000000
1675	0,2500000000000000	0,7500000000000000	0,00000000000000000
1676	0,0714285714285714	0,0000000000000000	0,92857142857142860
1677	0,5000000000000000	0,5000000000000000	0,00000000000000000
1678	0,1666666666666667	0,8333333333333334	0,00000000000000000
1679	0,0000000000000000	0,0000000000000000	1,00000000000000000
1680	0,0000000000000000	0,0000000000000000	1,00000000000000000
1681	0,0000000000000000	0,0000000000000000	1,00000000000000000
1682	0,0000000000000000	0,0000000000000000	1,00000000000000000
1683	0,0000000000000000	0,0000000000000000	1,00000000000000000
1684	0,0000000000000000	0,0000000000000000	1,00000000000000000
1685	0,0000000000000000	0,0000000000000000	1,00000000000000000
1686	0,0000000000000000	0,0000000000000000	1,00000000000000000
1687	0,0000000000000000	0,0000000000000000	1,00000000000000000
1688	0,0000000000000000	0,0000000000000000	1,00000000000000000
1689	0,0000000000000000	0,0000000000000000	1,00000000000000000
1690	0,0000000000000000	0,0000000000000000	1,00000000000000000
1691	0,0000000000000000	0,0000000000000000	1,00000000000000000
1692	0,0000000000000000	0,0000000000000000	1,00000000000000000
1693	0,0000000000000000	0,0000000000000000	1,00000000000000000
1694	0,0000000000000000	0,0000000000000000	1,00000000000000000
1695	0,0000000000000000	0,0000000000000000	1,00000000000000000
1696	0,0000000000000000	0,0000000000000000	1,00000000000000000
1697	0,0000000000000000	0,0000000000000000	1,00000000000000000
1698	0,0000000000000000	0,0000000000000000	1,00000000000000000
1699	0,0000000000000000	0,0000000000000000	1,00000000000000000
1700	0,0000000000000000	0,0000000000000000	1,00000000000000000
1701	0,0000000000000000	0,0000000000000000	1,00000000000000000
1702	0,0000000000000000	0,0000000000000000	1,00000000000000000
1703	0,0000000000000000	0,0000000000000000	1,00000000000000000
1704	0,0000000000000000	0,0000000000000000	1,00000000000000000
1705	0,0000000000000000	0,0000000000000000	1,00000000000000000
1706	0,0000000000000000	0,0000000000000000	1,00000000000000000
1707	0,0000000000000000	0,0000000000000000	1,00000000000000000
1708	0,0000000000000000	0,0000000000000000	1,00000000000000000
1709	0,0000000000000000	0,0000000000000000	1,00000000000000000
1710	0,0000000000000000	0,0000000000000000	1,00000000000000000
1711	0,0000000000000000	0,0000000000000000	1,00000000000000000
1712	0,0000000000000000	0,0000000000000000	1,00000000000000000
1713	0,0000000000000000	0,0000000000000000	1,00000000000000000
1714	0,0000000000000000	0,0000000000000000	1,00000000000000000
1715	0,0000000000000000	0,0000000000000000	1,00000000000000000
1716	0,0000000000000000	0,0000000000000000	1,00000000000000000
1717	0,0000000000000000	0,0000000000000000	1,00000000000000000
1718	0,0000000000000000	0,0000000000000000	1,00000000000000000
1719	0,0000000000000000	0,0000000000000000	1,00000000000000000
1720	0,0000000000000000	0,0000000000000000	1,00000000000000000
1721	0,0000000000000000	0,0000000000000000	1,00000000000000000
1722	0,0000000000000000	0,0000000000000000	1,00000000000000000
1723	0,0000000000000000	0,0000000000000000	1,00000000000000000
1724	0,0000000000000000	0,0000000000000000	1,00000000000000000
1725	0,0000000000000000	0,0000000000000000	1,00000000000000000
1726	0,0000000000000000	0,0000000000000000	1,00000000000000000
1727	0,0000000000000000	0,0000000000000000	1,00000000000000000
1728	0,0000000000000000	0,0000000000000000	1,00000000000000000
1729	0,0000000000000000	0,0000000000000000	1,00000000000000000
1730	0,0000000000000000	0,0000000000000000	1,00000000000000000
1731	0,0000000000000000	0,0000000000000000	1,00000000000000000
1732	0,0000000000000000	0,0000000000000000	1,00000000000000000
1733	0,0000000000000000	0,0000000000000000	1,00000000000000000
1734	0,0000000000000000	0,0000000000000000	1,00000000000000000
1735	0,0000000000000000	0,0000000000000000	1,00000000000000000
1736	0,0000000000000000	0,0000000000000000	1,00000000000000000
1737	0,0000000000000000	0,0000000000000000	1,00000000000000000
1738	0,0000000000000000	0,0000000000000000	1,00000000000000000
1739	0,0000000000000000	0,0000000000000000	1,00000000000000000
1740	0,0000000000000000	0,0000000000000000	1,00000000000000000
1741	0,0000000000000000	0,0000000000000000	1,00000000000000000
1742	0,0000000000000000	0,0000000000000000	1,00000000000000000
1743	0,0000000000000000	0,0000000000000000	1,00000000000000000
1744	0,0000000000000000	0,0000000000000000	1,00000000000000000
1745	0,0000000000000000	0,0000000000000000	1,00000000000000000
1746	0,0000000000000000	0,0000000000000000	1,00000000000000000
1747	0,0000000000000000	0,0000000000000000	1,00000000000000000
1748	0,0000000000000000	0,0000000000000000	1,00000000000000000
1749	0,0000000000000000	0,0000000000000000	1,00000000000000000
1750	0,0000000000000000	0,0000000000000000	1,00000000000000000
1751	0,0000000000000000	0,0000000000000000	1,00000000000000000
1752	0,0000000000000000	0,0000000000000000	1,00000000000000000
1753	0,0000000000000000	0,0000000000000000	1,00000000000000000
1754	0,0000000000000000	0,0000000000000000	1,00000000000000000
1755	0,0000000000000000	0,0000000000000000	1,00000000000000000
1756	0,0000000000000000	0,0000000000000000	1,00000000000000000
1757	0,0000000000000000	0,0000000000000000	1,00000000000000000
1758	0,0000000000000000	0,0000000000000000	1,00000000000000000
1759	0,0000000000000000	0,0000000000000000	1,00000000000000000
1760	0,0000000000000000	0,0000000000000000	1,00000000000000000
1761	0,0000000000000000	0,0000000000000000	1,00000000000000000
1762	0,0000000000000000	0,0000000000000000	1,00000000000000000
1763	0,0000000000000000	0,0000000000000000	1,00000000000000000
1764	0,0000000000000000	0,0000000000000000	1,00000000000000000
1765	0,0000000000000000	0,0000000000000000	1,00000000000000000
1766	0,0000000000000000	0,0000000000000000	1,00000000000000000
1767	0,0000000000000000	0,0000000000000000	1,00000000000000000
1768	0,0000000000000000	0,0000000000000000	1,00000000000000000
1769	0,0000000000000000	0,0000000000000000	1,00000000000000000
1770	0,0000000000000000	0,0000000000000000	1,00000000000000000
1771	0,0000000000000000	0,0000000000000000	1,00000000000000000
1772	0,0000000000000000	0,0000000000000000	1,00000000000000000
1773	0,0000000000000000	0,0000000000000000	1,00000000000000000
1774	0,0000000000000000	0,0000000000000000	1,00000000000000000
1775	0,0000000000000000	0,0000000000000000	1,00000000000000000
1776	0,0000000000000000	0,0000000000000000	1,00000000000000000
1777	0,0000000000000000	0,0000000000000000	1,00000000000000000
1778	0,0000000000000000	0,0000000000000000	1,00000000000000000
1779	0,0000000000000000	0,0000000000000000	1,00000000000000000
1780	0,0000000000000000	0,0000000000000000	1,00000000000000000
1781	0,0000000000000000	0,0000000000000000	1,00000000000000000
1782	0,0000000000000000	0,0000000000000000	1,00000000000000000
1783	0,0000000000000000	0,0000000000000000	1,00000000000000000
1784	0,0000000000000000	0,0000000000000000	1,00000000000000000
1785	0,0000000000000000	0,0000000000000000	1,00000000000000000
1786	0,0000000000000000	0,0000000000000000	1,00000000000000000
1787	0,0000000000000000	0,0000000000000000	1,00000000000000000
1788	0,0000000000000000	0,0000000000000000	1,00000000000000000
1789	0,0000000000000000	0,0000000000000000	1,00000000000000000
1790	0,0000000000000000	0,0000000000000000	1,00000000000000000
1791	0,0000000000000000	0,0000000000000000	1,00000000000000000
1792	0,0000000000000000	0,0000000000000000	1,00000000000000000
1793	0,0000000000000000	0,0000000000000000	1,00000000000000000
1794	0,0000000000000000	0,0000000000000000	1,00000000000000000
1795	0,0000000000000000	0,0000000000000000	1,00000000000000000
1796	0,0000000000000000	0,0000000000000000	1,00000000000000000
1797	0,0000000000000000	0,0000000000000000	1,00000000000000000
1798	0,0000000000000000	0,0000000000000000	1,00000000000000000
1799	0,0000000000000000	0,0000000000000000	1,00000000000000000
1800	0,0000000000000000	0,0000000000000000	1,00000000000000000
1801	0,0000000000000000	0,0000000000000000	1,00000000000000000
1802	0,0000000000000000	0,0000000000000000	1,00000000000000000
1803	0,0000000000000000	0,0000000000000000	1,00000000000000000
1804	0,0000000000000000	0,0714285714285714	0,92857142857142860
1805	0,0000000000000000	0,0000000000000000	1,00000000000000000
1806	0,0000000000000000	0,0000000000000000	1,00000000000000000
1807	0,0000000000000000	0,0000000000000000	1,00000000000000000
1808	0,0000000000000000	0,0000000000000000	1,00000000000000000
1809	0,0000000000000000	0,0000000000000000	1,00000000000000000
1810	0,0000000000000000	0,0000000000000000	1,00000000000000000
1811	0,0000000000000000	0,0000000000000000	1,00000000000000000
1812	0,0000000000000000	0,0833333333333333	0,91666666666666663
1813	0,0000000000000000	0,0000000000000000	1,00000000000000000
1814	0,0000000000000000	0,0000000000000000	1,00000000000000000
1815	0,0000000000000000	0,0000000000000000	1,00000000000000000
1816	0,0000000000000000	0,0000000000000000	1,00000000000000000
1817	0,0000000000000000	0,0000000000000000	1,00000000000000000
1818	0,0000000000000000	0,0000000000000000	1,00000000000000000
1819	0,0000000000000000	0,0000000000000000	1,00000000000000000
1820	0,0000000000000000	0,0000000000000000	1,00000000000000000
1821	0,0000000000000000	0,0000000000000000	1,00000000000000000
1822	0,0000000000000000	0,0000000000000000	1,00000000000000000
1823	0,0000000000000000	0,0000000000000000	1,00000000000000000
1824	0,0000000000000000	0,0000000000000000	1,00000000000000000
1825	0,0000000000000000	0,0000000000000000	1,00000000000000000
1826	0,0000000000000000	0,0000000000000000	1,00000000000000000
1827	0,0000000000000000	0,0000000000000000	1,00000000000000000
1828	0,0000000000000000	0,0000000000000000	1,00000000000000000
1829	0,0000000000000000	0,0000000000000000	1,00000000000000000
1830	0,0000000000000000	0,0000000000000000	1,00000000000000000
1831	0,0000000000000000	0,0000000000000000	1,00000000000000000
1832	0,0000000000000000	0,0000000000000000	1,00000000000000000
1833	0,0000000000000000	0,0000000000000000	1,00000000000000000
1834	0,0000000000000000	0,0000000000000000	1,00000000000000000
1835	0,0000000000000000	0,0000000000000000	1,00000000000000000
1836	0,0000000000000000	0,0000000000000000	1,00000000000000000
1837	0,0000000000000000	0,0000000000000000	1,00000000000000000
1838	0,0000000000000000	0,0000000000000000	1,00000000000000000
1839	0,0000000000000000	0,0000000000000000	1,00000000000000000
1840	0,0000000000000000	0,0000000000000000	1,00000000000000000
1841	0,0000000000000000	0,0000000000000000	1,00000000000000000
1842	0,0000000000000000	0,0000000000000000	1,00000000000000000
1843	0,0000000000000000	0,0000000000000000	1,00000000000000000
1844	0,0000000000000000	0,0000000000000000	1,00000000000000000
1845	0,0000000000000000	0,0000000000000000	1,00000000000000000
1846	0,0000000000000000	0,0000000000000000	1,00000000000000000
1847	0,0000000000000000	0,0000000000000000	1,00000000000000000
1848	0,0000000000000000	0,0000000000000000	1,00000000000000000
1849	0,0000000000000000	0,0000000000000000	1,00000000000000000
1850	0,0000000000000000	0,0000000000000000	1,00000000000000000
1851	0,0000000000000000	0,0000000000000000	1,00000000000000000
1852	0,0000000000000000	0,0000000000000000	1,00000000000000000
1853	0,0000000000000000	0,0000000000000000	1,00000000000000000
1854	0,0000000000000000	0,0000000000000000	1,00000000000000000
1855	0,0000000000000000	0,0000000000000000	1,00000000000000000
1856	0,0000000000000000	0,0000000000000000	1,00000000000000000
1857	0,0000000000000000	0,0000000000000000	1,00000000000000000
1858	0,0000000000000000	0,0000000000000000	1,00000000000000000
1859	0,0000000000000000	0,0000000000000000	1,00000000000000000
1860	0,0000000000000000	0,0000000000000000	1,00000000000000000
1861	0,0000000000000000	0,0000000000000000	1,00000000000000000
1862	0,0000000000000000	0,0000000000000000	1,00000000000000000
1863	0,0000000000000000	0,0000000000000000	1,00000000000000000
1864	0,0000000000000000	0,0000000000000000	1,00000000000000000
1865	0,0000000000000000	0,0000000000000000	1,00000000000000000
1866	0,0000000000000000	0,0000000000000000	1,00000000000000000
1867	0,0000000000000000	0,0000000000000000	1,00000000000000000
1868	0,0000000000000000	0,0000000000000000	1,00000000000000000
1869	0,0000000000000000	0,0000000000000000	1,00000000000000000
1870	0,0000000000000000	0,0000000000000000	1,00000000000000000
1871	0,0000000000000000	0,0000000000000000	1,00000000000000000
1872	0,0000000000000000	0,0000000000000000	1,00000000000000000
1873	0,0000000000000000	0,0000000000000000	1,00000000000000000
1874	0,0000000000000000	0,0000000000000000	1,00000000000000000
1875	0,0000000000000000	0,0000000000000000	1,00000000000000000
1876	0,0000000000000000	0,0000000000000000	1,00000000000000000
1877	0,0000000000000000	0,0000000000000000	1,00000000000000000
1878	0,0000000000000000	0,0000000000000000	1,00000000000000000
1879	0,0000000000000000	0,0000000000000000	1,00000000000000000
1880	0,0000000000000000	0,0000000000000000	1,00000000000000000
1881	0,0000000000000000	0,0000000000000000	1,00000000000000000
1882	0,0000000000000000	0,0000000000000000	1,00000000000000000
1883	0,0000000000000000	0,0000000000000000	1,00000000000000000
1884	0,0000000000000000	0,0000000000000000	1,00000000000000000
1885	0,0000000000000000	0,0000000000000000	1,00000000000000000
1886	0,0000000000000000	0,0000000000000000	1,00000000000000000
1887	0,0000000000000000	0,0000000000000000	1,00000000000000000
1888	0,0000000000000000	0,0000000000000000	1,00000000000000000
1889	0,0000000000000000	0,0000000000000000	1,00000000000000000
1890	0,0000000000000000	0,0000000000000000	1,00000000000000000
1891	0,0000000000000000	0,0000000000000000	1,00000000000000000
1892	0,0000000000000000	0,0000000000000000	1,00000000000000000
1893	0,0000000000000000	0,0000000000000000	1,00000000000000000
1894	0,0000000000000000	0,0000000000000000	1,00000000000000000
1895	0,0000000000000000	0,0000000000000000	1,00000000000000000
1896	0,0000000000000000	0,5000000000000000	0,50000000000000000
1897	0,0000000000000000	0,0000000000000000	1,00000000000000000
1898	0,0000000000000000	0,0000000000000000	1,00000000000000000
1899	0,0000000000000000	0,0000000000000000	1,00000000000000000
1900	0,0000000000000000	0,0000000000000000	1,00000000000000000
1901	0,0000000000000000	0,2500000000000000	0,75000000000000000
1902	0,0000000000000000	0,0000000000000000	1,00000000000000000
1903	0,0000000000000000	0,0000000000000000	1,00000000000000000
1904	0,0000000000000000	0,0000000000000000	1,00000000000000000
1905	0,0000000000000000	0,0000000000000000	1,00000000000000000
1906	0,0000000000000000	0,0000000000000000	1,00000000000000000
1907	0,0000000000000000	0,0000000000000000	1,00000000000000000
1908	0,0000000000000000	0,0000000000000000	1,00000000000000000
1909	0,0000000000000000	0,0000000000000000	1,00000000000000000
1910	0,0000000000000000	0,0000000000000000	1,00000000000000000
1911	0,0000000000000000	0,0000000000000000	1,00000000000000000
1912	0,0000000000000000	0,0000000000000000	1,00000000000000000
1913	0,0000000000000000	0,0000000000000000	1,00000000000000000
1914	0,0000000000000000	0,0000000000000000	1,00000000000000000
1915	0,0000000000000000	0,0000000000000000	1,00000000000000000
1916	0,0000000000000000	0,0000000000000000	1,00000000000000000
1917	0,0000000000000000	0,0000000000000000	1,00000000000000000
1918	0,0000000000000000	0,0000000000000000	1,00000000000000000
1919	0,0000000000000000	0,0000000000000000	1,00000000000000000
1920	0,0000000000000000	0,0000000000000000	1,00000000000000000
1921	0,0000000000000000	0,0000000000000000	1,00000000000000000
1922	0,0000000000000000	0,0000000000000000	1,00000000000000000
1923	0,0000000000000000	0,0000000000000000	1,00000000000000000
1924	0,0000000000000000	0,0000000000000000	1,00000000000000000
1925	0,0000000000000000	0,0000000000000000	1,00000000000000000
1926	0,0000000000000000	0,0000000000000000	1,00000000000000000
1927	0,0000000000000000	0,0000000000000000	1,00000000000000000
1928	0,0000000000000000	0,0000000000000000	1,00000000000000000
1929	0,0000000000000000	0,0000000000000000	1,00000000000000000
1930	0,0000000000000000	0,0000000000000000	1,00000000000000000
1931	0,0000000000000000	0,0000000000000000	1,00000000000000000
1932	0,0000000000000000	0,0000000000000000	1,00000000000000000
1933	0,0000000000000000	0,0000000000000000	1,00000000000000000
1934	0,0000000000000000	0,5000000000000000	0,50000000000000000
1935	0,0000000000000000	0,0000000000000000	1,00000000000000000
1936	0,0000000000000000	0,0000000000000000	1,00000000000000000
1937	0,0000000000000000	0,0000000000000000	1,00000000000000000
1938	0,0000000000000000	0,0000000000000000	1,00000000000000000
1939	0,0000000000000000	0,0000000000000000	1,00000000000000000
1940	0,0000000000000000	0,0000000000000000	1,00000000000000000
1941	0,0000000000000000	0,0000000000000000	1,00000000000000000
1942	0,0000000000000000	0,0000000000000000	1,00000000000000000
1943	0,0000000000000000	0,8000000000000000	0,20000000000000001
1944	0,0000000000000000	0,0000000000000000	1,00000000000000000
1945	0,0000000000000000	0,0000000000000000	1,00000000000000000
1946	0,0000000000000000	0,0000000000000000	1,00000000000000000
1947	0,0000000000000000	0,0000000000000000	1,00000000000000000
1948	0,0000000000000000	0,6666666666666666	0,33333333333333331
1949	0,0000000000000000	0,0000000000000000	1,00000000000000000
1950	0,0000000000000000	0,0000000000000000	1,00000000000000000
1951	0,0000000000000000	0,0000000000000000	1,00000000000000000
1952	0,0000000000000000	0,0000000000000000	1,00000000000000000
1953	0,0000000000000000	1,0000000000000000	0,00000000000000000
1954	0,0000000000000000	1,0000000000000000	0,00000000000000000
1955	0,0000000000000000	1,0000000000000000	0,00000000000000000
1956	0,0000000000000000	1,0000000000000000	0,00000000000000000
1957	0,0000000000000000	1,0000000000000000	0,00000000000000000
1958	0,0000000000000000	1,0000000000000000	0,00000000000000000
1959	0,0000000000000000	1,0000000000000000	0,00000000000000000
1960	0,0000000000000000	1,0000000000000000	0,00000000000000000
1961	0,0000000000000000	1,0000000000000000	0,00000000000000000
1962	0,0000000000000000	1,0000000000000000	0,00000000000000000
1963	0,0000000000000000	1,0000000000000000	0,00000000000000000
1964	0,0000000000000000	1,0000000000000000	0,00000000000000000
1965	0,0000000000000000	1,0000000000000000	0,00000000000000000
1966	0,0000000000000000	1,0000000000000000	0,00000000000000000
1967	0,0000000000000000	1,0000000000000000	0,00000000000000000
1968	0,0000000000000000	1,0000000000000000	0,00000000000000000
1969	0,0000000000000000	1,0000000000000000	0,00000000000000000
1970	0,0000000000000000	1,0000000000000000	0,00000000000000000
1971	0,0000000000000000	1,0000000000000000	0,00000000000000000
1972	0,0000000000000000	1,0000000000000000	0,00000000000000000
1973	0,0000000000000000	1,0000000000000000	0,00000000000000000
1974	0,0000000000000000	1,0000000000000000	0,00000000000000000
1975	0,0000000000000000	1,0000000000000000	0,00000000000000000
1976	0,0000000000000000	1,0000000000000000	0,00000000000000000
1977	0,0000000000000000	1,0000000000000000	0,00000000000000000
1978	0,0000000000000000	1,0000000000000000	0,00000000000000000
1979	0,0000000000000000	1,0000000000000000	0,00000000000000000
1980	0,0000000000000000	1,0000000000000000	0,00000000000000000
1981	0,0000000000000000	1,0000000000000000	0,00000000000000000
1982	0,0000000000000000	1,0000000000000000	0,00000000000000000
1983	0,0000000000000000	1,0000000000000000	0,00000000000000000
1984	0,0000000000000000	1,0000000000000000	0,00000000000000000
1985	0,0000000000000000	1,0000000000000000	0,00000000000000000
1986	0,0000000000000000	1,0000000000000000	0,00000000000000000
1987	0,0000000000000000	1,0000000000000000	0,00000000000000000
1988	0,0000000000000000	1,0000000000000000	0,00000000000000000
1989	0,0000000000000000	1,0000000000000000	0,00000000000000000
1990	0,0000000000000000	1,0000000000000000	0,00000000000000000
1991	0,0000000000000000	1,0000000000000000	0,00000000000000000
1992	0,0000000000000000	1,0000000000000000	0,00000000000000000
1993	0,0000000000000000	1,0000000000000000	0,00000000000000000
1994	0,0000000000000000	1,0000000000000000	0,00000000000000000
1995	0,0000000000000000	1,0000000000000000	0,00000000000000000
1996	0,0000000000000000	1,0000000000000000	0,00000000000000000
1997	0,0000000000000000	1,0000000000000000	0,00000000000000000
1998	0,0000000000000000	1,0000000000000000	0,00000000000000000
1999	0,0000000000000000	1,0000000000000000	0,00000000000000000
[truncated: 361 more rows]

## Sheet: b_cx
x
5
6
6
14
22
23
27
28
50
25
22
12
6
24
63
35
34
46
13
22
66
44
63
44
44
76
50
77
76
63
33
84
30
73
84
24
9
4
202
206
209
211
224
228
236
237
240
228
224
253
256
258
260
268
269
280
283
270
283
293
296
237
299
304
224
311
239
224
323
223
328
330
289
333
237
206
341
333
269
248
345
346
347
282
355
358
329
219
361
364
367
304
373
375
225
382
323
333
391
392
393
395
350
310
401
402
400
350
399
343
352
419
296
424
398
425
237
253
291
237
256
214
435
339
288
395
446
313
350
300
452
235
456
228
350
462
309
256
235
468
469
358
328
471
290
258
422
237
424
222
472
223
475
237
428
477
462
350
427
347
468
206
344
224
391
399
306
395
485
366
457
489
221
364
469
211
426
219
338
488
229
212
408
489
237
338
243
418
282
498
224
462
477
426
455
341
233
329
457
470
507
212
507
221
334
208
512
345
430
496
489
419
364
219
234
338
415
457
523
352
399
329
237
364
269
528
299
290
457
352
269
435
415
237
415
392
526
282
459
512
228
463
458
228
256
237
211
507
475
366
458
209
539
367
781
783
793
802
803
810
819
829
830
834
835
836
838
843
846
852
855
819
857
856
824
860
862
864
866
869
870
853
873
877
862
880
886
818
891
894
896
898
902
903
871
783
906
880
812
901
906
871
911
903
912
797
913
903
914
914
917
920
782
925
862
897
935
937
856
831
938
939
843
911
947
862
951
954
956
957
960
907
802
861
835
940
856
966
815
846
970
972
913
975
947
982
983
907
898
966
988
815
834
800
990
805
824
996
948
923
963
964
862
838
819
819
798
964
982
894
998
911
1008
1009
1010
853
838
1016
988
896
982
1009
814
1005
807
905
1018
980
880
978
1019
1020
1021
1022
860
877
848
1011
971
815
934
886
1028
835
795
813
983
886
965
815
945
793
819
1003
914
971
1036
844
988
982
978
1013
949
834
846
921
1017
870
958
946
889
798
883
900
917
793
991
923
853
964
1044
783
787
1045
948
860
836
1047
793
834
990
889
818
838
970
1258
1266
1271
1274
1275
1278
1279
1283
1293
1294
1299
1302
1303
1306
1309
1293
1315
1318
1293
1321
1321
1322
1323
1324
1277
1336
1338
1342
1343
1268
1345
1347
1356
1358
1359
1360
1363
1366
1371
1374
1340
1375
1350
1382
1327
1388
1390
1374
1355
1397
1398
1401
1402
1403
1410
1411
1417
1418
1268
1354
1258
1420
1345
1422
1424
1425
1426
1428
1431
1433
1436
1420
1438
1440
1384
1268
1431
1445
1448
1450
1451
1452
1403
1457
1458
1460
1461
1463
1464
1428
1325
1389
1467
1468
1345
1471
1472
1473
1474
1475
1302
1477
1479
1481
1483
1460
1486
1487
1431
1274
1489
1490
1467
1492
1265
1495
1496
1386
1498
1394
1471
1303
1501
1348
1502
1503
1504
1359
1507
1331
1296
1363
1510
1512
1514
1516
1431
1486
1517
1302
1360
1423
1522
1523
1386
1366
1531
1501
1533
1534
1283
1410
1439
1538
1522
1342
1313
1500
1542
1547
1309
1422
1548
1549
1472
1552
1556
1288
1561
1452
1532
1489
1296
1324
1374
1563
1564
1488
1431
1555
1270
1322
1256
1506
1471
1386
1474
1289
1293
1570
1438
1573
1576
1440
1500
1528
1528
1581
1583
1457
1521
1312
1382
1472
1591
1309
1592
1512
1268
1357
1260
1345
1595
1391
1546
1563
1600
1399
1361
1415
1604
1605
1338
1366
1414
1609
1528
1610
1389
1382
1440
1571
1346
1614
1618
1354
1371
1620
1624
1384
1627
1568
1448
1428
1268
1431
1296
1573
1492
1506
1623
1442
1411
1483
1633
1345
1627
1566
1614
1311
1634
1636
1639
1417
1422
1642
1412
1643
1391
1393
1451
1516
1482
1521
1554
1271
1645
1510
1647
1431
1599
1383
1610
1403
1409
1438
1461
1284
1452
1345
1503
1446
1322
1649
1650
1447
1654
1619
1655
1656
1412
1322
1660
1661
1471
1662
1319
1266
1663
1622
1302
1266
1666
1343
1663
1320
1448
1376
1667
1354
1488
1303
1256
1309
1575
1603
1669
1407
1425
1388
1490
1283
1361
1594
1375
1673
1590
1537
1577
1471
1403
1350
1474
1492
1610
1477
1345
1660
1487
1594
1654
1418
1674
1542
1675
1594
1322
1677
1678
1322
1609
1556
1581
1348
1393
1418
1372
1
1
1
1
2
1
2
1
1
1
1
1
2
2
1
1
1
1
1
1
1
1
1
1
2
2
2
1
1
1
1
1
1
1
1
2
1
1
2
1
1
2
2
1
1
1
2
1
1
1
1
1
1
1
1
1
1
1
1
2
1
1
1
15
1
2
1
1
1
2
1
1
1
1
2
16
1
2
1
2
2
1
2
1
1
18
1
1
2
2
1
2
1
1
2
2
1
1
1
1
2
2
1
1
1
1
2
1
2
1
29
1
2
1
1
1
1
1
16
2
31
1
1
1
1
1
1
2
1
2
1
1
36
2
2
2
1
1
1
1
1
41
1
1
1
1
1
1
1
1
1
2
1
1
31
1
1
1
1
1
1
1
1
1
1
29
1
2
1
1
2
2
1
1
1
1
1
1
1
1
1
2
1
2
1
2
2
1
1
2
1
1
1
1
1
1
2
1
1
1
2
1
1
1
1
2
2
2
1
1
16
2
2
1
1
1
2
1
1
1
1
1
1
1
1
1
1
1
2
1
2
2
1
1
1
2
1
1
1
1
2
1
2
1
2
1
15
2
2
1
1
1
2
1
2
2
1
1
1
1
1
1
15
1
1
2
1
2
1
1
1
2
1
1
1
2
1
1
1
1
2
1
2
1
1
1
1
1
1
1
1
2
1
1
1
1
1
1
1
1
29
1
1
1
1
2
1
1
1
1
2
1
31
15
2
1
1
1
1
2
1
1
2
2
1
1
1
2
1
1
1
1
1
1
1
1
1
1
1
1
1
1
1
1
1
1
1
1
2
1
1
1
1
1
1
1
2
2
1
1
2
2
1
1
2
1
2
1
1
1
2
1
1
1
2
1
1
1
31
1
2
2
1
15
1
41
1
1
2
1
1
1
1
1
1
1
1
1
1
2
71
1
2
1
1
1
1
1
2
1
1
1
1
2
1
1
1
2
1
1
1
1
1
1
1
1
16
2
1
1
1
1
1
1
1
2
1
1
1
1
1
1
1
1
2
1
1
1
1
1
1
1
2
1
1
2
1
1
2
1
1
1
1
1
1
1
2
1
2
1
1
2
2
1
2
1
1
1
1
1
1
1
1
1
1
1
1
1
1
1
1
1
1
1
2
1
2
2
1
2
1
1
2
1
1
1
1
1
1
16
1
2
1
1
1
1
1
1
1
1
1
1
1
1
1
1
2
1
1
2
36
1
2
2
1
1
1
1
1
2
2
1
2
2
2
1
2
1
1
1
1
1
2
2
2
2
1
2
1
1
1
2
2
1
1
1
1
1
1
1
1
2
1
2
1
1
2
1
1
85
1
1
2
1
1
2
1
29
2
1
1
2
1
1
1
1
1
1
2
1
1
2
1
1
1
1
1
1
1
1
1
2
1
1
1
1
41
1
1
1
1
1
2
1
1
1
1
1
1
1
1
1
1
1
1
1
1
1
1
2
2
1
2
1
1
88
1
1
1
1
1
1
2
1
2
1
1
1
2
1
1
2
2
1
1
1
2
1
1
1
16
1
1
1
1
1
85
16
2
1
1
1
15
1
1
1
1
1
1
1
1
1
1
2
2
1
1
2
2
1
1
1
1
2
227
227
261
261
292
301
292
322
261
376
292
230
322
227
230
261
261
227
322
376
292
449
449
261
376
261
376
230
227
227
322
227
230
376
230
376
230
292
376
505
227
376
376
515
376
261
376
230
292
261
292
261
505
322
376
533
227
449
376
301
376
292
515
780
780
784
785
780
786
780
789
780
791
789
792
794
784
785
789
794
794
789
799
786
801
786
794
789
792
789
808
801
811
808
794
786
784
801
811
784
792
784
780
799
808
784
789
780
789
791
820
792
786
808
801
822
794
801
789
784
820
789
799
799
785
820
789
792
789
786
785
789
789
780
794
789
785
789
794
791
808
789
794
785
791
799
789
799
794
808
784
794
794
789
847
794
799
789
789
850
851
789
784
808
799
820
799
789
799
801
789
789
792
786
808
808
789
785
811
794
784
780
791
784
789
822
786
789
791
786
811
786
794
811
789
792
792
789
794
786
799
792
850
784
808
789
850
794
789
786
789
876
794
792
789
789
784
780
784
789
780
792
789
785
789
789
881
785
820
784
811
785
791
811
792
792
794
811
808
789
799
850
851
789
808
789
789
789
786
893
784
780
784
799
811
780
780
820
881
780
794
780
808
792
794
792
786
789
786
784
786
792
794
794
792
789
794
850
789
786
794
820
789
792
794
784
786
789
789
789
792
799
789
794
808
794
789
784
789
811
794
785
811
780
808
791
784
786
799
794
791
799
789
785
789
786
785
850
780
789
784
850
876
820
915
789
789
789
799
792
789
789
789
780
789
792
789
794
789
799
785
785
876
794
786
850
801
784
784
786
792
789
794
808
820
811
789
794
785
822
785
808
799
785
784
789
784
786
822
801
932
850
786
794
820
785
789
792
794
799
808
784
780
785
850
794
785
789
794
811
784
820
789
799
799
791
794
786
785
789
786
789
780
808
794
789
822
794
785
811
850
789
799
789
794
808
811
780
784
784
786
780
801
820
785
792
785
784
801
799
780
785
780
786
808
792
932
789
789
850
820
784
808
789
850
794
780
789
786
792
780
792
780
794
792
789
789
820
811
811
786
780
792
794
786
780
822
791
794
791
794
820
794
[truncated: 2,580 more rows]

## Sheet: b_str
x
172
186
186
187
77
191
178
191
172
187
23
90
483
709
712
716
525
724
734
357
711
752
730
205
712
755
758
747
743
709
219
357
760
724
737
702
743
357
519
761
766
467
708
411
524
1051
1053
1064
1063
1081
1082
1086
1064
901
1022
1107
1082
1074
1125
1133
838
1053
1051
1125
1073
1064
1093
1126
918
1117
1147
1039
1127
1133
1127
1030
1117
1127
1067
1053
1064
1162
1066
1051
1053
813
1073
1168
1127
1064
1127
1176
949
1127
1082
1045
859
955
1086
1153
1045
918
1147
1030
1088
1064
1173
1127
1184
833
1186
1042
1077
1082
1030
1030
1116
1125
1149
1082
1082
1086
857
1141
1127
1125
1090
1030
1065
955
926
1188
1082
1134
1187
1158
1954
1961
1964
1968
1974
1975
1977
1285
1962
1987
1989
1991
1999
2004
2005
2009
2017
2019
2020
1576
1678
1501
2035
2036
1547
1956
1303
2051
2054
2055
2057
2058
1987
1991
2065
1976
2068
2070
2071
2074
2077
2081
2085
2020
1408
2091
2092
2094
2095
2097
2019
2106
2062
2109
2085
1655
2113
2114
2008
2119
2121
2065
2126
1530
1530
2131
2122
2135
1999
2036
2138
2140
2058
2006
1962
2009
2155
2071
2161
2162
2163
2074
2165
2166
2170
2171
2175
2176
1999
2179
2167
2184
2189
1968
1397
2197
2071
1611
1644
2071
2085
1301
2205
2207
1656
2096
2212
1999
1301
2057
1438
2215
1987
2220
1503
2176
2220
2218
2071
1987
2225
2226
2020
2208
2144
1999
2140
2071
1553
2238
2215
1264
2152
2240
2107
1660
1987
2071
2065
1987
1993
2162
1983
2107
2202
2249
2250
2218
1532
2251
2071
2253
2253
2254
2225
2035
2098
2205
2071
2065
2081
2262
1576
2071
2003
1989
2238
1329
2131
2269
2009
1619
2269
1665
2273
2274
2276
2277
2278
2071
2281
2283
2284
2071
2085
1968
2165
2071
2068
2291
2204
2294
2198
1469
2250
1964
2089
2162
2298
2300
2287
2074
2304
2305
2306
2306
2071
2041
1580
2305
2307
2297
2032
2313
2171
2316
2306
2071
2181
2223
2317
1315
2251
2071
2004
2319
1968
2192
2107
2220
2294
1626
2053
2065
2121
1285
2187
2328
2071
2222
2177
2235
2329
2273
2331
1943
2131
1971
2121
2279
2211
1977
2334
2140
2164
2164
2226
2051
2300
2071
2257
1285
2106
2063
2038
2144
2339
2217
2223
2276
2143
2279
2341
2343
2164
1543
2289
1989
2114
1989
1975
2347
1675
2155
2212
2195
2004
1318
2143
2350
2070
1665
2235
2319
2274
1971
1343
2325
2223
1501
2193
2341
2212
2158
2125
2163
2017
2071
2346
2061
2135
1551
2262
1673
2071
1264
2329
1648
2358
2179
2071
2149
2231
2035
2121
2343
2143
1675
2356
1488
1968
2198
1965
2097
2114
2277
1677
1976
1656
2017
2163
1812
1619
1959
2003
2317
2009
1473
2347
2126
1345
2328
1285
1987
2113
2349
2350
2071
1673
2313
2062
2207
1991
2071
2240
2077
2162
1
1
2
2
1
1
1
1
1
1
1
1
1
1
1
1
1
1
2
533
261
799
799
799
799
791
799
791
799
799
799
799
799
799
799
799
799
799
820
799
799
799
799
799
791
1101
799
791
876
799
799
1101
799
789
799
799
799
799
791
820
820
820
799
791
799
791
799
799
791
799
820
799
799
789
820
1101
791
799
791
791
799
801
799
799
799
799
786
820
799
820
789
799
791
820
791
799
799
799
791
791
791
799
799
791
799
799
1101
789
799
801
799
799
799
799
820
799
820
791
785
1101
791
799
791
799
799
799
799
820
820
1159
789
799
820
799
799
799
799
799
799
791
799
820
789
791
799
820
1101
799
820
791
799
1159
799
799
1101
799
799
799
799
791
791
791
820
799
791
799
820
799
820
799
799
820
799
799
799
799
799
799
1101
799
791
791
820
799
799
799
799
791
799
789
786
791
820
799
799
799
799
820
820
791
1159
799
808
799
799
799
799
799
799
820
799
791
820
791
799
799
799
1159
791
791
791
799
786
786
789
791
799
799
799
799
791
799
799
799
789
799
786
799
1101
799
799
820
799
786
791
791
820
799
799
791
786
799
789
799
791
799
799
799
820
799
791
820
789
820
799
799
789
784
799
799
799
791
799
786
799
799
1101
791
799
791
799
791
799
791
799
791
799
799
791
791
791
799
799
1368
1368
2007
1368
1368
2027
1637
1637
1368
2056
1637
1368
1637
2105
2007
1368
1637
1368
2007
1637
2142
2007
2147
1368
1637
2153
1637
1637
1637
2172
2147
2056
1637
1368
1637
1368
1368
2209
1637
1637
2214
1637
2056
1368
2243
2214
2142
1637
1637
1637
1368
2209
1637
1368
2286
1368
1368
2172
1637
2209
1637
1637
1368
1637
1637
2299
2299
2209
1368
2286
1637
1368
2286
2056
1637
2327
2209
1368
2286
1637
1368
2243
1368
2286
1637
1368
1637
2327
2209
2007
2142
1637
2105
1637
2027
1368
2056
1368
2007
2056
1368
1637
1637
2327
2027
1368
1637
1637
1637
1637
1637
2056
1637
1637
1368
1637
2299
2007
2153
1637
1637
172
173
175
177
179
181
182
182
183
185
87
175
180
57
188
176
173
189
190
65
57
174
188
175
70
192
185
183
192
196
179
177
199
181
193
196
26
190
199
183
201
179
189
201
197
198
702
529
451
704
705
704
707
708
470
711
713
715
717
720
451
722
723
723
723
725
726
707
728
714
730
731
732
709
735
736
737
219
235
342
739
380
714
741
742
742
743
259
744
221
746
484
717
709
748
750
751
753
744
708
516
516
714
723
757
737
759
759
726
705
708
277
762
715
764
765
470
758
762
717
705
518
704
767
707
753
224
768
539
769
770
770
771
416
773
713
312
751
767
773
531
453
704
723
744
775
730
764
728
416
776
429
777
299
299
708
371
768
746
775
765
702
440
732
312
708
277
266
769
465
779
776
514
708
264
723
722
753
778
215
771
752
380
750
708
755
777
736
735
716
723
720
223
768
779
704
725
708
277
346
727
711
741
767
378
739
748
704
704
777
714
1049
1042
1058
1059
1060
1064
1066
961
1070
1001
1049
1077
1059
1080
824
1083
1059
1094
1064
1051
841
1098
810
863
1105
1107
1114
1115
1058
1119
1121
1057
1004
1124
1098
949
1094
1128
1094
1096
1132
1134
1107
1059
844
1117
841
1060
824
1098
1078
1105
1144
804
1103
1080
1115
1119
1131
1149
1119
1151
1152
1012
1121
969
1036
1151
1064
1098
1128
1081
1156
1059
1077
1107
1162
1118
1004
1059
974
1001
1012
1103
1064
1131
1059
1169
1041
1156
1171
926
1098
1174
804
1174
824
1107
1001
856
1132
960
1012
1080
863
1107
1179
1059
1134
1144
1131
1180
1064
1066
1042
824
1083
1001
974
1051
1042
1185
1049
1121
1144
1042
1051
1107
1131
1042
1001
1049
1051
1187
1180
1042
1107
1176
1147
1114
1179
1090
1169
1131
1051
969
1134
1040
1036
1149
1119
1064
1124
902
1953
1955
1956
1645
1957
1965
1966
1970
1972
1978
1955
1972
1979
1980
1982
1983
1491
1990
1473
1315
1285
1992
1997
1998
2002
1972
2003
2008
2010
2011
2014
2003
2016
2018
2021
1972
2024
2025
2026
2028
2029
2031
2032
1966
2032
1301
2038
2041
1445
1372
2047
1470
2048
2049
1446
1558
1967
2052
2053
1315
1955
2059
1972
2066
2067
1488
1418
1966
1981
2072
2018
2075
1974
2076
2078
2082
2084
2086
1966
2087
1345
2090
2093
2096
2099
2101
2103
1678
1661
1650
2107
2108
1979
2111
2112
2115
2117
2040
2077
1983
2118
1983
1568
1414
2024
2120
2124
1980
2125
1336
1661
2127
2128
2129
2130
1978
1629
1658
2133
2127
2139
1979
2145
2148
1979
1966
2031
2151
2152
1470
2152
2154
1998
1423
2127
2139
2086
2167
2037
2053
1329
2154
2174
1568
2139
2180
2152
2055
2103
2117
2182
1372
1568
2066
1953
2109
2183
2054
1972
2187
2092
1543
2191
2016
2193
2194
2196
2166
2193
2048
1401
2198
1979
2041
1552
2201
2202
1329
2189
2088
2067
2111
2210
2211
2211
2087
1302
1315
2108
2219
1315
2145
2158
2129
2003
2090
2119
2224
2189
1431
2227
2228
2229
1488
1998
2049
2236
2239
1974
2196
2192
2132
2129
1992
2193
1445
2031
1325
2245
2120
2224
2096
2160
2008
1325
1983
2210
2228
2248
1358
1636
2078
1983
1341
2082
2130
1576
2189
1990
2104
2197
2252
1521
2228
2024
2255
1982
2136
2258
1983
2075
1544
2061
2211
1966
1329
1409
1978
2041
2118
2067
2248
2263
2258
2101
2191
2160
1423
2048
2266
2003
2219
1414
2093
2271
2182
2272
1972
1987
2227
2193
2282
2198
1982
2109
1636
1972
1966
1353
2077
2227
2166
2127
2287
2137
2093
1484
2201
1972
2041
2006
2053
1982
2053
1956
1561
1401
2029
2295
1423
1261
2084
2282
1901
2067
1651
1662
1586
2118
2303
2118
2268
2003
2003
2180
1674
2272
1678
2308
2258
2024
2239
2194
2191
2087
2310
2311
1972
2101
2054
1979
2283
2118
1558
1970
1998
2321
2322
2067
2109
1445
2078
1568
2077
2255
1982
2129
2179
1957
2194
2031
2325
2326
2177
1983
2058
1315
1353
2266
2053
1678
2133
2173
2332
2263
1651
2224
1660
2024
2112
1978
2124
1998
1414
2193
1544
1445
1315
2180
2333
1505
2335
1423
2005
2335
2033
1261
2194
2125
2101
1325
1261
2308
2026
2303
1401
2338
2271
1423
1558
2031
2196
1972
2174
2084
2342
2194
2344
2229
2076
2196
1325
2227
2322
1449
2333
2228
2302
1455
1379
2342
2005
2345
2310
1563
1645
2272
2303
2332
2271
1315
2075
2015
1966
2014
2201
1315
2338
1535
2349
2351
2239
2091
2087
2352
2148
2084
1645
2353
2066
1529
1576
2119
2008
2333
2053
2191
2047
1636
2197
2010
2014
2109
1449
2345
2210
2010
2072
1977
1488
2335
2344
1979
2189
2109
1358
1998
2096
2010
1982
1636
1979
2075
1546
1325
2326
2151
2120
2037
1636
1972
2109
2271
1315
2130
1966
1979
1372
2160
2136
2011
1563
2252
2321
2227
1381
2137
2145
1998
2032
2084
2024
1558
1379
2196
2128
2021
2092
2078
2258
2353
2077
1302
1329
1488
2360
2008
1315
2228
1379
2196
2048
1660
2115
2156
2352
2322
2311
2193
1596
2160
2079
1315
2099
2360
2160
2335
2245
2082
1470
2087
1955
2351
2201
174
176
178
180
184
40
184
83
178
176
183
193
194
195
195
197
198
89
194
200
200
176
52
40
20
701
703
444
706
247
710
710
714
509
259
718
523
719
316
721
716
727
202
228
729
431
733
235
235
523
738
510
235
306
316
480
740
356
350
745
503
710
235
536
747
749
353
754
306
740
738
734
756
431
760
761
763
760
521
766
738
716
707
415
760
464
249
719
401
431
256
208
467
731
756
418
275
295
729
204
772
750
247
330
757
774
389
267
756
235
760
277
750
472
778
719
513
706
247
765
748
749
463
295
756
721
756
763
738
760
356
439
231
487
772
745
754
776
703
745
733
277
756
763
509
727
718
431
702
701
771
208
510
[truncated: 1,105 more rows]

## Sheet: b_hc
x
91
17
39
99
106
108
110
113
117
100
108
122
17
113
126
91
131
100
133
91
127
122
17
125
124
148
149
113
103
148
104
153
131
108
103
105
100
125
104
158
113
108
99
113
145
99
162
149
123
164
104
124
145
138
166
148
166
157
159
158
136
111
35
124
131
159
143
123
114
149
97
164
100
123
122
91
166
123
123
139
129
106
108
167
132
543
454
547
554
557
559
341
541
563
441
441
566
568
569
540
537
543
543
558
547
576
577
576
207
562
441
584
412
580
412
586
588
506
432
562
432
331
563
551
594
572
576
580
598
562
601
602
603
441
412
604
606
599
506
607
608
606
331
559
559
562
546
576
613
441
615
341
557
540
620
584
341
331
562
576
543
622
554
576
580
576
341
557
432
441
557
534
572
625
626
564
599
543
341
554
506
543
576
498
341
576
593
557
546
634
311
576
637
587
544
576
506
559
638
636
640
586
331
641
498
506
584
540
642
331
606
580
626
341
543
591
644
645
606
557
569
587
441
648
412
613
441
569
279
586
651
551
580
341
341
586
569
311
597
341
432
541
576
604
542
584
613
552
655
412
341
569
498
599
552
432
432
613
606
330
331
578
550
655
627
659
557
546
661
662
615
590
569
601
432
591
562
668
582
551
559
557
576
661
576
576
562
331
554
543
269
641
559
557
412
498
591
642
594
613
341
432
601
635
432
678
679
681
341
341
557
341
562
580
341
341
586
279
671
620
547
580
588
562
412
600
579
686
687
688
540
412
559
559
341
412
546
576
569
402
541
602
587
572
566
681
441
627
562
627
562
599
626
341
432
662
540
695
696
552
584
341
311
568
530
578
582
578
562
634
543
606
331
576
613
666
341
544
608
601
598
544
598
569
678
584
642
686
598
579
568
557
696
559
576
553
572
559
620
576
540
639
559
441
506
412
341
412
341
599
634
662
278
691
541
543
560
546
582
311
564
540
279
482
512
540
469
656
688
441
675
341
597
610
432
341
432
331
639
341
587
572
613
432
562
450
341
564
687
662
681
668
584
618
583
641
540
627
562
654
567
658
412
576
506
341
577
562
640
311
576
576
687
577
580
682
601
1195
1197
1199
1202
1207
1209
1210
1213
1222
1216
1194
1190
1221
1202
1199
1191
1234
1201
1233
1218
1220
1211
1190
1210
1202
793
1191
1195
1221
1232
1225
1213
1018
1248
1199
1221
1221
1202
1209
1212
1248
1232
1241
1250
1199
979
1209
1207
1189
1207
1221
1253
1211
1387
1684
1685
1691
1695
1593
1703
1706
1708
1713
1716
1642
1720
1652
1708
1593
1593
1572
1727
1729
1730
1733
1531
1735
1737
1642
1687
1583
1742
1572
1744
1572
1748
1749
1751
1747
1758
1759
1761
1751
1764
1765
1766
1692
1695
1725
1769
1572
1772
1776
1721
1777
1713
1779
1780
1781
1783
1785
1692
1788
1729
1687
1790
1519
1791
1792
1701
1795
1796
1798
1802
1791
1805
1745
1806
1809
1810
1710
1789
1676
1727
1688
1796
1789
1713
1784
1816
1687
1817
1747
1819
1517
1789
1820
1724
1701
1716
1704
1823
1803
1824
1813
1720
1826
1687
1676
1711
1701
1828
1588
1692
1593
1743
1810
1747
1830
1831
1759
1729
1834
1722
1795
1751
1796
1759
1692
1843
1844
1845
1846
1572
1744
1848
1850
1392
1851
1593
1828
1583
1852
1725
1708
1744
1729
1769
1853
1845
1780
1758
1820
1686
1722
1682
1856
1857
1708
1754
1743
1828
1642
1496
1784
1861
1862
1837
1863
1864
1676
1789
1867
1701
1733
1870
1759
1701
1747
1819
1724
1707
1784
1701
1593
1847
1716
1572
1873
1874
1875
1845
1878
1720
1593
1879
1847
1880
1881
1687
1837
1686
1747
1882
1873
1883
1814
1692
1730
1820
1885
1692
1764
1687
1713
1720
1862
1810
1676
1817
1870
1891
1722
1738
1747
1642
1800
1724
1800
1885
1838
1890
1679
1761
1887
1829
1798
1895
1593
1540
1692
1897
1720
1785
1739
1864
1758
1901
1861
1797
1902
1771
1392
1905
1851
1537
1744
1754
1738
1593
1729
1829
1861
1722
1747
1897
1642
1909
1797
1902
1777
1747
1708
1720
1549
1798
1519
1701
1791
1642
1754
1809
1772
1493
1724
1906
1777
1917
1810
1733
1877
1862
1780
1676
1919
1856
1767
1898
1726
1744
1921
1593
1828
1593
1692
1751
1572
1729
1680
1863
1572
1919
1572
1895
1722
1849
1843
1726
1786
1845
1593
1739
1708
1704
1789
1759
1843
1583
1876
1754
1692
1676
1747
1704
1925
1747
1701
1682
1724
1899
1710
1725
1911
1845
1800
1729
1796
1838
1784
1856
1754
1899
1898
1755
1933
1751
1797
1747
1826
1810
1739
1642
1796
1825
1822
1829
1735
1732
1593
1820
1897
1910
1936
1701
1728
1810
1708
1851
1709
1813
1938
1930
1847
1747
1724
1867
1837
1800
1834
1572
1834
1769
1795
1685
1733
1593
1846
1829
1795
1744
1708
1800
1856
1883
1786
1747
1781
1588
1867
1676
1676
1717
1943
1895
1504
1758
1745
1707
1593
1633
1692
1583
1725
1823
1744
1786
1780
1849
1763
1874
1820
1738
1330
1496
1829
1748
1906
1880
1676
1847
1742
1882
1820
1744
1861
1945
1851
1727
1947
1790
1680
1642
1864
1920
1696
1857
1793
1867
1691
1496
1837
1777
1751
1837
1735
1776
1701
1687
1777
1899
1706
1837
1770
1701
1803
1845
1796
1676
1747
1747
1642
1813
1811
1797
1833
1572
1895
1875
1724
1837
1726
1642
1905
1847
1704
1791
1795
1751
1744
1789
1891
1944
1793
1829
1747
1747
1919
1905
1722
1583
1691
1845
1583
1795
1701
1772
1938
1744
1759
1708
1676
1496
1769
1856
1496
1722
1897
1856
1572
1914
1747
1726
1593
1846
1758
1642
1897
1881
1387
1688
1829
1773
1704
1855
1747
1925
1791
1593
1713
1820
1728
1773
1926
1572
1895
1791
1945
1703
1759
1769
1765
1713
1688
1642
1696
1786
1933
1875
1902
1768
1687
1895
1593
1713
1952
1572
1669
1688
1708
1860
1922
1692
1733
1813
1751
1726
1748
1745
1713
1593
1759
18
93
18
93
88
36
18
18
18
109
93
18
93
29
93
18
18
18
93
29
41
18
93
88
18
18
18
36
93
85
128
18
18
2
88
41
93
18
18
18
93
93
93
18
36
93
29
41
18
128
93
85
18
18
36
93
93
18
41
18
18
93
41
18
146
93
146
18
16
16
93
18
18
18
18
85
146
18
71
85
41
109
93
18
93
18
18
109
93
18
93
16
18
16
18
18
29
18
16
18
18
93
18
18
18
29
109
18
18
41
93
93
18
93
18
41
18
36
18
29
146
93
18
93
41
18
18
93
18
88
18
29
41
41
18
29
93
18
93
36
93
88
18
18
93
18
36
93
18
146
146
18
128
36
93
93
1
18
93
93
93
93
85
128
16
18
16
29
18
18
18
18
589
609
611
612
609
612
611
611
609
611
652
609
609
609
609
652
589
609
609
609
609
609
609
609
612
609
612
693
611
609
515
609
693
612
611
609
612
612
700
609
700
612
609
589
515
609
611
612
876
893
876
811
1242
811
1242
876
876
794
876
794
811
1242
876
876
1681
1697
1731
1762
1697
1697
1681
1731
1697
1731
1868
1762
1304
1697
1697
1681
1304
1697
1931
1762
1681
1697
1697
1697
1697
1697
1731
1731
1697
1697
1681
1931
1697
1697
1681
1697
1697
1731
1697
1697
1697
1731
1697
1697
1697
1697
1868
1697
1731
94
95
97
98
102
103
104
74
107
104
111
35
114
115
116
118
98
121
82
123
123
38
124
118
97
127
123
121
129
122
130
102
132
103
134
135
136
123
104
137
104
127
19
137
108
139
140
123
142
104
133
143
123
137
98
108
97
127
147
123
111
123
104
111
129
137
108
151
129
152
154
134
67
137
118
124
156
127
123
75
121
82
121
127
157
121
115
123
121
123
159
118
81
136
127
160
161
127
118
135
118
104
121
127
163
104
113
123
123
107
152
101
165
160
95
163
123
112
39
13
156
123
136
167
161
147
154
124
137
118
104
121
107
169
94
130
117
136
123
121
116
127
123
171
98
113
97
147
123
98
116
171
169
106
113
151
110
140
123
147
540
541
542
544
546
549
540
308
551
552
556
297
558
540
560
561
508
241
562
564
551
551
565
543
396
543
570
556
568
571
572
573
574
547
540
575
578
423
540
579
559
580
540
581
582
311
551
544
587
537
540
341
590
551
568
591
592
564
540
595
313
587
543
599
600
578
549
327
602
543
578
580
541
255
543
605
543
540
598
610
540
567
540
614
542
552
616
617
618
619
311
613
420
621
574
554
610
341
546
543
546
540
540
602
441
540
543
552
540
587
540
541
623
297
543
590
613
243
562
540
540
627
274
628
541
622
540
630
631
630
633
437
540
591
614
605
582
537
580
635
542
636
546
581
540
543
540
610
562
540
581
414
639
543
551
543
432
543
587
546
580
540
394
581
549
549
546
441
392
540
551
540
432
643
540
646
544
552
647
311
311
540
460
540
602
552
543
540
546
308
540
588
621
649
580
627
540
650
540
540
588
580
441
540
651
590
441
615
552
625
562
623
653
396
540
598
625
627
598
625
562
542
654
590
590
580
598
588
580
600
540
626
631
556
571
543
540
590
361
598
279
543
581
543
651
551
592
543
540
540
551
595
616
600
540
584
551
540
598
580
657
542
613
540
613
546
313
543
648
616
570
658
564
613
432
527
643
568
598
540
578
441
584
540
562
663
665
311
441
666
591
667
600
587
540
441
540
602
648
602
572
556
598
613
562
556
542
540
587
442
311
635
414
540
498
543
432
673
540
658
625
562
649
341
254
675
441
653
540
432
580
567
651
602
677
653
613
540
388
562
441
556
540
551
540
540
540
541
540
639
571
580
575
331
543
563
580
498
649
549
541
598
633
297
540
540
598
543
559
649
540
311
552
580
547
540
604
578
540
683
540
580
669
540
540
562
481
684
685
441
562
561
540
607
578
603
442
441
540
540
646
617
666
626
540
690
637
540
543
562
691
644
303
657
540
580
540
297
540
681
568
540
578
297
543
556
540
552
540
572
598
665
694
588
460
588
[truncated: 1,887 more rows]

## Sheet: c
cortex_ACTE1	cortex_ACTE2	cortex_EPEN	cortex_MGL1	cortex_MGL3	cortex_PVM1	cortex_TEGLU1	cortex_TEGLU2	cortex_TEGLU3	cortex_TEGLU4	cortex_TEGLU7	cortex_TEGLU8	cortex_TEGLU10	cortex_TEGLU11	cortex_TEGLU12	cortex_TEGLU16	cortex_TEGLU18	cortex_CR	cortex_TEINH4	cortex_TEINH21	cortex_TEINH16	cortex_OBDOP	cortex_OBNBL5	cortex_SZNBL	cortex_OBNBL3	cortex_OPC	cortex_COP1	cortex_NFOL1	cortex_MFOL2	cortex_MOL1	striatum_ACTE1	striatum_ACTE2	striatum_EPEN	striatum_RGSZ	striatum_MGL1	striatum_MGL3	striatum_PVM1	striatum_MSN1	striatum_SZNBL	striatum_OBNBL3	striatum_OPC	striatum_COP1	striatum_NFOL1	striatum_MFOL2	striatum_MOL1	hippocampus_ACTE1	hippocampus_ACTE2	hippocampus_EPEN	hippocampus_RGDG	hippocampus_MGL1
0	51	0	0	0	0	2	5	3	0	6	2	3	5	0	0	3	0	0	0	0	1	0	4	8	40	25	17	14	2	2	3	0	2	0	0	0	0	3	6	6	3	1	2	0	4	10	0	1	0
51	0	0	0	0	0	3	16	20	3	33	8	19	15	0	1	7	0	0	0	0	2	0	10	22	127	91	72	35	32	9	8	0	14	0	0	0	0	21	31	29	16	11	16	13	2	6	1	4	0
0	0	0	0	0	0	0	0	0	0	0	0	0	0	0	0	0	0	0	0	0	0	0	0	0	0	0	0	0	0	0	0	0	0	0	0	0	0	0	0	0	0	0	0	0	2	2	0	0	0
0	0	0	0	31	2	0	0	0	0	0	0	0	0	0	0	0	0	0	0	0	0	0	0	0	0	0	0	0	0	0	0	0	0	10	9	3	0	0	0	0	0	0	0	0	0	0	0	0	4
0	0	0	31	0	3	0	0	0	0	0	0	0	0	0	0	0	0	0	0	0	0	0	0	0	0	0	0	0	0	0	0	0	0	8	10	1	0	0	0	0	0	0	0	0	0	0	0	0	6
0	0	0	2	3	0	0	0	0	0	0	0	0	0	0	0	0	0	0	0	0	0	0	0	0	0	0	0	0	0	0	0	0	0	0	0	0	0	0	0	0	0	0	0	0	0	0	0	0	0
2	3	0	0	0	0	0	1	2	0	4	0	0	1	0	0	0	0	0	0	0	0	0	1	0	1	1	0	2	0	0	0	0	0	0	0	0	0	0	1	0	0	0	0	0	0	0	0	0	0
5	16	0	0	0	0	1	0	3	0	3	1	2	4	0	0	2	0	0	0	0	0	0	0	3	15	6	4	5	2	0	0	0	1	0	0	0	0	1	2	2	0	1	2	0	0	1	0	0	0
3	20	0	0	0	0	2	3	0	0	2	4	4	3	0	0	0	0	0	0	0	0	0	3	2	13	14	8	8	4	0	1	0	3	0	0	0	0	4	3	2	2	1	0	0	1	1	0	0	0
0	3	0	0	0	0	0	0	0	0	1	0	1	0	0	0	0	0	0	0	0	0	0	0	0	2	0	0	0	0	0	0	0	1	0	0	0	0	1	3	1	2	1	1	0	0	0	0	0	0
6	33	0	0	0	0	4	3	2	1	0	4	4	3	0	0	0	0	0	0	0	0	0	0	0	16	4	11	10	5	1	1	0	6	0	0	0	0	10	10	4	5	2	4	0	0	0	0	0	0
2	8	0	0	0	0	0	1	4	0	4	0	2	3	0	0	0	0	0	0	0	0	0	1	1	5	4	6	2	3	1	2	0	2	0	0	0	0	2	3	2	1	3	1	3	0	0	0	0	0
3	19	0	0	0	0	0	2	4	1	4	2	0	3	1	0	2	0	0	0	0	0	0	1	2	9	7	6	3	1	1	1	0	7	0	0	0	0	4	4	4	6	3	4	1	0	0	0	0	0
5	15	0	0	0	0	1	4	3	0	3	3	3	0	2	0	0	0	0	0	0	0	0	1	1	6	3	4	7	1	3	0	0	4	0	0	0	0	3	1	3	2	1	0	0	0	0	0	0	0
0	0	0	0	0	0	0	0	0	0	0	0	1	2	0	0	0	0	0	0	0	0	0	0	0	0	0	0	2	0	0	0	0	0	0	0	0	0	0	0	0	0	0	0	0	0	0	0	0	0
0	1	0	0	0	0	0	0	0	0	0	0	0	0	0	0	1	0	0	0	0	0	0	0	1	0	0	0	0	0	0	0	0	0	0	0	0	0	0	0	0	0	0	0	0	0	0	0	0	0
3	7	0	0	0	0	0	2	0	0	0	0	2	0	0	1	0	0	0	0	0	0	0	0	1	6	3	0	0	0	0	0	0	0	0	0	0	0	1	1	0	0	0	0	0	0	1	0	1	0
0	0	0	0	0	0	0	0	0	0	0	0	0	0	0	0	0	0	0	0	0	0	0	1	0	1	1	0	0	0	0	0	0	0	0	0	0	0	0	0	0	0	0	0	0	1	0	0	0	0
0	0	0	0	0	0	0	0	0	0	0	0	0	0	0	0	0	0	0	0	2	0	0	0	0	1	0	0	0	1	0	1	0	0	0	0	0	1	0	0	1	0	1	0	0	0	0	0	0	0
0	0	0	0	0	0	0	0	0	0	0	0	0	0	0	0	0	0	0	0	0	0	0	0	0	0	0	0	0	0	0	1	0	0	0	0	0	0	0	0	1	0	0	0	0	0	0	0	0	0
0	0	0	0	0	0	0	0	0	0	0	0	0	0	0	0	0	0	2	0	0	0	0	0	1	3	1	0	0	0	0	1	0	0	0	0	0	0	0	1	1	1	0	0	0	0	0	0	0	0
1	2	0	0	0	0	0	0	0	0	0	0	0	0	0	0	0	0	0	0	0	0	0	0	0	1	1	0	0	0	1	0	0	0	0	0	0	0	1	1	1	0	0	0	0	0	0	0	0	0
0	0	0	0	0	0	0	0	0	0	0	0	0	0	0	0	0	0	0	0	0	0	0	0	0	0	0	0	0	0	0	0	0	0	0	0	0	0	0	1	0	0	0	0	0	0	0	0	0	0
4	10	0	0	0	0	1	0	3	0	0	1	1	1	0	0	0	1	0	0	0	0	0	0	10	11	10	5	4	2	0	1	1	0	0	0	0	0	3	4	2	1	0	0	0	0	0	0	0	0
8	22	0	0	0	0	0	3	2	0	0	1	2	1	0	1	1	0	0	0	1	0	0	10	0	10	10	4	3	1	0	1	0	0	0	0	0	1	2	10	1	1	0	0	0	0	0	0	0	0
40	127	0	0	0	0	1	15	13	2	16	5	9	6	0	0	6	1	1	0	3	1	0	11	10	0	112	58	35	18	3	5	0	4	0	0	0	0	13	17	20	13	12	10	6	8	16	0	7	0
25	91	0	0	0	0	1	6	14	0	4	4	7	3	0	0	3	1	0	0	1	1	0	10	10	112	0	58	28	15	3	2	0	2	0	0	0	0	9	17	11	16	6	7	7	6	7	0	1	0
17	72	0	0	0	0	0	4	8	0	11	6	6	4	0	0	0	0	0	0	0	0	0	5	4	58	58	0	23	20	1	3	0	5	0	0	0	0	7	10	8	6	5	4	8	2	2	0	1	0
14	35	0	0	0	0	2	5	8	0	10	2	3	7	2	0	0	0	0	0	0	0	0	4	3	35	28	23	0	2	1	3	0	4	0	0	0	0	4	8	6	4	4	4	0	0	0	0	0	0
2	32	0	0	0	0	0	2	4	0	5	3	1	1	0	0	0	0	1	0	0	0	0	2	1	18	15	20	2	0	2	2	0	2	0	0	0	0	3	4	2	3	6	0	15	1	0	0	0	0
2	9	0	0	0	0	0	0	0	0	1	1	1	3	0	0	0	0	0	0	0	1	0	0	0	3	3	1	1	2	0	2	0	2	0	0	0	0	3	1	6	2	4	5	3	0	0	0	0	0
3	8	0	0	0	0	0	0	1	0	1	2	1	0	0	0	0	0	1	1	1	0	0	1	1	5	2	3	3	2	2	0	0	14	0	0	0	13	43	20	46	36	18	21	16	0	0	0	0	0
0	0	0	0	0	0	0	0	0	0	0	0	0	0	0	0	0	0	0	0	0	0	0	1	0	0	0	0	0	0	0	0	0	1	0	0	0	0	0	0	1	0	0	0	0	0	0	0	0	0
2	14	0	0	0	0	0	1	3	1	6	2	7	4	0	0	0	0	0	0	0	0	0	0	0	4	2	5	4	2	2	14	1	0	0	0	0	2	25	8	15	17	10	6	4	1	0	0	0	0
0	0	0	10	8	0	0	0	0	0	0	0	0	0	0	0	0	0	0	0	0	0	0	0	0	0	0	0	0	0	0	0	0	0	0	6	3	0	0	0	0	0	0	0	0	0	0	0	0	0
0	0	0	9	10	0	0	0	0	0	0	0	0	0	0	0	0	0	0	0	0	0	0	0	0	0	0	0	0	0	0	0	0	0	6	0	2	0	0	0	0	0	0	0	0	0	0	0	0	1
0	0	0	3	1	0	0	0	0	0	0	0	0	0	0	0	0	0	0	0	0	0	0	0	0	0	0	0	0	0	0	0	0	0	3	2	0	0	0	0	0	0	0	0	0	0	0	0	0	0
0	0	0	0	0	0	0	0	0	0	0	0	0	0	0	0	0	0	1	0	0	0	0	0	1	0	0	0	0	0	0	13	0	2	0	0	0	0	10	10	9	12	4	4	4	0	0	0	0	0
3	21	0	0	0	0	0	1	4	1	10	2	4	3	0	0	1	0	0	0	0	1	0	3	2	13	9	7	4	3	3	43	0	25	0	0	0	10	0	87	33	17	17	17	7	0	0	0	0	0
6	31	0	0	0	0	1	2	3	3	10	3	4	1	0	0	1	0	0	0	1	1	1	4	10	17	17	10	8	4	1	20	0	8	0	0	0	10	87	0	28	22	11	9	7	1	0	0	0	0
6	29	0	0	0	0	0	2	2	1	4	2	4	3	0	0	0	0	1	1	1	1	0	2	1	20	11	8	6	2	6	46	1	15	0	0	0	9	33	28	0	82	32	23	17	1	1	0	0	0
3	16	0	0	0	0	0	0	2	2	5	1	6	2	0	0	0	0	0	0	1	0	0	1	1	13	16	6	4	3	2	36	0	17	0	0	0	12	17	22	82	0	45	45	29	1	0	0	0	0
1	11	0	0	0	0	0	1	1	1	2	3	3	1	0	0	0	0	1	0	0	0	0	0	0	12	6	5	4	6	4	18	0	10	0	0	0	4	17	11	32	45	0	24	50	0	0	0	0	0
2	16	0	0	0	0	0	2	0	1	4	1	4	0	0	0	0	0	0	0	0	0	0	0	0	10	7	4	4	0	5	21	0	6	0	0	0	4	17	9	23	45	24	0	2	0	0	0	0	0
0	13	0	0	0	0	0	0	0	0	0	3	1	0	0	0	0	0	0	0	0	0	0	0	0	6	7	8	0	15	3	16	0	4	0	0	0	4	7	7	17	29	50	2	0	0	0	0	0	0
4	2	2	0	0	0	0	0	1	0	0	0	0	0	0	0	0	1	0	0	0	0	0	0	0	8	6	2	0	1	0	0	0	1	0	0	0	0	0	1	1	1	0	0	0	0	87	1	32	0
10	6	2	0	0	0	0	1	1	0	0	0	0	0	0	0	1	0	0	0	0	0	0	0	0	16	7	2	0	0	0	0	0	0	0	0	0	0	0	0	1	0	0	0	0	87	0	4	72	0
0	1	0	0	0	0	0	0	0	0	0	0	0	0	0	0	0	0	0	0	0	0	0	0	0	0	0	0	0	0	0	0	0	0	0	0	0	0	0	0	0	0	0	0	0	1	4	0	3	0
1	4	0	0	0	0	0	0	0	0	0	0	0	0	0	0	1	0	0	0	0	0	0	0	0	7	1	1	0	0	0	0	0	0	0	0	0	0	0	0	0	0	0	0	0	32	72	3	0	0
0	0	0	4	6	0	0	0	0	0	0	0	0	0	0	0	0	0	0	0	0	0	0	0	0	0	0	0	0	0	0	0	0	0	0	1	0	0	0	0	0	0	0	0	0	0	0	0	0	0
0	0	0	6	12	2	0	0	0	0	0	0	0	0	0	0	0	0	0	0	0	0	0	0	0	0	0	0	0	0	0	0	0	0	1	3	0	0	0	0	0	0	0	0	0	0	0	0	0	12
0	0	0	1	4	2	0	0	0	0	0	0	0	0	0	0	0	0	0	0	0	0	0	0	0	0	0	0	0	0	0	0	0	0	0	0	0	0	0	0	0	0	0	0	0	0	0	0	0	1
1	1	1	0	0	0	0	0	0	0	0	0	0	0	0	0	0	0	0	0	0	0	0	0	0	0	0	0	0	0	0	0	0	0	0	0	0	0	0	0	0	0	0	0	0	3	8	0	2	0
2	0	0	0	0	0	0	0	0	0	0	0	0	0	0	0	0	0	0	0	0	0	0	0	0	2	1	0	0	0	0	0	0	0	0	0	0	0	0	0	0	0	0	0	0	6	20	0	11	0
1	1	0	0	0	0	0	0	0	0	0	0	1	0	0	0	0	18	0	0	0	0	0	0	0	0	0	0	0	0	0	0	0	0	0	0	0	0	0	0	0	0	1	1	0	1	0	1	0	0
0	0	1	0	0	0	0	0	0	0	0	0	0	0	0	0	0	0	0	0	0	0	0	0	0	0	0	0	0	0	0	0	0	0	0	0	0	0	0	0	0	0	0	0	0	5	9	0	7	0
0	0	0	0	0	0	0	0	0	0	0	0	0	0	0	0	0	0	0	0	0	0	0	0	0	2	0	0	0	0	0	0	0	0	0	0	0	0	0	0	0	0	0	0	0	1	5	0	4	0
6	11	2	0	0	0	0	4	3	0	1	1	0	0	0	0	2	1	0	0	1	0	0	2	5	20	13	4	4	1	0	0	0	0	0	0	0	0	0	1	0	0	0	0	0	30	66	4	58	0
5	3	1	0	0	0	0	0	1	0	0	0	0	0	0	0	0	0	0	0	0	0	0	1	0	5	4	2	0	1	0	0	0	0	0	0	0	0	0	1	0	0	0	0	0	28	85	1	91	0
12	12	1	0	0	0	0	4	3	0	0	0	3	0	0	0	2	0	0	0	0	0	0	0	2	28	21	5	2	1	0	1	0	0	0	0	0	0	0	0	0	1	0	1	0	62	99	3	33	0
7	11	2	0	0	0	0	1	1	0	0	1	0	0	0	0	2	0	0	0	2	0	0	2	3	20	18	6	3	0	0	0	0	0	0	0	0	0	0	1	1	1	1	1	1	56	83	2	22	0
0	2	0	0	0	0	0	0	1	0	0	0	0	0	0	0	0	0	0	0	0	0	0	0	0	3	4	4	0	2	0	0	0	0	0	0	0	0	0	0	0	0	0	0	1	20	19	0	8	0
0	3	0	0	0	0	0	1	0	0	0	0	0	0	0	0	0	0	0	0	0	0	0	0	1	2	2	3	1	0	0	0	0	0	0	0	0	0	0	0	1	0	0	0	0	10	12	0	2	0
2	2	0	0	0	0	0	0	0	0	0	0	0	0	0	0	0	0	0	0	0	0	0	0	0	4	2	1	0	0	0	0	0	0	0	0	0	0	0	0	0	0	0	0	2	1	9	0	1	0
[truncated: 14 more columns]

## Sheet: d_dotplot
type	n	prop	region	total_number_of_cells_in_clones	prop_of_cells_in_region_vs_all_cells_in_clones
ACTE1	108	5,06	cortex	421	25,653
ACTE2	447	20,94	cortex	1679	26,623
MGL1	171	8,01	cortex	1142	14,974
MGL3	90	4,22	cortex	1298	6,934
PVM1	1	0,05	cortex	36	2,778
TEGLU1	6	0,28	cortex	7	85,714
TEGLU2	32	1,5	cortex	46	69,565
TEGLU3	47	2,2	cortex	65	72,308
TEGLU4	1	0,05	cortex	6	16,667
TEGLU7	74	3,47	cortex	112	66,071
TEGLU8	14	0,66	cortex	27	51,852
TEGLU10	19	0,89	cortex	40	47,5
TEGLU11	27	1,26	cortex	38	71,053
TEGLU12	6	0,28	cortex	6	100
TEGLU16	2	0,09	cortex	2	100
TEGLU18	28	1,31	cortex	35	80
CR	29	1,36	cortex	149	19,463
TEINH4	5	0,23	cortex	8	62,5
TEINH21	4	0,19	cortex	6	66,667
TEINH16	4	0,19	cortex	9	44,444
OBDOP	1	0,05	cortex	3	33,333
OBNBL5	5	0,23	cortex	6	83,333
SZNBL	33	1,55	cortex	778	4,242
OBNBL3	48	2,25	cortex	498	9,639
OPC	347	16,25	cortex	1281	27,088
COP1	240	11,24	cortex	1098	21,858
NFOL1	170	7,96	cortex	495	34,343
MFOL2	96	4,5	cortex	385	24,935
MOL1	80	3,75	cortex	444	18,018
ACTE1	192	6,1	hippocampus	421	45,606
ACTE2	510	16,21	hippocampus	1679	30,375
EPEN	8	0,25	hippocampus	16	50
RGDG	208	6,61	hippocampus	228	91,228
MGL1	68	2,16	hippocampus	1142	5,954
MGL3	75	2,38	hippocampus	1298	5,778
PVM1	8	0,25	hippocampus	36	22,222
TEGLU23	12	0,38	hippocampus	14	85,714
TEGLU24	68	2,16	hippocampus	77	88,312
CR	70	2,22	hippocampus	149	46,98
DGGRC1	32	1,02	hippocampus	33	96,97
DGGRC2	5	0,16	hippocampus	7	71,429
SZNBL	201	6,39	hippocampus	778	25,835
DGNBL1	884	28,09	hippocampus	931	94,952
OPC	323	10,26	hippocampus	1281	25,215
COP1	297	9,44	hippocampus	1098	27,049
NFOL1	75	2,38	hippocampus	495	15,152
MFOL2	72	2,29	hippocampus	385	18,701
MOL1	39	1,24	hippocampus	444	8,784
ACTE1	12	0,55	striatum	421	2,85
ACTE2	339	15,57	striatum	1679	20,191
EPEN	4	0,18	striatum	16	25
RGSZ	59	2,71	striatum	99	59,596
MGL1	57	2,62	striatum	1142	4,991
MGL3	6	0,28	striatum	1298	0,462
MSN1	41	1,88	striatum	44	93,182
SZNBL	372	17,09	striatum	778	47,815
OBNBL3	308	14,15	striatum	498	61,847
OPC	230	10,56	striatum	1281	17,955
COP1	267	12,26	striatum	1098	24,317
NFOL1	145	6,66	striatum	495	29,293
MFOL2	134	6,16	striatum	385	34,805
MOL1	203	9,32	striatum	444	45,721
ACTE1	36	1,72	cortex_and_striatum	421	8,551
ACTE2	184	8,79	cortex_and_striatum	1679	10,959
EPEN	1	0,05	cortex_and_striatum	16	6,25
RGSZ	39	1,86	cortex_and_striatum	99	39,394
MGL1	636	30,37	cortex_and_striatum	1142	55,692
MGL3	305	14,57	cortex_and_striatum	1298	23,498
PVM1	14	0,67	cortex_and_striatum	36	38,889
TEGLU1	1	0,05	cortex_and_striatum	7	14,286
TEGLU2	7	0,33	cortex_and_striatum	46	15,217
TEGLU3	12	0,57	cortex_and_striatum	65	18,462
TEGLU4	5	0,24	cortex_and_striatum	6	83,333
TEGLU7	37	1,77	cortex_and_striatum	112	33,036
TEGLU8	12	0,57	cortex_and_striatum	27	44,444
TEGLU10	17	0,81	cortex_and_striatum	40	42,5
TEGLU11	11	0,53	cortex_and_striatum	38	28,947
TEGLU18	2	0,1	cortex_and_striatum	35	5,714
MSN1	3	0,14	cortex_and_striatum	44	6,818
TEINH4	3	0,14	cortex_and_striatum	8	37,5
TEINH21	2	0,1	cortex_and_striatum	6	33,333
TEINH16	2	0,1	cortex_and_striatum	9	22,222
OBDOP	2	0,1	cortex_and_striatum	3	66,667
OBNBL5	1	0,05	cortex_and_striatum	6	16,667
SZNBL	105	5,01	cortex_and_striatum	778	13,496
OBNBL3	127	6,06	cortex_and_striatum	498	25,502
OPC	170	8,12	cortex_and_striatum	1281	13,271
COP1	142	6,78	cortex_and_striatum	1098	12,933
NFOL1	71	3,39	cortex_and_striatum	495	14,343
MFOL2	59	2,82	cortex_and_striatum	385	15,325
MOL1	88	4,2	cortex_and_striatum	444	19,82
ACTE1	68	5,58	cortex_and_hippocampus	421	16,152
ACTE2	194	15,93	cortex_and_hippocampus	1679	11,554
EPEN	3	0,25	cortex_and_hippocampus	16	18,75
RGDG	20	1,64	cortex_and_hippocampus	228	8,772
MGL1	132	10,84	cortex_and_hippocampus	1142	11,559
MGL3	186	15,27	cortex_and_hippocampus	1298	14,33
PVM1	13	1,07	cortex_and_hippocampus	36	36,111
TEGLU2	7	0,57	cortex_and_hippocampus	46	15,217
TEGLU3	6	0,49	cortex_and_hippocampus	65	9,231
TEGLU7	1	0,08	cortex_and_hippocampus	112	0,893
TEGLU8	1	0,08	cortex_and_hippocampus	27	3,704
TEGLU10	3	0,25	cortex_and_hippocampus	40	7,5
TEGLU18	5	0,41	cortex_and_hippocampus	35	14,286
TEGLU23	2	0,16	cortex_and_hippocampus	14	14,286
TEGLU24	9	0,74	cortex_and_hippocampus	77	11,688
CR	49	4,02	cortex_and_hippocampus	149	32,886
DGGRC1	1	0,08	cortex_and_hippocampus	33	3,03
DGGRC2	2	0,16	cortex_and_hippocampus	7	28,571
TEINH16	3	0,25	cortex_and_hippocampus	9	33,333
SZNBL	66	5,42	cortex_and_hippocampus	778	8,483
OBNBL3	13	1,07	cortex_and_hippocampus	498	2,61
DGNBL1	46	3,78	cortex_and_hippocampus	931	4,941
OPC	182	14,94	cortex_and_hippocampus	1281	14,208
COP1	130	10,67	cortex_and_hippocampus	1098	11,84
NFOL1	30	2,46	cortex_and_hippocampus	495	6,061
MFOL2	20	1,64	cortex_and_hippocampus	385	5,195
MOL1	26	2,13	cortex_and_hippocampus	444	5,856
ACTE1	2	3,57	striatum_and_hippocampus	421	0,475
ACTE2	1	1,79	striatum_and_hippocampus	1679	0,06
RGSZ	1	1,79	striatum_and_hippocampus	99	1,01
SZNBL	1	1,79	striatum_and_hippocampus	778	0,129
OBNBL3	1	1,79	striatum_and_hippocampus	498	0,201
DGNBL1	1	1,79	striatum_and_hippocampus	931	0,107
OPC	23	41,07	striatum_and_hippocampus	1281	1,795
COP1	14	25	striatum_and_hippocampus	1098	1,275
NFOL1	3	5,36	striatum_and_hippocampus	495	0,606
MFOL2	1	1,79	striatum_and_hippocampus	385	0,26
MOL1	8	14,29	striatum_and_hippocampus	444	1,802
ACTE1	3	0,4	cortex_and_striatum_and_hippocampus	421	0,713
ACTE2	4	0,54	cortex_and_striatum_and_hippocampus	1679	0,238
MGL1	78	10,51	cortex_and_striatum_and_hippocampus	1142	6,83
MGL3	636	85,71	cortex_and_striatum_and_hippocampus	1298	48,998
TEGLU10	1	0,13	cortex_and_striatum_and_hippocampus	40	2,5
CR	1	0,13	cortex_and_striatum_and_hippocampus	149	0,671
OBNBL3	1	0,13	cortex_and_striatum_and_hippocampus	498	0,201
OPC	6	0,81	cortex_and_striatum_and_hippocampus	1281	0,468
COP1	8	1,08	cortex_and_striatum_and_hippocampus	1098	0,729
NFOL1	1	0,13	cortex_and_striatum_and_hippocampus	495	0,202
MFOL2	3	0,4	cortex_and_striatum_and_hippocampus	385	0,779

## Sheet: d_barplot
type	n	prop	region	total_number_of_cells_in_clones	prop_of_cells_in_region_vs_all_cells_in_clones	regional_potential
ACTE1	108	5,06	cortex	421	25,653	uni
ACTE2	447	20,94	cortex	1679	26,623	uni
MGL1	171	8,01	cortex	1142	14,974	uni
MGL3	90	4,22	cortex	1298	6,934	uni
PVM1	1	0,05	cortex	36	2,778	uni
TEGLU1	6	0,28	cortex	7	85,714	uni
TEGLU2	32	1,5	cortex	46	69,565	uni
TEGLU3	47	2,2	cortex	65	72,308	uni
TEGLU4	1	0,05	cortex	6	16,667	uni
TEGLU7	74	3,47	cortex	112	66,071	uni
TEGLU8	14	0,66	cortex	27	51,852	uni
TEGLU10	19	0,89	cortex	40	47,5	uni
TEGLU11	27	1,26	cortex	38	71,053	uni
TEGLU12	6	0,28	cortex	6	100	uni
TEGLU16	2	0,09	cortex	2	100	uni
TEGLU18	28	1,31	cortex	35	80	uni
CR	29	1,36	cortex	149	19,463	uni
TEINH4	5	0,23	cortex	8	62,5	uni
TEINH21	4	0,19	cortex	6	66,667	uni
TEINH16	4	0,19	cortex	9	44,444	uni
OBDOP	1	0,05	cortex	3	33,333	uni
OBNBL5	5	0,23	cortex	6	83,333	uni
SZNBL	33	1,55	cortex	778	4,242	uni
OBNBL3	48	2,25	cortex	498	9,639	uni
OPC	347	16,25	cortex	1281	27,088	uni
COP1	240	11,24	cortex	1098	21,858	uni
NFOL1	170	7,96	cortex	495	34,343	uni
MFOL2	96	4,5	cortex	385	24,935	uni
MOL1	80	3,75	cortex	444	18,018	uni
ACTE1	192	6,1	hippocampus	421	45,606	uni
ACTE2	510	16,21	hippocampus	1679	30,375	uni
EPEN	8	0,25	hippocampus	16	50	uni
RGDG	208	6,61	hippocampus	228	91,228	uni
MGL1	68	2,16	hippocampus	1142	5,954	uni
MGL3	75	2,38	hippocampus	1298	5,778	uni
PVM1	8	0,25	hippocampus	36	22,222	uni
TEGLU23	12	0,38	hippocampus	14	85,714	uni
TEGLU24	68	2,16	hippocampus	77	88,312	uni
CR	70	2,22	hippocampus	149	46,98	uni
DGGRC1	32	1,02	hippocampus	33	96,97	uni
DGGRC2	5	0,16	hippocampus	7	71,429	uni
SZNBL	201	6,39	hippocampus	778	25,835	uni
DGNBL1	884	28,09	hippocampus	931	94,952	uni
OPC	323	10,26	hippocampus	1281	25,215	uni
COP1	297	9,44	hippocampus	1098	27,049	uni
NFOL1	75	2,38	hippocampus	495	15,152	uni
MFOL2	72	2,29	hippocampus	385	18,701	uni
MOL1	39	1,24	hippocampus	444	8,784	uni
ACTE1	12	0,55	striatum	421	2,85	uni
ACTE2	339	15,57	striatum	1679	20,191	uni
EPEN	4	0,18	striatum	16	25	uni
RGSZ	59	2,71	striatum	99	59,596	uni
MGL1	57	2,62	striatum	1142	4,991	uni
MGL3	6	0,28	striatum	1298	0,462	uni
MSN1	41	1,88	striatum	44	93,182	uni
SZNBL	372	17,09	striatum	778	47,815	uni
OBNBL3	308	14,15	striatum	498	61,847	uni
OPC	230	10,56	striatum	1281	17,955	uni
COP1	267	12,26	striatum	1098	24,317	uni
NFOL1	145	6,66	striatum	495	29,293	uni
MFOL2	134	6,16	striatum	385	34,805	uni
MOL1	203	9,32	striatum	444	45,721	uni
ACTE1	36	1,72	cortex_and_striatum	421	8,551	bi
ACTE2	184	8,79	cortex_and_striatum	1679	10,959	bi
EPEN	1	0,05	cortex_and_striatum	16	6,25	bi
RGSZ	39	1,86	cortex_and_striatum	99	39,394	bi
MGL1	636	30,37	cortex_and_striatum	1142	55,692	bi
MGL3	305	14,57	cortex_and_striatum	1298	23,498	bi
PVM1	14	0,67	cortex_and_striatum	36	38,889	bi
TEGLU1	1	0,05	cortex_and_striatum	7	14,286	bi
TEGLU2	7	0,33	cortex_and_striatum	46	15,217	bi
TEGLU3	12	0,57	cortex_and_striatum	65	18,462	bi
TEGLU4	5	0,24	cortex_and_striatum	6	83,333	bi
TEGLU7	37	1,77	cortex_and_striatum	112	33,036	bi
TEGLU8	12	0,57	cortex_and_striatum	27	44,444	bi
TEGLU10	17	0,81	cortex_and_striatum	40	42,5	bi
TEGLU11	11	0,53	cortex_and_striatum	38	28,947	bi
TEGLU18	2	0,1	cortex_and_striatum	35	5,714	bi
MSN1	3	0,14	cortex_and_striatum	44	6,818	bi
TEINH4	3	0,14	cortex_and_striatum	8	37,5	bi
TEINH21	2	0,1	cortex_and_striatum	6	33,333	bi
TEINH16	2	0,1	cortex_and_striatum	9	22,222	bi
OBDOP	2	0,1	cortex_and_striatum	3	66,667	bi
OBNBL5	1	0,05	cortex_and_striatum	6	16,667	bi
SZNBL	105	5,01	cortex_and_striatum	778	13,496	bi
OBNBL3	127	6,06	cortex_and_striatum	498	25,502	bi
OPC	170	8,12	cortex_and_striatum	1281	13,271	bi
COP1	142	6,78	cortex_and_striatum	1098	12,933	bi
NFOL1	71	3,39	cortex_and_striatum	495	14,343	bi
MFOL2	59	2,82	cortex_and_striatum	385	15,325	bi
MOL1	88	4,2	cortex_and_striatum	444	19,82	bi
ACTE1	68	5,58	cortex_and_hippocampus	421	16,152	bi
ACTE2	194	15,93	cortex_and_hippocampus	1679	11,554	bi
EPEN	3	0,25	cortex_and_hippocampus	16	18,75	bi
RGDG	20	1,64	cortex_and_hippocampus	228	8,772	bi
MGL1	132	10,84	cortex_and_hippocampus	1142	11,559	bi
MGL3	186	15,27	cortex_and_hippocampus	1298	14,33	bi
PVM1	13	1,07	cortex_and_hippocampus	36	36,111	bi
TEGLU2	7	0,57	cortex_and_hippocampus	46	15,217	bi
TEGLU3	6	0,49	cortex_and_hippocampus	65	9,231	bi
TEGLU7	1	0,08	cortex_and_hippocampus	112	0,893	bi
TEGLU8	1	0,08	cortex_and_hippocampus	27	3,704	bi
TEGLU10	3	0,25	cortex_and_hippocampus	40	7,5	bi
TEGLU18	5	0,41	cortex_and_hippocampus	35	14,286	bi
TEGLU23	2	0,16	cortex_and_hippocampus	14	14,286	bi
TEGLU24	9	0,74	cortex_and_hippocampus	77	11,688	bi
CR	49	4,02	cortex_and_hippocampus	149	32,886	bi
DGGRC1	1	0,08	cortex_and_hippocampus	33	3,03	bi
DGGRC2	2	0,16	cortex_and_hippocampus	7	28,571	bi
TEINH16	3	0,25	cortex_and_hippocampus	9	33,333	bi
SZNBL	66	5,42	cortex_and_hippocampus	778	8,483	bi
OBNBL3	13	1,07	cortex_and_hippocampus	498	2,61	bi
DGNBL1	46	3,78	cortex_and_hippocampus	931	4,941	bi
OPC	182	14,94	cortex_and_hippocampus	1281	14,208	bi
COP1	130	10,67	cortex_and_hippocampus	1098	11,84	bi
NFOL1	30	2,46	cortex_and_hippocampus	495	6,061	bi
MFOL2	20	1,64	cortex_and_hippocampus	385	5,195	bi
MOL1	26	2,13	cortex_and_hippocampus	444	5,856	bi
ACTE1	2	3,57	striatum_and_hippocampus	421	0,475	bi
ACTE2	1	1,79	striatum_and_hippocampus	1679	0,06	bi
RGSZ	1	1,79	striatum_and_hippocampus	99	1,01	bi
SZNBL	1	1,79	striatum_and_hippocampus	778	0,129	bi
OBNBL3	1	1,79	striatum_and_hippocampus	498	0,201	bi
DGNBL1	1	1,79	striatum_and_hippocampus	931	0,107	bi
OPC	23	41,07	striatum_and_hippocampus	1281	1,795	bi
COP1	14	25	striatum_and_hippocampus	1098	1,275	bi
NFOL1	3	5,36	striatum_and_hippocampus	495	0,606	bi
MFOL2	1	1,79	striatum_and_hippocampus	385	0,26	bi
MOL1	8	14,29	striatum_and_hippocampus	444	1,802	bi
ACTE1	3	0,4	cortex_and_striatum_and_hippocampus	421	0,713	tri
ACTE2	4	0,54	cortex_and_striatum_and_hippocampus	1679	0,238	tri
MGL1	78	10,51	cortex_and_striatum_and_hippocampus	1142	6,83	tri
MGL3	636	85,71	cortex_and_striatum_and_hippocampus	1298	48,998	tri
TEGLU10	1	0,13	cortex_and_striatum_and_hippocampus	40	2,5	tri
CR	1	0,13	cortex_and_striatum_and_hippocampus	149	0,671	tri
OBNBL3	1	0,13	cortex_and_striatum_and_hippocampus	498	0,201	tri
OPC	6	0,81	cortex_and_striatum_and_hippocampus	1281	0,468	tri
COP1	8	1,08	cortex_and_striatum_and_hippocampus	1098	0,729	tri
NFOL1	1	0,13	cortex_and_striatum_and_hippocampus	495	0,202	tri
MFOL2	3	0,4	cortex_and_striatum_and_hippocampus	385	0,779	tri
