# Supplementary material for: Clonal relations in the mouse brain revealed by single-cell and spatial transcriptomics
Source: Nat Neurosci. 2022 Feb 24;25(3):285–94. doi: 10.1038/s41593-022-01011-x (PMC8904259; doi:10.1038/s41593-022-01011-x)
Supplement: Source Data Fig. 4 — Statistical Source Data [file 41593_2022_1011_MOESM10_ESM.xlsx]

## Sheet: a
Astroependymal cells	immature neural	immune	Oligodendrocytes	telencephalon interneurons	telencephalon projecting neurons
0,0000000000000000	0,0000000000000000	1	0,0000000000000000	0,000000000000000	0,00000000000000000
0,0000000000000000	0,0000000000000000	1	0,0000000000000000	0,000000000000000	0,00000000000000000
0,0000000000000000	0,0000000000000000	0	1,0000000000000000	0,000000000000000	0,00000000000000000
0,1666666666666667	0,0000000000000000	0	0,8333333333333334	0,000000000000000	0,00000000000000000
0,5000000000000000	0,0000000000000000	0	0,5000000000000000	0,000000000000000	0,00000000000000000
1,0000000000000000	0,0000000000000000	0	0,0000000000000000	0,000000000000000	0,00000000000000000
0,0000000000000000	0,0000000000000000	0	1,0000000000000000	0,000000000000000	0,00000000000000000
0,0000000000000000	0,0000000000000000	0	1,0000000000000000	0,000000000000000	0,00000000000000000
0,5000000000000000	0,0000000000000000	0	0,5000000000000000	0,000000000000000	0,00000000000000000
0,0000000000000000	0,5000000000000000	0	0,5000000000000000	0,000000000000000	0,00000000000000000
0,0000000000000000	0,0000000000000000	0	0,0000000000000000	0,000000000000000	1,00000000000000000
0,2500000000000000	0,0000000000000000	0	0,7500000000000000	0,000000000000000	0,00000000000000000
0,1428571428571428	0,2857142857142857	0	0,5714285714285714	0,000000000000000	0,00000000000000000
0,5000000000000000	0,0000000000000000	0	0,0000000000000000	0,000000000000000	0,50000000000000000
0,0000000000000000	0,0000000000000000	1	0,0000000000000000	0,000000000000000	0,00000000000000000
0,0000000000000000	0,0000000000000000	1	0,0000000000000000	0,000000000000000	0,00000000000000000
0,3750000000000000	0,0000000000000000	0	0,6250000000000000	0,000000000000000	0,00000000000000000
0,0000000000000000	0,0000000000000000	1	0,0000000000000000	0,000000000000000	0,00000000000000000
0,0000000000000000	0,2000000000000000	0	0,8000000000000000	0,000000000000000	0,00000000000000000
0,0000000000000000	0,0000000000000000	0	1,0000000000000000	0,000000000000000	0,00000000000000000
0,0000000000000000	0,0000000000000000	0	1,0000000000000000	0,000000000000000	0,00000000000000000
0,7500000000000000	0,0000000000000000	0	0,2500000000000000	0,000000000000000	0,00000000000000000
1,0000000000000000	0,0000000000000000	0	0,0000000000000000	0,000000000000000	0,00000000000000000
0,5000000000000000	0,0000000000000000	0	0,5000000000000000	0,000000000000000	0,00000000000000000
0,3333333333333333	0,0000000000000000	0	0,6666666666666666	0,000000000000000	0,00000000000000000
0,0000000000000000	0,6666666666666666	0	0,3333333333333333	0,000000000000000	0,00000000000000000
0,5000000000000000	0,0000000000000000	0	0,5000000000000000	0,000000000000000	0,00000000000000000
0,5000000000000000	0,0000000000000000	0	0,5000000000000000	0,000000000000000	0,00000000000000000
0,0000000000000000	0,0000000000000000	1	0,0000000000000000	0,000000000000000	0,00000000000000000
0,2500000000000000	0,0000000000000000	0	0,7500000000000000	0,000000000000000	0,00000000000000000
0,0000000000000000	0,0000000000000000	1	0,0000000000000000	0,000000000000000	0,00000000000000000
0,0000000000000000	0,6666666666666666	0	0,3333333333333333	0,000000000000000	0,00000000000000000
0,5000000000000000	0,5000000000000000	0	0,0000000000000000	0,000000000000000	0,00000000000000000
0,3333333333333333	0,0000000000000000	0	0,6666666666666666	0,000000000000000	0,00000000000000000
0,3333333333333333	0,1666666666666667	0	0,5000000000000000	0,000000000000000	0,00000000000000000
0,0000000000000000	0,0000000000000000	1	0,0000000000000000	0,000000000000000	0,00000000000000000
0,0000000000000000	0,0000000000000000	0	1,0000000000000000	0,000000000000000	0,00000000000000000
0,0000000000000000	0,5000000000000000	0	0,5000000000000000	0,000000000000000	0,00000000000000000
0,3333333333333333	0,3333333333333333	0	0,3333333333333333	0,000000000000000	0,00000000000000000
0,0000000000000000	0,0000000000000000	0	1,0000000000000000	0,000000000000000	0,00000000000000000
0,0000000000000000	0,0000000000000000	1	0,0000000000000000	0,000000000000000	0,00000000000000000
0,0000000000000000	0,0000000000000000	0	1,0000000000000000	0,000000000000000	0,00000000000000000
0,0000000000000000	0,0000000000000000	0	1,0000000000000000	0,000000000000000	0,00000000000000000
0,2727272727272727	0,0000000000000000	0	0,7272727272727273	0,000000000000000	0,00000000000000000
0,0000000000000000	0,0000000000000000	0	1,0000000000000000	0,000000000000000	0,00000000000000000
0,3333333333333333	0,3333333333333333	0	0,3333333333333333	0,000000000000000	0,00000000000000000
0,0000000000000000	0,0000000000000000	0	1,0000000000000000	0,000000000000000	0,00000000000000000
0,0000000000000000	1,0000000000000000	0	0,0000000000000000	0,000000000000000	0,00000000000000000
0,0000000000000000	1,0000000000000000	0	0,0000000000000000	0,000000000000000	0,00000000000000000
0,6666666666666666	0,0000000000000000	0	0,3333333333333333	0,000000000000000	0,00000000000000000
0,0000000000000000	0,0000000000000000	0	1,0000000000000000	0,000000000000000	0,00000000000000000
0,0000000000000000	0,0000000000000000	0	1,0000000000000000	0,000000000000000	0,00000000000000000
0,0000000000000000	0,0000000000000000	0	1,0000000000000000	0,000000000000000	0,00000000000000000
0,0000000000000000	0,0000000000000000	0	1,0000000000000000	0,000000000000000	0,00000000000000000
0,0000000000000000	0,0000000000000000	0	1,0000000000000000	0,000000000000000	0,00000000000000000
0,0000000000000000	0,0000000000000000	0	1,0000000000000000	0,000000000000000	0,00000000000000000
0,0000000000000000	0,5000000000000000	0	0,5000000000000000	0,000000000000000	0,00000000000000000
0,0000000000000000	0,0000000000000000	0	1,0000000000000000	0,000000000000000	0,00000000000000000
0,0000000000000000	0,5000000000000000	0	0,5000000000000000	0,000000000000000	0,00000000000000000
0,0000000000000000	0,0000000000000000	0	1,0000000000000000	0,000000000000000	0,00000000000000000
0,0000000000000000	0,0000000000000000	0	0,0000000000000000	0,000000000000000	1,00000000000000000
0,0000000000000000	0,0000000000000000	0	1,0000000000000000	0,000000000000000	0,00000000000000000
1,0000000000000000	0,0000000000000000	0	0,0000000000000000	0,000000000000000	0,00000000000000000
0,0000000000000000	0,0000000000000000	0	1,0000000000000000	0,000000000000000	0,00000000000000000
0,0000000000000000	0,5000000000000000	0	0,5000000000000000	0,000000000000000	0,00000000000000000
0,5000000000000000	0,0000000000000000	0	0,5000000000000000	0,000000000000000	0,00000000000000000
0,0000000000000000	0,0000000000000000	0	0,0000000000000000	0,000000000000000	1,00000000000000000
0,0000000000000000	0,0000000000000000	0	1,0000000000000000	0,000000000000000	0,00000000000000000
0,0000000000000000	0,0000000000000000	0	1,0000000000000000	0,000000000000000	0,00000000000000000
0,0000000000000000	0,5000000000000000	0	0,5000000000000000	0,000000000000000	0,00000000000000000
0,0000000000000000	0,0000000000000000	1	0,0000000000000000	0,000000000000000	0,00000000000000000
0,0000000000000000	0,0000000000000000	0	1,0000000000000000	0,000000000000000	0,00000000000000000
0,5000000000000000	0,5000000000000000	0	0,0000000000000000	0,000000000000000	0,00000000000000000
0,0000000000000000	0,0000000000000000	0	0,0000000000000000	0,000000000000000	1,00000000000000000
0,0000000000000000	0,0000000000000000	0	0,0000000000000000	0,000000000000000	1,00000000000000000
1,0000000000000000	0,0000000000000000	0	0,0000000000000000	0,000000000000000	0,00000000000000000
1,0000000000000000	0,0000000000000000	0	0,0000000000000000	0,000000000000000	0,00000000000000000
0,0000000000000000	0,0000000000000000	0	1,0000000000000000	0,000000000000000	0,00000000000000000
0,0000000000000000	0,0000000000000000	0	1,0000000000000000	0,000000000000000	0,00000000000000000
0,0000000000000000	0,0000000000000000	0	1,0000000000000000	0,000000000000000	0,00000000000000000
0,0000000000000000	0,5000000000000000	0	0,0000000000000000	0,000000000000000	0,50000000000000000
0,0000000000000000	0,0000000000000000	0	0,0000000000000000	0,000000000000000	1,00000000000000000
0,0000000000000000	0,0000000000000000	0	1,0000000000000000	0,000000000000000	0,00000000000000000
0,6666666666666666	0,0000000000000000	0	0,3333333333333333	0,000000000000000	0,00000000000000000
0,0000000000000000	0,0000000000000000	1	0,0000000000000000	0,000000000000000	0,00000000000000000
0,0000000000000000	1,0000000000000000	0	0,0000000000000000	0,000000000000000	0,00000000000000000
0,0000000000000000	1,0000000000000000	0	0,0000000000000000	0,000000000000000	0,00000000000000000
0,0000000000000000	0,0000000000000000	1	0,0000000000000000	0,000000000000000	0,00000000000000000
0,0000000000000000	0,0000000000000000	0	1,0000000000000000	0,000000000000000	0,00000000000000000
0,5000000000000000	0,0000000000000000	0	0,5000000000000000	0,000000000000000	0,00000000000000000
0,5714285714285714	0,0000000000000000	0	0,4285714285714285	0,000000000000000	0,00000000000000000
0,0000000000000000	0,0000000000000000	0	1,0000000000000000	0,000000000000000	0,00000000000000000
0,0000000000000000	0,0000000000000000	1	0,0000000000000000	0,000000000000000	0,00000000000000000
0,0000000000000000	1,0000000000000000	0	0,0000000000000000	0,000000000000000	0,00000000000000000
0,0000000000000000	0,5000000000000000	0	0,0000000000000000	0,000000000000000	0,50000000000000000
0,0000000000000000	0,0000000000000000	0	1,0000000000000000	0,000000000000000	0,00000000000000000
0,2000000000000000	0,8000000000000000	0	0,0000000000000000	0,000000000000000	0,00000000000000000
0,0000000000000000	1,0000000000000000	0	0,0000000000000000	0,000000000000000	0,00000000000000000
1,0000000000000000	0,0000000000000000	0	0,0000000000000000	0,000000000000000	0,00000000000000000
0,5714285714285714	0,0000000000000000	0	0,4285714285714285	0,000000000000000	0,00000000000000000
0,0000000000000000	0,2500000000000000	0	0,7500000000000000	0,000000000000000	0,00000000000000000
0,0000000000000000	1,0000000000000000	0	0,0000000000000000	0,000000000000000	0,00000000000000000
0,5000000000000000	0,5000000000000000	0	0,0000000000000000	0,000000000000000	0,00000000000000000
0,2500000000000000	0,7500000000000000	0	0,0000000000000000	0,000000000000000	0,00000000000000000
0,1666666666666667	0,0000000000000000	0	0,8333333333333334	0,000000000000000	0,00000000000000000
0,6666666666666666	0,3333333333333333	0	0,0000000000000000	0,000000000000000	0,00000000000000000
0,0000000000000000	1,0000000000000000	0	0,0000000000000000	0,000000000000000	0,00000000000000000
0,6250000000000000	0,3750000000000000	0	0,0000000000000000	0,000000000000000	0,00000000000000000
0,0000000000000000	0,0000000000000000	1	0,0000000000000000	0,000000000000000	0,00000000000000000
0,5000000000000000	0,5000000000000000	0	0,0000000000000000	0,000000000000000	0,00000000000000000
0,2500000000000000	0,7500000000000000	0	0,0000000000000000	0,000000000000000	0,00000000000000000
0,0000000000000000	0,5000000000000000	0	0,5000000000000000	0,000000000000000	0,00000000000000000
0,6250000000000000	0,3750000000000000	0	0,0000000000000000	0,000000000000000	0,00000000000000000
0,3333333333333333	0,3333333333333333	0	0,3333333333333333	0,000000000000000	0,00000000000000000
0,0000000000000000	1,0000000000000000	0	0,0000000000000000	0,000000000000000	0,00000000000000000
0,0000000000000000	1,0000000000000000	0	0,0000000000000000	0,000000000000000	0,00000000000000000
0,5000000000000000	0,5000000000000000	0	0,0000000000000000	0,000000000000000	0,00000000000000000
0,0000000000000000	1,0000000000000000	0	0,0000000000000000	0,000000000000000	0,00000000000000000
0,0000000000000000	0,0000000000000000	0	1,0000000000000000	0,000000000000000	0,00000000000000000
0,0000000000000000	0,0000000000000000	0	1,0000000000000000	0,000000000000000	0,00000000000000000
0,0000000000000000	1,0000000000000000	0	0,0000000000000000	0,000000000000000	0,00000000000000000
0,7500000000000000	0,2500000000000000	0	0,0000000000000000	0,000000000000000	0,00000000000000000
0,2000000000000000	0,7600000000000000	0	0,0400000000000000	0,000000000000000	0,00000000000000000
0,4285714285714285	0,4285714285714285	0	0,1428571428571428	0,000000000000000	0,00000000000000000
0,4000000000000000	0,0000000000000000	0	0,6000000000000000	0,000000000000000	0,00000000000000000
0,5000000000000000	0,0000000000000000	0	0,5000000000000000	0,000000000000000	0,00000000000000000
0,1000000000000000	0,9000000000000000	0	0,0000000000000000	0,000000000000000	0,00000000000000000
0,0000000000000000	0,0000000000000000	1	0,0000000000000000	0,000000000000000	0,00000000000000000
0,2500000000000000	0,7500000000000000	0	0,0000000000000000	0,000000000000000	0,00000000000000000
0,0000000000000000	1,0000000000000000	0	0,0000000000000000	0,000000000000000	0,00000000000000000
1,0000000000000000	0,0000000000000000	0	0,0000000000000000	0,000000000000000	0,00000000000000000
0,5000000000000000	0,5000000000000000	0	0,0000000000000000	0,000000000000000	0,00000000000000000
0,5000000000000000	0,5000000000000000	0	0,0000000000000000	0,000000000000000	0,00000000000000000
0,0000000000000000	1,0000000000000000	0	0,0000000000000000	0,000000000000000	0,00000000000000000
0,0000000000000000	1,0000000000000000	0	0,0000000000000000	0,000000000000000	0,00000000000000000
0,2000000000000000	0,8000000000000000	0	0,0000000000000000	0,000000000000000	0,00000000000000000
0,0000000000000000	0,8333333333333334	0	0,0000000000000000	0,000000000000000	0,16666666666666666
0,3333333333333333	0,0000000000000000	0	0,6666666666666666	0,000000000000000	0,00000000000000000
0,5000000000000000	0,5000000000000000	0	0,0000000000000000	0,000000000000000	0,00000000000000000
0,0000000000000000	1,0000000000000000	0	0,0000000000000000	0,000000000000000	0,00000000000000000
0,0000000000000000	0,0000000000000000	0	1,0000000000000000	0,000000000000000	0,00000000000000000
0,0000000000000000	0,5000000000000000	0	0,5000000000000000	0,000000000000000	0,00000000000000000
0,3333333333333333	0,3333333333333333	0	0,3333333333333333	0,000000000000000	0,00000000000000000
0,0000000000000000	0,0000000000000000	0	1,0000000000000000	0,000000000000000	0,00000000000000000
0,5000000000000000	0,0000000000000000	0	0,5000000000000000	0,000000000000000	0,00000000000000000
0,0000000000000000	0,0000000000000000	1	0,0000000000000000	0,000000000000000	0,00000000000000000
0,0000000000000000	1,0000000000000000	0	0,0000000000000000	0,000000000000000	0,00000000000000000
1,0000000000000000	0,0000000000000000	0	0,0000000000000000	0,000000000000000	0,00000000000000000
1,0000000000000000	0,0000000000000000	0	0,0000000000000000	0,000000000000000	0,00000000000000000
0,0000000000000000	0,0000000000000000	0	1,0000000000000000	0,000000000000000	0,00000000000000000
0,0000000000000000	0,0000000000000000	0	0,0000000000000000	0,000000000000000	1,00000000000000000
0,0000000000000000	1,0000000000000000	0	0,0000000000000000	0,000000000000000	0,00000000000000000
0,5000000000000000	0,0000000000000000	0	0,5000000000000000	0,000000000000000	0,00000000000000000
0,0000000000000000	0,0000000000000000	0	0,0000000000000000	0,000000000000000	1,00000000000000000
0,0000000000000000	0,0000000000000000	0	1,0000000000000000	0,000000000000000	0,00000000000000000
0,0000000000000000	1,0000000000000000	0	0,0000000000000000	0,000000000000000	0,00000000000000000
0,5000000000000000	0,5000000000000000	0	0,0000000000000000	0,000000000000000	0,00000000000000000
1,0000000000000000	0,0000000000000000	0	0,0000000000000000	0,000000000000000	0,00000000000000000
0,6666666666666666	0,3333333333333333	0	0,0000000000000000	0,000000000000000	0,00000000000000000
0,0000000000000000	0,0000000000000000	0	0,0000000000000000	0,000000000000000	1,00000000000000000
0,0000000000000000	1,0000000000000000	0	0,0000000000000000	0,000000000000000	0,00000000000000000
0,5000000000000000	0,0000000000000000	0	0,5000000000000000	0,000000000000000	0,00000000000000000
0,0000000000000000	0,0000000000000000	0	0,0000000000000000	0,000000000000000	1,00000000000000000
1,0000000000000000	0,0000000000000000	0	0,0000000000000000	0,000000000000000	0,00000000000000000
0,0000000000000000	0,5000000000000000	0	0,5000000000000000	0,000000000000000	0,00000000000000000
1,0000000000000000	0,0000000000000000	0	0,0000000000000000	0,000000000000000	0,00000000000000000
0,5000000000000000	0,5000000000000000	0	0,0000000000000000	0,000000000000000	0,00000000000000000
0,0000000000000000	0,0000000000000000	0	1,0000000000000000	0,000000000000000	0,00000000000000000
0,0000000000000000	1,0000000000000000	0	0,0000000000000000	0,000000000000000	0,00000000000000000
0,0000000000000000	0,0000000000000000	0	1,0000000000000000	0,000000000000000	0,00000000000000000
0,0000000000000000	1,0000000000000000	0	0,0000000000000000	0,000000000000000	0,00000000000000000
0,6666666666666666	0,3333333333333333	0	0,0000000000000000	0,000000000000000	0,00000000000000000
0,0000000000000000	1,0000000000000000	0	0,0000000000000000	0,000000000000000	0,00000000000000000
0,0000000000000000	0,5000000000000000	0	0,5000000000000000	0,000000000000000	0,00000000000000000
0,0000000000000000	1,0000000000000000	0	0,0000000000000000	0,000000000000000	0,00000000000000000
0,0000000000000000	0,2500000000000000	0	0,7500000000000000	0,000000000000000	0,00000000000000000
0,0000000000000000	1,0000000000000000	0	0,0000000000000000	0,000000000000000	0,00000000000000000
0,3333333333333333	0,0000000000000000	0	0,6666666666666666	0,000000000000000	0,00000000000000000
0,0000000000000000	1,0000000000000000	0	0,0000000000000000	0,000000000000000	0,00000000000000000
0,0000000000000000	0,5000000000000000	0	0,5000000000000000	0,000000000000000	0,00000000000000000
0,0000000000000000	1,0000000000000000	0	0,0000000000000000	0,000000000000000	0,00000000000000000
0,0000000000000000	1,0000000000000000	0	0,0000000000000000	0,000000000000000	0,00000000000000000
0,0000000000000000	0,7500000000000000	0	0,2500000000000000	0,000000000000000	0,00000000000000000
0,0000000000000000	0,0000000000000000	0	1,0000000000000000	0,000000000000000	0,00000000000000000
0,0000000000000000	1,0000000000000000	0	0,0000000000000000	0,000000000000000	0,00000000000000000
1,0000000000000000	0,0000000000000000	0	0,0000000000000000	0,000000000000000	0,00000000000000000
1,0000000000000000	0,0000000000000000	0	0,0000000000000000	0,000000000000000	0,00000000000000000
0,0000000000000000	1,0000000000000000	0	0,0000000000000000	0,000000000000000	0,00000000000000000
0,0000000000000000	1,0000000000000000	0	0,0000000000000000	0,000000000000000	0,00000000000000000
0,0000000000000000	1,0000000000000000	0	0,0000000000000000	0,000000000000000	0,00000000000000000
1,0000000000000000	0,0000000000000000	0	0,0000000000000000	0,000000000000000	0,00000000000000000
0,0000000000000000	1,0000000000000000	0	0,0000000000000000	0,000000000000000	0,00000000000000000
0,0000000000000000	0,5000000000000000	0	0,5000000000000000	0,000000000000000	0,00000000000000000
0,0000000000000000	0,0000000000000000	0	1,0000000000000000	0,000000000000000	0,00000000000000000
0,0000000000000000	0,0000000000000000	0	1,0000000000000000	0,000000000000000	0,00000000000000000
0,0000000000000000	1,0000000000000000	0	0,0000000000000000	0,000000000000000	0,00000000000000000
0,0000000000000000	0,5000000000000000	0	0,5000000000000000	0,000000000000000	0,00000000000000000
0,0000000000000000	0,5000000000000000	0	0,5000000000000000	0,000000000000000	0,00000000000000000
0,0000000000000000	1,0000000000000000	0	0,0000000000000000	0,000000000000000	0,00000000000000000
0,0000000000000000	0,0000000000000000	0	1,0000000000000000	0,000000000000000	0,00000000000000000
0,0000000000000000	1,0000000000000000	0	0,0000000000000000	0,000000000000000	0,00000000000000000
0,5000000000000000	0,0000000000000000	0	0,5000000000000000	0,000000000000000	0,00000000000000000
0,0000000000000000	0,0000000000000000	0	1,0000000000000000	0,000000000000000	0,00000000000000000
0,0000000000000000	0,0000000000000000	0	1,0000000000000000	0,000000000000000	0,00000000000000000
0,2500000000000000	0,0000000000000000	0	0,5000000000000000	0,000000000000000	0,25000000000000000
0,7500000000000000	0,0000000000000000	0	0,2500000000000000	0,000000000000000	0,00000000000000000
0,1666666666666667	0,0000000000000000	0	0,8333333333333334	0,000000000000000	0,00000000000000000
0,1111111111111111	0,2222222222222222	0	0,6666666666666666	0,000000000000000	0,00000000000000000
1,0000000000000000	0,0000000000000000	0	0,0000000000000000	0,000000000000000	0,00000000000000000
0,0000000000000000	0,0000000000000000	0	1,0000000000000000	0,000000000000000	0,00000000000000000
1,0000000000000000	0,0000000000000000	0	0,0000000000000000	0,000000000000000	0,00000000000000000
0,2000000000000000	0,4000000000000000	0	0,4000000000000000	0,000000000000000	0,00000000000000000
0,0000000000000000	0,2500000000000000	0	0,5000000000000000	0,000000000000000	0,25000000000000000
0,2000000000000000	0,0000000000000000	0	0,8000000000000000	0,000000000000000	0,00000000000000000
0,0000000000000000	0,5000000000000000	0	0,5000000000000000	0,000000000000000	0,00000000000000000
0,0000000000000000	0,0000000000000000	0	0,3333333333333333	0,666666666666667	0,00000000000000000
0,0000000000000000	0,0000000000000000	0	1,0000000000000000	0,000000000000000	0,00000000000000000
0,0000000000000000	0,0000000000000000	0	1,0000000000000000	0,000000000000000	0,00000000000000000
0,3333333333333333	0,0833333333333333	0	0,5000000000000000	0,000000000000000	0,08333333333333333
0,0000000000000000	0,3333333333333333	0	0,6666666666666666	0,000000000000000	0,00000000000000000
0,5000000000000000	0,5000000000000000	0	0,0000000000000000	0,000000000000000	0,00000000000000000
0,5000000000000000	0,0000000000000000	0	0,5000000000000000	0,000000000000000	0,00000000000000000
0,2000000000000000	0,1000000000000000	0	0,7000000000000000	0,000000000000000	0,00000000000000000
0,5454545454545454	0,2727272727272727	0	0,1818181818181818	0,000000000000000	0,00000000000000000
0,5000000000000000	0,0000000000000000	0	0,0000000000000000	0,000000000000000	0,50000000000000000
0,0000000000000000	0,0000000000000000	0	1,0000000000000000	0,000000000000000	0,00000000000000000
0,0000000000000000	0,0000000000000000	1	0,0000000000000000	0,000000000000000	0,00000000000000000
0,5555555555555556	0,0000000000000000	0	0,3333333333333333	0,000000000000000	0,11111111111111110
0,3333333333333333	0,0000000000000000	0	0,3333333333333333	0,000000000000000	0,33333333333333331
0,0000000000000000	0,0000000000000000	1	0,0000000000000000	0,000000000000000	0,00000000000000000
0,0000000000000000	0,0000000000000000	0	1,0000000000000000	0,000000000000000	0,00000000000000000
0,0000000000000000	0,0000000000000000	0	0,0000000000000000	0,000000000000000	1,00000000000000000
0,5000000000000000	0,0000000000000000	0	0,5000000000000000	0,000000000000000	0,00000000000000000
0,3333333333333333	0,3333333333333333	0	0,3333333333333333	0,000000000000000	0,00000000000000000
0,1666666666666667	0,0833333333333333	0	0,7500000000000000	0,000000000000000	0,00000000000000000
0,1666666666666667	0,0000000000000000	0	0,8333333333333334	0,000000000000000	0,00000000000000000
0,4782608695652174	0,0000000000000000	0	0,4347826086956522	0,000000000000000	0,08695652173913043
0,0000000000000000	0,0000000000000000	0	0,0000000000000000	0,000000000000000	1,00000000000000000
0,1111111111111111	0,0000000000000000	0	0,7777777777777778	0,000000000000000	0,11111111111111110
0,5000000000000000	0,0000000000000000	0	0,5000000000000000	0,000000000000000	0,00000000000000000
0,0000000000000000	0,0000000000000000	0	0,0000000000000000	0,000000000000000	1,00000000000000000
0,0000000000000000	0,0000000000000000	0	1,0000000000000000	0,000000000000000	0,00000000000000000
0,1428571428571428	0,4285714285714285	0	0,4285714285714285	0,000000000000000	0,00000000000000000
0,0000000000000000	0,0000000000000000	0	0,5000000000000000	0,000000000000000	0,50000000000000000
0,0000000000000000	0,0000000000000000	0	1,0000000000000000	0,000000000000000	0,00000000000000000
0,0000000000000000	0,0000000000000000	0	1,0000000000000000	0,000000000000000	0,00000000000000000
0,0000000000000000	0,0000000000000000	0	1,0000000000000000	0,000000000000000	0,00000000000000000
0,5000000000000000	0,0000000000000000	0	0,5000000000000000	0,000000000000000	0,00000000000000000
0,0000000000000000	0,0000000000000000	0	1,0000000000000000	0,000000000000000	0,00000000000000000
0,0000000000000000	0,0000000000000000	0	0,6666666666666666	0,000000000000000	0,33333333333333331
0,0000000000000000	0,0000000000000000	0	1,0000000000000000	0,000000000000000	0,00000000000000000
0,0000000000000000	0,0000000000000000	0	1,0000000000000000	0,000000000000000	0,00000000000000000
0,4000000000000000	0,0000000000000000	0	0,6000000000000000	0,000000000000000	0,00000000000000000
0,0000000000000000	0,0000000000000000	0	0,7500000000000000	0,000000000000000	0,25000000000000000
0,0000000000000000	0,0000000000000000	0	0,0000000000000000	0,000000000000000	1,00000000000000000
0,6666666666666666	0,0000000000000000	0	0,3333333333333333	0,000000000000000	0,00000000000000000
0,0000000000000000	0,0000000000000000	0	1,0000000000000000	0,000000000000000	0,00000000000000000
0,6666666666666666	0,0000000000000000	0	0,3333333333333333	0,000000000000000	0,00000000000000000
0,0000000000000000	0,2500000000000000	0	0,7500000000000000	0,000000000000000	0,00000000000000000
0,2500000000000000	0,2500000000000000	0	0,5000000000000000	0,000000000000000	0,00000000000000000
0,0000000000000000	0,0000000000000000	1	0,0000000000000000	0,000000000000000	0,00000000000000000
0,0000000000000000	0,0000000000000000	0	1,0000000000000000	0,000000000000000	0,00000000000000000
0,0000000000000000	1,0000000000000000	0	0,0000000000000000	0,000000000000000	0,00000000000000000
0,0000000000000000	1,0000000000000000	0	0,0000000000000000	0,000000000000000	0,00000000000000000
0,0000000000000000	0,0000000000000000	0	1,0000000000000000	0,000000000000000	0,00000000000000000
0,0000000000000000	0,2000000000000000	0	0,6000000000000000	0,000000000000000	0,20000000000000001
0,0000000000000000	0,0000000000000000	0	1,0000000000000000	0,000000000000000	0,00000000000000000
0,5000000000000000	0,0000000000000000	0	0,5000000000000000	0,000000000000000	0,00000000000000000
0,4545454545454545	0,0909090909090909	0	0,3636363636363636	0,000000000000000	0,09090909090909091
0,1111111111111111	0,0000000000000000	0	0,8888888888888888	0,000000000000000	0,00000000000000000
0,0000000000000000	0,0000000000000000	0	1,0000000000000000	0,000000000000000	0,00000000000000000
0,0000000000000000	1,0000000000000000	0	0,0000000000000000	0,000000000000000	0,00000000000000000
0,0000000000000000	0,0000000000000000	0	0,0000000000000000	0,000000000000000	1,00000000000000000
0,0000000000000000	0,0000000000000000	0	0,0000000000000000	0,000000000000000	1,00000000000000000
0,0000000000000000	0,0000000000000000	0	0,5000000000000000	0,000000000000000	0,50000000000000000
0,0000000000000000	0,0000000000000000	0	1,0000000000000000	0,000000000000000	0,00000000000000000
0,0000000000000000	0,5714285714285714	0	0,4285714285714285	0,000000000000000	0,00000000000000000
0,5000000000000000	0,0000000000000000	0	0,5000000000000000	0,000000000000000	0,00000000000000000
0,2307692307692308	0,0769230769230769	0	0,6923076923076923	0,000000000000000	0,00000000000000000
0,5000000000000000	0,0000000000000000	0	0,5000000000000000	0,000000000000000	0,00000000000000000
0,0000000000000000	0,0000000000000000	0	0,0000000000000000	0,000000000000000	1,00000000000000000
0,2307692307692308	0,3076923076923077	0	0,4615384615384616	0,000000000000000	0,00000000000000000
0,3333333333333333	0,0000000000000000	0	0,6666666666666666	0,000000000000000	0,00000000000000000
0,0000000000000000	0,0000000000000000	0	1,0000000000000000	0,000000000000000	0,00000000000000000
0,0000000000000000	0,0000000000000000	0	0,5000000000000000	0,000000000000000	0,50000000000000000
0,0000000000000000	0,0000000000000000	0	1,0000000000000000	0,000000000000000	0,00000000000000000
0,0000000000000000	0,0000000000000000	0	0,5000000000000000	0,500000000000000	0,00000000000000000
0,2500000000000000	0,0000000000000000	0	0,5000000000000000	0,000000000000000	0,25000000000000000
0,1111111111111111	0,0000000000000000	0	0,2222222222222222	0,000000000000000	0,66666666666666663
0,5000000000000000	0,0000000000000000	0	0,5000000000000000	0,000000000000000	0,00000000000000000
0,5000000000000000	0,0000000000000000	0	0,5000000000000000	0,000000000000000	0,00000000000000000
0,0000000000000000	0,0000000000000000	1	0,0000000000000000	0,000000000000000	0,00000000000000000
0,5000000000000000	0,0000000000000000	0	0,5000000000000000	0,000000000000000	0,00000000000000000
0,0000000000000000	0,0000000000000000	0	1,0000000000000000	0,000000000000000	0,00000000000000000
0,0000000000000000	0,0000000000000000	0	1,0000000000000000	0,000000000000000	0,00000000000000000
1,0000000000000000	0,0000000000000000	0	0,0000000000000000	0,000000000000000	0,00000000000000000
0,0000000000000000	0,8571428571428571	0	0,1428571428571428	0,000000000000000	0,00000000000000000
0,0000000000000000	0,0000000000000000	0	1,0000000000000000	0,000000000000000	0,00000000000000000
0,4000000000000000	0,6000000000000000	0	0,0000000000000000	0,000000000000000	0,00000000000000000
0,5000000000000000	0,5000000000000000	0	0,0000000000000000	0,000000000000000	0,00000000000000000
0,0000000000000000	0,0000000000000000	1	0,0000000000000000	0,000000000000000	0,00000000000000000
0,0000000000000000	0,0000000000000000	0	1,0000000000000000	0,000000000000000	0,00000000000000000
0,0000000000000000	0,5000000000000000	0	0,0000000000000000	0,500000000000000	0,00000000000000000
1,0000000000000000	0,0000000000000000	0	0,0000000000000000	0,000000000000000	0,00000000000000000
0,0000000000000000	0,0000000000000000	0	1,0000000000000000	0,000000000000000	0,00000000000000000
0,1428571428571428	0,0000000000000000	0	0,8571428571428571	0,000000000000000	0,00000000000000000
0,0000000000000000	0,0000000000000000	0	0,0000000000000000	0,000000000000000	1,00000000000000000
0,0000000000000000	0,0000000000000000	0	0,5000000000000000	0,000000000000000	0,50000000000000000
0,5000000000000000	0,0000000000000000	0	0,5000000000000000	0,000000000000000	0,00000000000000000
0,1666666666666667	0,1666666666666667	0	0,6666666666666666	0,000000000000000	0,00000000000000000
0,2608695652173913	0,4347826086956522	0	0,2173913043478261	0,000000000000000	0,08695652173913043
0,0000000000000000	0,6666666666666666	0	0,3333333333333333	0,000000000000000	0,00000000000000000
0,1428571428571428	0,4285714285714285	0	0,4285714285714285	0,000000000000000	0,00000000000000000
0,0000000000000000	0,0000000000000000	0	1,0000000000000000	0,000000000000000	0,00000000000000000
0,0000000000000000	0,0000000000000000	0	1,0000000000000000	0,000000000000000	0,00000000000000000
0,0000000000000000	0,0000000000000000	0	1,0000000000000000	0,000000000000000	0,00000000000000000
0,0000000000000000	0,0000000000000000	0	1,0000000000000000	0,000000000000000	0,00000000000000000
0,0000000000000000	0,0000000000000000	0	0,0000000000000000	0,000000000000000	1,00000000000000000
0,0000000000000000	0,0000000000000000	0	1,0000000000000000	0,000000000000000	0,00000000000000000
0,0000000000000000	0,0000000000000000	0	1,0000000000000000	0,000000000000000	0,00000000000000000
0,0000000000000000	0,0000000000000000	0	0,2500000000000000	0,000000000000000	0,75000000000000000
0,0000000000000000	0,0000000000000000	1	0,0000000000000000	0,000000000000000	0,00000000000000000
1,0000000000000000	0,0000000000000000	0	0,0000000000000000	0,000000000000000	0,00000000000000000
0,0000000000000000	0,0000000000000000	0	1,0000000000000000	0,000000000000000	0,00000000000000000
0,0000000000000000	0,0000000000000000	0	1,0000000000000000	0,000000000000000	0,00000000000000000
0,0000000000000000	0,0000000000000000	0	1,0000000000000000	0,000000000000000	0,00000000000000000
0,0000000000000000	0,0000000000000000	0	0,0000000000000000	0,000000000000000	1,00000000000000000
1,0000000000000000	0,0000000000000000	0	0,0000000000000000	0,000000000000000	0,00000000000000000
0,5000000000000000	0,0000000000000000	0	0,5000000000000000	0,000000000000000	0,00000000000000000
0,3333333333333333	0,0000000000000000	0	0,6666666666666666	0,000000000000000	0,00000000000000000
0,6428571428571429	0,2142857142857143	0	0,1428571428571428	0,000000000000000	0,00000000000000000
0,0000000000000000	0,0000000000000000	0	1,0000000000000000	0,000000000000000	0,00000000000000000
1,0000000000000000	0,0000000000000000	0	0,0000000000000000	0,000000000000000	0,00000000000000000
0,2500000000000000	0,0000000000000000	0	0,5000000000000000	0,000000000000000	0,25000000000000000
0,0000000000000000	0,0000000000000000	0	1,0000000000000000	0,000000000000000	0,00000000000000000
0,0000000000000000	0,0000000000000000	0	0,0000000000000000	0,000000000000000	1,00000000000000000
0,0000000000000000	0,0000000000000000	0	0,0000000000000000	1,000000000000000	0,00000000000000000
0,6000000000000000	0,2000000000000000	0	0,2000000000000000	0,000000000000000	0,00000000000000000
0,3333333333333333	0,0000000000000000	0	0,6666666666666666	0,000000000000000	0,00000000000000000
0,0000000000000000	0,0000000000000000	0	1,0000000000000000	0,000000000000000	0,00000000000000000
0,8571428571428571	0,0857142857142857	0	0,0285714285714286	0,000000000000000	0,02857142857142857
0,0000000000000000	1,0000000000000000	0	0,0000000000000000	0,000000000000000	0,00000000000000000
0,2500000000000000	0,5000000000000000	0	0,2500000000000000	0,000000000000000	0,00000000000000000
0,2500000000000000	0,0000000000000000	0	0,7500000000000000	0,000000000000000	0,00000000000000000
1,0000000000000000	0,0000000000000000	0	0,0000000000000000	0,000000000000000	0,00000000000000000
0,5000000000000000	0,5000000000000000	0	0,0000000000000000	0,000000000000000	0,00000000000000000
0,6666666666666666	0,0000000000000000	0	0,3333333333333333	0,000000000000000	0,00000000000000000
0,0000000000000000	0,0000000000000000	0	1,0000000000000000	0,000000000000000	0,00000000000000000
0,0000000000000000	0,0000000000000000	0	1,0000000000000000	0,000000000000000	0,00000000000000000
0,5555555555555556	0,0000000000000000	0	0,2222222222222222	0,000000000000000	0,22222222222222221
0,0000000000000000	0,0000000000000000	0	1,0000000000000000	0,000000000000000	0,00000000000000000
0,3333333333333333	0,1111111111111111	0	0,5555555555555556	0,000000000000000	0,00000000000000000
0,0000000000000000	0,0000000000000000	0	0,5000000000000000	0,000000000000000	0,50000000000000000
0,0000000000000000	0,0000000000000000	0	1,0000000000000000	0,000000000000000	0,00000000000000000
0,2000000000000000	0,2000000000000000	0	0,6000000000000000	0,000000000000000	0,00000000000000000
0,0000000000000000	0,0000000000000000	0	0,6666666666666666	0,333333333333333	0,00000000000000000
0,7500000000000000	0,0000000000000000	0	0,0000000000000000	0,250000000000000	0,00000000000000000
1,0000000000000000	0,0000000000000000	0	0,0000000000000000	0,000000000000000	0,00000000000000000
0,0000000000000000	0,0000000000000000	0	1,0000000000000000	0,000000000000000	0,00000000000000000
0,0000000000000000	0,0000000000000000	0	1,0000000000000000	0,000000000000000	0,00000000000000000
0,5000000000000000	0,5000000000000000	0	0,0000000000000000	0,000000000000000	0,00000000000000000
0,0000000000000000	0,0000000000000000	0	1,0000000000000000	0,000000000000000	0,00000000000000000
0,0000000000000000	0,0000000000000000	0	0,0000000000000000	0,000000000000000	1,00000000000000000
1,0000000000000000	0,0000000000000000	0	0,0000000000000000	0,000000000000000	0,00000000000000000
0,0000000000000000	0,0000000000000000	0	1,0000000000000000	0,000000000000000	0,00000000000000000
0,6666666666666666	0,0000000000000000	0	0,3333333333333333	0,000000000000000	0,00000000000000000
0,5000000000000000	0,0000000000000000	0	0,5000000000000000	0,000000000000000	0,00000000000000000
0,0000000000000000	0,5000000000000000	0	0,5000000000000000	0,000000000000000	0,00000000000000000
0,0000000000000000	0,0000000000000000	0	0,5000000000000000	0,000000000000000	0,50000000000000000
0,0000000000000000	0,0000000000000000	0	0,0000000000000000	0,000000000000000	1,00000000000000000
0,0000000000000000	0,3333333333333333	0	0,6666666666666666	0,000000000000000	0,00000000000000000
0,0000000000000000	0,0000000000000000	0	1,0000000000000000	0,000000000000000	0,00000000000000000
0,5000000000000000	0,0000000000000000	0	0,5000000000000000	0,000000000000000	0,00000000000000000
0,0000000000000000	0,0000000000000000	0	1,0000000000000000	0,000000000000000	0,00000000000000000
0,5000000000000000	0,0000000000000000	0	0,5000000000000000	0,000000000000000	0,00000000000000000
0,0000000000000000	0,0000000000000000	1	0,0000000000000000	0,000000000000000	0,00000000000000000
0,0000000000000000	0,5000000000000000	0	0,0000000000000000	0,000000000000000	0,50000000000000000
0,0000000000000000	0,5000000000000000	0	0,0000000000000000	0,000000000000000	0,50000000000000000
0,0000000000000000	1,0000000000000000	0	0,0000000000000000	0,000000000000000	0,00000000000000000
0,0000000000000000	1,0000000000000000	0	0,0000000000000000	0,000000000000000	0,00000000000000000
0,0000000000000000	0,0000000000000000	0	0,0000000000000000	0,000000000000000	1,00000000000000000
0,5000000000000000	0,0000000000000000	0	0,5000000000000000	0,000000000000000	0,00000000000000000
0,0000000000000000	0,0000000000000000	0	1,0000000000000000	0,000000000000000	0,00000000000000000
0,0000000000000000	0,0000000000000000	0	0,0000000000000000	0,000000000000000	1,00000000000000000
0,0000000000000000	1,0000000000000000	0	0,0000000000000000	0,000000000000000	0,00000000000000000
0,0000000000000000	0,0000000000000000	0	0,5000000000000000	0,500000000000000	0,00000000000000000
0,0000000000000000	0,0000000000000000	0	1,0000000000000000	0,000000000000000	0,00000000000000000
0,0000000000000000	0,0000000000000000	0	0,0000000000000000	0,000000000000000	1,00000000000000000
0,0000000000000000	0,0000000000000000	0	0,5000000000000000	0,000000000000000	0,50000000000000000
0,0000000000000000	0,0000000000000000	0	1,0000000000000000	0,000000000000000	0,00000000000000000
0,6666666666666666	0,3333333333333333	0	0,0000000000000000	0,000000000000000	0,00000000000000000
0,5000000000000000	0,2500000000000000	0	0,2500000000000000	0,000000000000000	0,00000000000000000
0,3333333333333333	0,0000000000000000	0	0,0000000000000000	0,000000000000000	0,66666666666666663
0,0000000000000000	0,0000000000000000	0	0,0000000000000000	0,000000000000000	1,00000000000000000
0,7500000000000000	0,0000000000000000	0	0,2500000000000000	0,000000000000000	0,00000000000000000
0,0000000000000000	0,6666666666666666	0	0,3333333333333333	0,000000000000000	0,00000000000000000
0,0000000000000000	0,0000000000000000	0	1,0000000000000000	0,000000000000000	0,00000000000000000
0,3333333333333333	0,0000000000000000	0	0,6666666666666666	0,000000000000000	0,00000000000000000
0,5000000000000000	0,0000000000000000	0	0,5000000000000000	0,000000000000000	0,00000000000000000
0,5000000000000000	0,0000000000000000	0	0,5000000000000000	0,000000000000000	0,00000000000000000
0,5000000000000000	0,0000000000000000	0	0,5000000000000000	0,000000000000000	0,00000000000000000
1,0000000000000000	0,0000000000000000	0	0,0000000000000000	0,000000000000000	0,00000000000000000
0,0000000000000000	0,0000000000000000	0	1,0000000000000000	0,000000000000000	0,00000000000000000
0,0000000000000000	0,0000000000000000	0	0,0000000000000000	0,000000000000000	1,00000000000000000
0,0000000000000000	0,0000000000000000	0	1,0000000000000000	0,000000000000000	0,00000000000000000
0,0000000000000000	0,0000000000000000	0	1,0000000000000000	0,000000000000000	0,00000000000000000
0,0000000000000000	0,0000000000000000	0	1,0000000000000000	0,000000000000000	0,00000000000000000
0,2000000000000000	0,0000000000000000	0	0,0000000000000000	0,000000000000000	0,80000000000000004
0,0000000000000000	0,0000000000000000	0	1,0000000000000000	0,000000000000000	0,00000000000000000
0,0000000000000000	0,0000000000000000	0	1,0000000000000000	0,000000000000000	0,00000000000000000
0,5000000000000000	0,0000000000000000	0	0,0000000000000000	0,500000000000000	0,00000000000000000
0,7058823529411765	0,0000000000000000	0	0,2941176470588235	0,000000000000000	0,00000000000000000
0,0000000000000000	0,0000000000000000	0	1,0000000000000000	0,000000000000000	0,00000000000000000
0,0000000000000000	0,0000000000000000	0	0,0000000000000000	0,000000000000000	1,00000000000000000
0,4285714285714285	0,0000000000000000	0	0,5714285714285714	0,000000000000000	0,00000000000000000
0,0000000000000000	1,0000000000000000	0	0,0000000000000000	0,000000000000000	0,00000000000000000
0,0000000000000000	0,0000000000000000	0	0,0000000000000000	1,000000000000000	0,00000000000000000
0,2500000000000000	0,0000000000000000	0	0,7500000000000000	0,000000000000000	0,00000000000000000
0,6666666666666666	0,0000000000000000	0	0,0000000000000000	0,000000000000000	0,33333333333333331
0,0000000000000000	0,0000000000000000	0	0,0000000000000000	0,000000000000000	1,00000000000000000
0,0000000000000000	0,0000000000000000	0	1,0000000000000000	0,000000000000000	0,00000000000000000
0,5000000000000000	0,0000000000000000	0	0,5000000000000000	0,000000000000000	0,00000000000000000
0,0000000000000000	0,0000000000000000	0	0,0000000000000000	0,000000000000000	1,00000000000000000
1,0000000000000000	0,0000000000000000	0	0,0000000000000000	0,000000000000000	0,00000000000000000
0,2000000000000000	0,0000000000000000	0	0,8000000000000000	0,000000000000000	0,00000000000000000
0,6666666666666666	0,0000000000000000	0	0,3333333333333333	0,000000000000000	0,00000000000000000
0,5000000000000000	0,0000000000000000	0	0,5000000000000000	0,000000000000000	0,00000000000000000
0,5000000000000000	0,0000000000000000	0	0,5000000000000000	0,000000000000000	0,00000000000000000
0,0000000000000000	0,5000000000000000	0	0,5000000000000000	0,000000000000000	0,00000000000000000
0,2500000000000000	0,0000000000000000	0	0,7500000000000000	0,000000000000000	0,00000000000000000
0,0000000000000000	0,0000000000000000	0	0,8000000000000000	0,000000000000000	0,20000000000000001
0,6190476190476191	0,3333333333333333	0	0,0476190476190476	0,000000000000000	0,00000000000000000
0,0000000000000000	0,0000000000000000	0	1,0000000000000000	0,000000000000000	0,00000000000000000
0,0000000000000000	0,0000000000000000	0	0,0000000000000000	0,000000000000000	1,00000000000000000
1,0000000000000000	0,0000000000000000	0	0,0000000000000000	0,000000000000000	0,00000000000000000
0,0000000000000000	1,0000000000000000	0	0,0000000000000000	0,000000000000000	0,00000000000000000
0,0000000000000000	0,0000000000000000	0	0,0000000000000000	0,000000000000000	1,00000000000000000
0,0000000000000000	0,0000000000000000	0	1,0000000000000000	0,000000000000000	0,00000000000000000
0,0000000000000000	0,0000000000000000	0	1,0000000000000000	0,000000000000000	0,00000000000000000
0,0000000000000000	0,5000000000000000	0	0,5000000000000000	0,000000000000000	0,00000000000000000
0,3666666666666666	0,4666666666666667	0	0,1666666666666667	0,000000000000000	0,00000000000000000
0,0000000000000000	0,4000000000000000	0	0,6000000000000000	0,000000000000000	0,00000000000000000
0,0000000000000000	0,0000000000000000	0	0,7500000000000000	0,000000000000000	0,25000000000000000
0,0000000000000000	0,0000000000000000	0	1,0000000000000000	0,000000000000000	0,00000000000000000
0,0000000000000000	0,0000000000000000	0	1,0000000000000000	0,000000000000000	0,00000000000000000
0,3333333333333333	0,0000000000000000	0	0,6666666666666666	0,000000000000000	0,00000000000000000
0,0000000000000000	0,0000000000000000	0	0,0000000000000000	0,000000000000000	1,00000000000000000
0,0000000000000000	0,0000000000000000	0	1,0000000000000000	0,000000000000000	0,00000000000000000
0,0000000000000000	0,0000000000000000	1	0,0000000000000000	0,000000000000000	0,00000000000000000
0,5000000000000000	0,0000000000000000	0	0,0000000000000000	0,000000000000000	0,50000000000000000
0,0000000000000000	0,6666666666666666	0	0,0000000000000000	0,000000000000000	0,33333333333333331
0,5000000000000000	0,0000000000000000	0	0,5000000000000000	0,000000000000000	0,00000000000000000
0,0000000000000000	0,3333333333333333	0	0,6666666666666666	0,000000000000000	0,00000000000000000
0,5000000000000000	0,0000000000000000	0	0,0000000000000000	0,000000000000000	0,50000000000000000
0,5000000000000000	0,0000000000000000	0	0,5000000000000000	0,000000000000000	0,00000000000000000
0,5000000000000000	0,0000000000000000	0	0,5000000000000000	0,000000000000000	0,00000000000000000
0,6666666666666666	0,3333333333333333	0	0,0000000000000000	0,000000000000000	0,00000000000000000
0,5000000000000000	0,0000000000000000	0	0,2500000000000000	0,000000000000000	0,25000000000000000
0,2500000000000000	0,0000000000000000	0	0,7500000000000000	0,000000000000000	0,00000000000000000
0,0000000000000000	0,6000000000000000	0	0,4000000000000000	0,000000000000000	0,00000000000000000
0,0000000000000000	0,0000000000000000	0	0,5000000000000000	0,000000000000000	0,50000000000000000
0,7500000000000000	0,0000000000000000	0	0,2500000000000000	0,000000000000000	0,00000000000000000
0,2500000000000000	0,0000000000000000	0	0,7500000000000000	0,000000000000000	0,00000000000000000
0,0000000000000000	0,0000000000000000	0	1,0000000000000000	0,000000000000000	0,00000000000000000
0,0000000000000000	0,5000000000000000	0	0,5000000000000000	0,000000000000000	0,00000000000000000
0,0000000000000000	0,0000000000000000	0	1,0000000000000000	0,000000000000000	0,00000000000000000
0,3333333333333333	0,0000000000000000	0	0,6666666666666666	0,000000000000000	0,00000000000000000
1,0000000000000000	0,0000000000000000	0	0,0000000000000000	0,000000000000000	0,00000000000000000
0,7500000000000000	0,0000000000000000	0	0,2500000000000000	0,000000000000000	0,00000000000000000
0,2500000000000000	0,5000000000000000	0	0,0000000000000000	0,000000000000000	0,25000000000000000
0,5000000000000000	0,0000000000000000	0	0,0000000000000000	0,000000000000000	0,50000000000000000
0,5000000000000000	0,0000000000000000	0	0,5000000000000000	0,000000000000000	0,00000000000000000
0,0000000000000000	0,0000000000000000	0	1,0000000000000000	0,000000000000000	0,00000000000000000
0,0000000000000000	0,0000000000000000	0	1,0000000000000000	0,000000000000000	0,00000000000000000
1,0000000000000000	0,0000000000000000	0	0,0000000000000000	0,000000000000000	0,00000000000000000
0,0000000000000000	0,5000000000000000	0	0,5000000000000000	0,000000000000000	0,00000000000000000
1,0000000000000000	0,0000000000000000	0	0,0000000000000000	0,000000000000000	0,00000000000000000
0,0000000000000000	0,0000000000000000	0	0,5000000000000000	0,000000000000000	0,50000000000000000
0,0000000000000000	0,0000000000000000	0	0,0000000000000000	0,000000000000000	1,00000000000000000
0,0000000000000000	0,0000000000000000	0	0,5000000000000000	0,500000000000000	0,00000000000000000
0,0000000000000000	1,0000000000000000	0	0,0000000000000000	0,000000000000000	0,00000000000000000
0,5000000000000000	0,0000000000000000	0	0,5000000000000000	0,000000000000000	0,00000000000000000
0,5000000000000000	0,0000000000000000	0	0,5000000000000000	0,000000000000000	0,00000000000000000
0,0000000000000000	1,0000000000000000	0	0,0000000000000000	0,000000000000000	0,00000000000000000
0,5000000000000000	0,0000000000000000	0	0,0000000000000000	0,000000000000000	0,50000000000000000
0,0000000000000000	0,0000000000000000	0	1,0000000000000000	0,000000000000000	0,00000000000000000
0,0000000000000000	0,0000000000000000	0	1,0000000000000000	0,000000000000000	0,00000000000000000
0,3333333333333333	0,0000000000000000	0	0,6666666666666666	0,000000000000000	0,00000000000000000
1,0000000000000000	0,0000000000000000	0	0,0000000000000000	0,000000000000000	0,00000000000000000
0,0000000000000000	0,0000000000000000	0	1,0000000000000000	0,000000000000000	0,00000000000000000
0,0000000000000000	0,0000000000000000	0	1,0000000000000000	0,000000000000000	0,00000000000000000
0,0000000000000000	0,0000000000000000	0	1,0000000000000000	0,000000000000000	0,00000000000000000
0,0000000000000000	0,0000000000000000	0	1,0000000000000000	0,000000000000000	0,00000000000000000
0,0000000000000000	1,0000000000000000	0	0,0000000000000000	0,000000000000000	0,00000000000000000
0,0000000000000000	0,0000000000000000	0	1,0000000000000000	0,000000000000000	0,00000000000000000
0,5000000000000000	0,0000000000000000	0	0,0000000000000000	0,000000000000000	0,50000000000000000
0,0000000000000000	0,0000000000000000	0	0,0000000000000000	0,000000000000000	1,00000000000000000
0,5555555555555556	0,2222222222222222	0	0,2222222222222222	0,000000000000000	0,00000000000000000
0,0000000000000000	0,0000000000000000	0	0,0000000000000000	0,000000000000000	1,00000000000000000
0,0000000000000000	0,0000000000000000	0	1,0000000000000000	0,000000000000000	0,00000000000000000
0,0000000000000000	0,0000000000000000	0	1,0000000000000000	0,000000000000000	0,00000000000000000
0,0000000000000000	0,0000000000000000	0	1,0000000000000000	0,000000000000000	0,00000000000000000
0,0000000000000000	0,0000000000000000	0	1,0000000000000000	0,000000000000000	0,00000000000000000
0,0000000000000000	0,0000000000000000	0	1,0000000000000000	0,000000000000000	0,00000000000000000
0,0000000000000000	0,0000000000000000	1	0,0000000000000000	0,000000000000000	0,00000000000000000
0,7777777777777778	0,0000000000000000	0	0,2222222222222222	0,000000000000000	0,00000000000000000
0,6000000000000000	0,0000000000000000	0	0,2000000000000000	0,000000000000000	0,20000000000000001
0,0000000000000000	0,5000000000000000	0	0,5000000000000000	0,000000000000000	0,00000000000000000
0,0000000000000000	0,0000000000000000	0	0,7500000000000000	0,000000000000000	0,25000000000000000
0,0000000000000000	0,0000000000000000	0	1,0000000000000000	0,000000000000000	0,00000000000000000
0,0000000000000000	0,0000000000000000	0	1,0000000000000000	0,000000000000000	0,00000000000000000
1,0000000000000000	0,0000000000000000	0	0,0000000000000000	0,000000000000000	0,00000000000000000
0,0000000000000000	0,0000000000000000	0	1,0000000000000000	0,000000000000000	0,00000000000000000
0,0000000000000000	0,5000000000000000	0	0,5000000000000000	0,000000000000000	0,00000000000000000
0,0000000000000000	0,0000000000000000	1	0,0000000000000000	0,000000000000000	0,00000000000000000
0,0000000000000000	0,6666666666666666	0	0,3333333333333333	0,000000000000000	0,00000000000000000
0,0000000000000000	0,0000000000000000	0	0,0000000000000000	0,000000000000000	1,00000000000000000
0,0000000000000000	0,5000000000000000	0	0,5000000000000000	0,000000000000000	0,00000000000000000
0,5000000000000000	0,5000000000000000	0	0,0000000000000000	0,000000000000000	0,00000000000000000
0,0000000000000000	0,0000000000000000	0	1,0000000000000000	0,000000000000000	0,00000000000000000
0,0000000000000000	0,0000000000000000	0	1,0000000000000000	0,000000000000000	0,00000000000000000
0,0000000000000000	0,0000000000000000	0	1,0000000000000000	0,000000000000000	0,00000000000000000
0,3333333333333333	0,0000000000000000	0	0,6666666666666666	0,000000000000000	0,00000000000000000
0,5000000000000000	0,0000000000000000	0	0,5000000000000000	0,000000000000000	0,00000000000000000
0,5000000000000000	0,0000000000000000	0	0,5000000000000000	0,000000000000000	0,00000000000000000
0,5000000000000000	0,0000000000000000	0	0,5000000000000000	0,000000000000000	0,00000000000000000
0,0000000000000000	0,0000000000000000	0	0,0000000000000000	0,000000000000000	1,00000000000000000
0,5000000000000000	0,5000000000000000	0	0,0000000000000000	0,000000000000000	0,00000000000000000
0,0000000000000000	0,0000000000000000	0	0,0000000000000000	0,500000000000000	0,50000000000000000
0,2500000000000000	0,0000000000000000	0	0,7500000000000000	0,000000000000000	0,00000000000000000
0,0000000000000000	1,0000000000000000	0	0,0000000000000000	0,000000000000000	0,00000000000000000
0,0000000000000000	0,0000000000000000	0	1,0000000000000000	0,000000000000000	0,00000000000000000
0,0000000000000000	0,0000000000000000	1	0,0000000000000000	0,000000000000000	0,00000000000000000
0,5000000000000000	0,0000000000000000	0	0,5000000000000000	0,000000000000000	0,00000000000000000
0,0000000000000000	0,0000000000000000	0	1,0000000000000000	0,000000000000000	0,00000000000000000
0,0000000000000000	0,0000000000000000	0	1,0000000000000000	0,000000000000000	0,00000000000000000
0,3333333333333333	0,6666666666666666	0	0,0000000000000000	0,000000000000000	0,00000000000000000
0,0000000000000000	0,0000000000000000	0	1,0000000000000000	0,000000000000000	0,00000000000000000
0,5000000000000000	0,5000000000000000	0	0,0000000000000000	0,000000000000000	0,00000000000000000
0,0775862068965517	0,9137931034482759	0	0,0000000000000000	0,000000000000000	0,00862068965517241
0,3076923076923077	0,6153846153846154	0	0,0769230769230769	0,000000000000000	0,00000000000000000
0,1428571428571428	0,8571428571428571	0	0,0000000000000000	0,000000000000000	0,00000000000000000
0,2222222222222222	0,7333333333333333	0	0,0222222222222222	0,000000000000000	0,02222222222222222
0,3750000000000000	0,6250000000000000	0	0,0000000000000000	0,000000000000000	0,00000000000000000
0,0000000000000000	0,0000000000000000	0	1,0000000000000000	0,000000000000000	0,00000000000000000
0,3333333333333333	0,6666666666666666	0	0,0000000000000000	0,000000000000000	0,00000000000000000
0,6000000000000000	0,4000000000000000	0	0,0000000000000000	0,000000000000000	0,00000000000000000
0,0000000000000000	0,0000000000000000	0	1,0000000000000000	0,000000000000000	0,00000000000000000
0,0000000000000000	1,0000000000000000	0	0,0000000000000000	0,000000000000000	0,00000000000000000
0,3333333333333333	0,0000000000000000	0	0,6666666666666666	0,000000000000000	0,00000000000000000
0,1500000000000000	0,8500000000000000	0	0,0000000000000000	0,000000000000000	0,00000000000000000
0,2500000000000000	0,7500000000000000	0	0,0000000000000000	0,000000000000000	0,00000000000000000
0,3333333333333333	0,0000000000000000	0	0,6666666666666666	0,000000000000000	0,00000000000000000
0,5714285714285714	0,4285714285714285	0	0,0000000000000000	0,000000000000000	0,00000000000000000
0,0000000000000000	0,0000000000000000	0	1,0000000000000000	0,000000000000000	0,00000000000000000
0,0000000000000000	1,0000000000000000	0	0,0000000000000000	0,000000000000000	0,00000000000000000
0,7857142857142857	0,2142857142857143	0	0,0000000000000000	0,000000000000000	0,00000000000000000
0,5000000000000000	0,0000000000000000	0	0,0000000000000000	0,000000000000000	0,50000000000000000
0,8461538461538461	0,1538461538461539	0	0,0000000000000000	0,000000000000000	0,00000000000000000
0,3333333333333333	0,3333333333333333	0	0,3333333333333333	0,000000000000000	0,00000000000000000
0,0000000000000000	0,0000000000000000	0	0,0000000000000000	0,000000000000000	1,00000000000000000
0,4838709677419355	0,5161290322580645	0	0,0000000000000000	0,000000000000000	0,00000000000000000
0,4000000000000000	0,2000000000000000	0	0,4000000000000000	0,000000000000000	0,00000000000000000
0,3750000000000000	0,6250000000000000	0	0,0000000000000000	0,000000000000000	0,00000000000000000
0,0000000000000000	0,5000000000000000	0	0,5000000000000000	0,000000000000000	0,00000000000000000
0,6666666666666666	0,0000000000000000	0	0,3333333333333333	0,000000000000000	0,00000000000000000
0,2000000000000000	0,6000000000000000	0	0,2000000000000000	0,000000000000000	0,00000000000000000
0,2727272727272727	0,7272727272727273	0	0,0000000000000000	0,000000000000000	0,00000000000000000
0,7272727272727273	0,0909090909090909	0	0,1818181818181818	0,000000000000000	0,00000000000000000
0,0000000000000000	0,6666666666666666	0	0,3333333333333333	0,000000000000000	0,00000000000000000
0,0000000000000000	1,0000000000000000	0	0,0000000000000000	0,000000000000000	0,00000000000000000
0,5555555555555556	0,4444444444444444	0	0,0000000000000000	0,000000000000000	0,00000000000000000
0,0000000000000000	0,0000000000000000	0	0,5000000000000000	0,000000000000000	0,50000000000000000
0,0000000000000000	1,0000000000000000	0	0,0000000000000000	0,000000000000000	0,00000000000000000
0,0000000000000000	1,0000000000000000	0	0,0000000000000000	0,000000000000000	0,00000000000000000
0,8148148148148148	0,0000000000000000	0	0,1851851851851852	0,000000000000000	0,00000000000000000
1,0000000000000000	0,0000000000000000	0	0,0000000000000000	0,000000000000000	0,00000000000000000
0,2727272727272727	0,7272727272727273	0	0,0000000000000000	0,000000000000000	0,00000000000000000
0,6666666666666666	0,3333333333333333	0	0,0000000000000000	0,000000000000000	0,00000000000000000
0,2424242424242424	0,7575757575757576	0	0,0000000000000000	0,000000000000000	0,00000000000000000
0,0000000000000000	1,0000000000000000	0	0,0000000000000000	0,000000000000000	0,00000000000000000
0,4285714285714285	0,5714285714285714	0	0,0000000000000000	0,000000000000000	0,00000000000000000
0,5000000000000000	0,0000000000000000	0	0,5000000000000000	0,000000000000000	0,00000000000000000
0,5384615384615384	0,1538461538461539	0	0,3076923076923077	0,000000000000000	0,00000000000000000
0,0000000000000000	0,0000000000000000	0	1,0000000000000000	0,000000000000000	0,00000000000000000
0,5000000000000000	0,0000000000000000	0	0,5000000000000000	0,000000000000000	0,00000000000000000
0,3333333333333333	0,6666666666666666	0	0,0000000000000000	0,000000000000000	0,00000000000000000
0,2500000000000000	0,7500000000000000	0	0,0000000000000000	0,000000000000000	0,00000000000000000
0,0000000000000000	0,0000000000000000	1	0,0000000000000000	0,000000000000000	0,00000000000000000
0,1000000000000000	0,9000000000000000	0	0,0000000000000000	0,000000000000000	0,00000000000000000
0,3000000000000000	0,7000000000000000	0	0,0000000000000000	0,000000000000000	0,00000000000000000
0,0000000000000000	1,0000000000000000	0	0,0000000000000000	0,000000000000000	0,00000000000000000
0,5000000000000000	0,0000000000000000	0	0,5000000000000000	0,000000000000000	0,00000000000000000
1,0000000000000000	0,0000000000000000	0	0,0000000000000000	0,000000000000000	0,00000000000000000
0,0000000000000000	0,0000000000000000	0	0,0000000000000000	0,000000000000000	1,00000000000000000
0,0000000000000000	0,0000000000000000	0	1,0000000000000000	0,000000000000000	0,00000000000000000
0,3333333333333333	0,0000000000000000	0	0,6666666666666666	0,000000000000000	0,00000000000000000
0,2222222222222222	0,7777777777777778	0	0,0000000000000000	0,000000000000000	0,00000000000000000
0,5000000000000000	0,0000000000000000	0	0,4000000000000000	0,000000000000000	0,10000000000000001
0,2000000000000000	0,8000000000000000	0	0,0000000000000000	0,000000000000000	0,00000000000000000
1,0000000000000000	0,0000000000000000	0	0,0000000000000000	0,000000000000000	0,00000000000000000
0,1666666666666667	0,8333333333333334	0	0,0000000000000000	0,000000000000000	0,00000000000000000
0,2500000000000000	0,2500000000000000	0	0,5000000000000000	0,000000000000000	0,00000000000000000
0,6666666666666666	0,3333333333333333	0	0,0000000000000000	0,000000000000000	0,00000000000000000
0,0000000000000000	1,0000000000000000	0	0,0000000000000000	0,000000000000000	0,00000000000000000
1,0000000000000000	0,0000000000000000	0	0,0000000000000000	0,000000000000000	0,00000000000000000
0,3333333333333333	0,6666666666666666	0	0,0000000000000000	0,000000000000000	0,00000000000000000
1,0000000000000000	0,0000000000000000	0	0,0000000000000000	0,000000000000000	0,00000000000000000
0,0000000000000000	0,0000000000000000	1	0,0000000000000000	0,000000000000000	0,00000000000000000
0,2500000000000000	0,7500000000000000	0	0,0000000000000000	0,000000000000000	0,00000000000000000
0,0000000000000000	0,0000000000000000	1	0,0000000000000000	0,000000000000000	0,00000000000000000
0,0000000000000000	0,0000000000000000	1	0,0000000000000000	0,000000000000000	0,00000000000000000
0,3333333333333333	0,6666666666666666	0	0,0000000000000000	0,000000000000000	0,00000000000000000
0,0000000000000000	0,0000000000000000	0	0,0000000000000000	0,000000000000000	1,00000000000000000
0,4000000000000000	0,2000000000000000	0	0,4000000000000000	0,000000000000000	0,00000000000000000
0,0000000000000000	1,0000000000000000	0	0,0000000000000000	0,000000000000000	0,00000000000000000
0,0000000000000000	1,0000000000000000	0	0,0000000000000000	0,000000000000000	0,00000000000000000
0,2000000000000000	0,8000000000000000	0	0,0000000000000000	0,000000000000000	0,00000000000000000
0,0000000000000000	0,0000000000000000	0	0,0000000000000000	0,000000000000000	1,00000000000000000
0,7500000000000000	0,0000000000000000	0	0,2500000000000000	0,000000000000000	0,00000000000000000
0,0000000000000000	1,0000000000000000	0	0,0000000000000000	0,000000000000000	0,00000000000000000
0,2500000000000000	0,7500000000000000	0	0,0000000000000000	0,000000000000000	0,00000000000000000
0,0000000000000000	0,0000000000000000	0	0,0000000000000000	0,000000000000000	1,00000000000000000
0,0000000000000000	0,0000000000000000	0	1,0000000000000000	0,000000000000000	0,00000000000000000
0,1666666666666667	0,8333333333333334	0	0,0000000000000000	0,000000000000000	0,00000000000000000
0,3000000000000000	0,3000000000000000	0	0,4000000000000000	0,000000000000000	0,00000000000000000
0,5714285714285714	0,4285714285714285	0	0,0000000000000000	0,000000000000000	0,00000000000000000
0,0000000000000000	0,0000000000000000	0	0,0000000000000000	0,000000000000000	1,00000000000000000
0,0000000000000000	0,0000000000000000	0	1,0000000000000000	0,000000000000000	0,00000000000000000
0,0000000000000000	0,0000000000000000	0	0,0000000000000000	0,000000000000000	1,00000000000000000
0,0000000000000000	0,0000000000000000	0	0,0000000000000000	0,000000000000000	1,00000000000000000
0,0000000000000000	0,0000000000000000	0	1,0000000000000000	0,000000000000000	0,00000000000000000
0,0000000000000000	1,0000000000000000	0	0,0000000000000000	0,000000000000000	0,00000000000000000
1,0000000000000000	0,0000000000000000	0	0,0000000000000000	0,000000000000000	0,00000000000000000
0,2500000000000000	0,7500000000000000	0	0,0000000000000000	0,000000000000000	0,00000000000000000
0,5000000000000000	0,5000000000000000	0	0,0000000000000000	0,000000000000000	0,00000000000000000
0,5000000000000000	0,5000000000000000	0	0,0000000000000000	0,000000000000000	0,00000000000000000
0,5000000000000000	0,0000000000000000	0	0,5000000000000000	0,000000000000000	0,00000000000000000
0,5000000000000000	0,5000000000000000	0	0,0000000000000000	0,000000000000000	0,00000000000000000
1,0000000000000000	0,0000000000000000	0	0,0000000000000000	0,000000000000000	0,00000000000000000
1,0000000000000000	0,0000000000000000	0	0,0000000000000000	0,000000000000000	0,00000000000000000
0,5000000000000000	0,0000000000000000	0	0,5000000000000000	0,000000000000000	0,00000000000000000
0,0000000000000000	0,0000000000000000	0	0,0000000000000000	0,000000000000000	1,00000000000000000
0,5000000000000000	0,5000000000000000	0	0,0000000000000000	0,000000000000000	0,00000000000000000
0,5000000000000000	0,5000000000000000	0	0,0000000000000000	0,000000000000000	0,00000000000000000
0,0000000000000000	0,0000000000000000	0	0,0000000000000000	0,000000000000000	1,00000000000000000
0,0000000000000000	0,0000000000000000	0	0,0000000000000000	0,000000000000000	1,00000000000000000
0,3333333333333333	0,6666666666666666	0	0,0000000000000000	0,000000000000000	0,00000000000000000
0,0000000000000000	0,0000000000000000	0	0,0000000000000000	0,000000000000000	1,00000000000000000
0,0000000000000000	1,0000000000000000	0	0,0000000000000000	0,000000000000000	0,00000000000000000
0,2500000000000000	0,7500000000000000	0	0,0000000000000000	0,000000000000000	0,00000000000000000
0,0000000000000000	0,0000000000000000	1	0,0000000000000000	0,000000000000000	0,00000000000000000
0,0000000000000000	1,0000000000000000	0	0,0000000000000000	0,000000000000000	0,00000000000000000
0,3333333333333333	0,6666666666666666	0	0,0000000000000000	0,000000000000000	0,00000000000000000
1,0000000000000000	0,0000000000000000	0	0,0000000000000000	0,000000000000000	0,00000000000000000
0,5000000000000000	0,0000000000000000	0	0,5000000000000000	0,000000000000000	0,00000000000000000
0,0000000000000000	1,0000000000000000	0	0,0000000000000000	0,000000000000000	0,00000000000000000
0,1666666666666667	0,8333333333333334	0	0,0000000000000000	0,000000000000000	0,00000000000000000
0,5000000000000000	0,0000000000000000	0	0,5000000000000000	0,000000000000000	0,00000000000000000
0,0000000000000000	0,0000000000000000	0	1,0000000000000000	0,000000000000000	0,00000000000000000
1,0000000000000000	0,0000000000000000	0	0,0000000000000000	0,000000000000000	0,00000000000000000
1,0000000000000000	0,0000000000000000	0	0,0000000000000000	0,000000000000000	0,00000000000000000
0,0000000000000000	0,0000000000000000	0	0,0000000000000000	0,000000000000000	1,00000000000000000
0,0000000000000000	0,0000000000000000	0	1,0000000000000000	0,000000000000000	0,00000000000000000
0,0000000000000000	0,0000000000000000	0	0,0000000000000000	0,000000000000000	1,00000000000000000
0,2500000000000000	0,5000000000000000	0	0,2500000000000000	0,000000000000000	0,00000000000000000
0,0000000000000000	1,0000000000000000	0	0,0000000000000000	0,000000000000000	0,00000000000000000
1,0000000000000000	0,0000000000000000	0	0,0000000000000000	0,000000000000000	0,00000000000000000
0,0000000000000000	0,5000000000000000	0	0,5000000000000000	0,000000000000000	0,00000000000000000
0,0000000000000000	0,0000000000000000	0	1,0000000000000000	0,000000000000000	0,00000000000000000
0,5000000000000000	0,0000000000000000	0	0,5000000000000000	0,000000000000000	0,00000000000000000
0,0000000000000000	0,0000000000000000	0	1,0000000000000000	0,000000000000000	0,00000000000000000
0,0000000000000000	1,0000000000000000	0	0,0000000000000000	0,000000000000000	0,00000000000000000
0,0000000000000000	0,0000000000000000	0	1,0000000000000000	0,000000000000000	0,00000000000000000
0,3333333333333333	0,3333333333333333	0	0,3333333333333333	0,000000000000000	0,00000000000000000
0,0000000000000000	0,0000000000000000	0	1,0000000000000000	0,000000000000000	0,00000000000000000
0,0000000000000000	0,0000000000000000	0	0,0000000000000000	0,000000000000000	1,00000000000000000
0,6666666666666666	0,0000000000000000	0	0,3333333333333333	0,000000000000000	0,00000000000000000
0,5000000000000000	0,0000000000000000	0	0,5000000000000000	0,000000000000000	0,00000000000000000
0,0000000000000000	0,0000000000000000	0	1,0000000000000000	0,000000000000000	0,00000000000000000
0,7500000000000000	0,2500000000000000	0	0,0000000000000000	0,000000000000000	0,00000000000000000
0,3333333333333333	0,0000000000000000	0	0,6666666666666666	0,000000000000000	0,00000000000000000
0,0000000000000000	1,0000000000000000	0	0,0000000000000000	0,000000000000000	0,00000000000000000
0,0000000000000000	0,5000000000000000	0	0,5000000000000000	0,000000000000000	0,00000000000000000
0,0000000000000000	0,0000000000000000	0	0,0000000000000000	0,000000000000000	1,00000000000000000
1,0000000000000000	0,0000000000000000	0	0,0000000000000000	0,000000000000000	0,00000000000000000
1,0000000000000000	0,0000000000000000	0	0,0000000000000000	0,000000000000000	0,00000000000000000
1,0000000000000000	0,0000000000000000	0	0,0000000000000000	0,000000000000000	0,00000000000000000
0,0000000000000000	0,0000000000000000	0	1,0000000000000000	0,000000000000000	0,00000000000000000
0,0000000000000000	0,0000000000000000	0	0,0000000000000000	0,000000000000000	1,00000000000000000
0,5000000000000000	0,5000000000000000	0	0,0000000000000000	0,000000000000000	0,00000000000000000
0,0000000000000000	0,5000000000000000	0	0,5000000000000000	0,000000000000000	0,00000000000000000
0,0000000000000000	0,0000000000000000	1	0,0000000000000000	0,000000000000000	0,00000000000000000
0,0000000000000000	0,0000000000000000	0	0,0000000000000000	0,000000000000000	1,00000000000000000
0,5000000000000000	0,5000000000000000	0	0,0000000000000000	0,000000000000000	0,00000000000000000
0,6666666666666666	0,3333333333333333	0	0,0000000000000000	0,000000000000000	0,00000000000000000
0,0000000000000000	0,0000000000000000	0	1,0000000000000000	0,000000000000000	0,00000000000000000
0,0000000000000000	0,0000000000000000	0	0,0000000000000000	0,000000000000000	1,00000000000000000
0,0000000000000000	0,0000000000000000	0	1,0000000000000000	0,000000000000000	0,00000000000000000
0,0000000000000000	0,0000000000000000	1	0,0000000000000000	0,000000000000000	0,00000000000000000
0,0000000000000000	0,0000000000000000	0	1,0000000000000000	0,000000000000000	0,00000000000000000
0,2500000000000000	0,5000000000000000	0	0,2500000000000000	0,000000000000000	0,00000000000000000
0,0000000000000000	0,0000000000000000	0	1,0000000000000000	0,000000000000000	0,00000000000000000
0,0000000000000000	1,0000000000000000	0	0,0000000000000000	0,000000000000000	0,00000000000000000
0,0000000000000000	1,0000000000000000	0	0,0000000000000000	0,000000000000000	0,00000000000000000
0,0000000000000000	0,0000000000000000	0	1,0000000000000000	0,000000000000000	0,00000000000000000
0,0000000000000000	0,7500000000000000	0	0,2500000000000000	0,000000000000000	0,00000000000000000
0,1111111111111111	0,8888888888888888	0	0,0000000000000000	0,000000000000000	0,00000000000000000
0,5000000000000000	0,5000000000000000	0	0,0000000000000000	0,000000000000000	0,00000000000000000
0,0000000000000000	0,0000000000000000	0	1,0000000000000000	0,000000000000000	0,00000000000000000
0,3333333333333333	0,6666666666666666	0	0,0000000000000000	0,000000000000000	0,00000000000000000
1,0000000000000000	0,0000000000000000	0	0,0000000000000000	0,000000000000000	0,00000000000000000
0,0000000000000000	1,0000000000000000	0	0,0000000000000000	0,000000000000000	0,00000000000000000
0,0000000000000000	0,8000000000000000	0	0,2000000000000000	0,000000000000000	0,00000000000000000
0,0000000000000000	1,0000000000000000	0	0,0000000000000000	0,000000000000000	0,00000000000000000
0,2500000000000000	0,2500000000000000	0	0,5000000000000000	0,000000000000000	0,00000000000000000
0,0000000000000000	1,0000000000000000	0	0,0000000000000000	0,000000000000000	0,00000000000000000
0,0000000000000000	0,0000000000000000	0	1,0000000000000000	0,000000000000000	0,00000000000000000
0,0000000000000000	0,0000000000000000	0	1,0000000000000000	0,000000000000000	0,00000000000000000
0,0000000000000000	1,0000000000000000	0	0,0000000000000000	0,000000000000000	0,00000000000000000
0,0000000000000000	0,0000000000000000	0	1,0000000000000000	0,000000000000000	0,00000000000000000
0,0000000000000000	1,0000000000000000	0	0,0000000000000000	0,000000000000000	0,00000000000000000
0,0000000000000000	1,0000000000000000	0	0,0000000000000000	0,000000000000000	0,00000000000000000
1,0000000000000000	0,0000000000000000	0	0,0000000000000000	0,000000000000000	0,00000000000000000
0,0000000000000000	1,0000000000000000	0	0,0000000000000000	0,000000000000000	0,00000000000000000
0,0000000000000000	1,0000000000000000	0	0,0000000000000000	0,000000000000000	0,00000000000000000
0,0000000000000000	0,3333333333333333	0	0,6666666666666666	0,000000000000000	0,00000000000000000
0,0000000000000000	1,0000000000000000	0	0,0000000000000000	0,000000000000000	0,00000000000000000
0,0000000000000000	0,0000000000000000	0	1,0000000000000000	0,000000000000000	0,00000000000000000
0,3333333333333333	0,6666666666666666	0	0,0000000000000000	0,000000000000000	0,00000000000000000
0,0000000000000000	0,5000000000000000	0	0,5000000000000000	0,000000000000000	0,00000000000000000
0,0000000000000000	1,0000000000000000	0	0,0000000000000000	0,000000000000000	0,00000000000000000
0,0000000000000000	0,0000000000000000	0	1,0000000000000000	0,000000000000000	0,00000000000000000
0,5000000000000000	0,0000000000000000	0	0,5000000000000000	0,000000000000000	0,00000000000000000
0,0000000000000000	1,0000000000000000	0	0,0000000000000000	0,000000000000000	0,00000000000000000
0,0000000000000000	1,0000000000000000	0	0,0000000000000000	0,000000000000000	0,00000000000000000
0,3333333333333333	0,6666666666666666	0	0,0000000000000000	0,000000000000000	0,00000000000000000
0,0000000000000000	0,0000000000000000	0	1,0000000000000000	0,000000000000000	0,00000000000000000
0,0000000000000000	1,0000000000000000	0	0,0000000000000000	0,000000000000000	0,00000000000000000
0,0000000000000000	0,0000000000000000	0	1,0000000000000000	0,000000000000000	0,00000000000000000
0,0000000000000000	1,0000000000000000	0	0,0000000000000000	0,000000000000000	0,00000000000000000
0,0000000000000000	1,0000000000000000	0	0,0000000000000000	0,000000000000000	0,00000000000000000
0,6666666666666666	0,3333333333333333	0	0,0000000000000000	0,000000000000000	0,00000000000000000
0,0000000000000000	1,0000000000000000	0	0,0000000000000000	0,000000000000000	0,00000000000000000
0,0000000000000000	0,0000000000000000	0	1,0000000000000000	0,000000000000000	0,00000000000000000
0,0000000000000000	1,0000000000000000	0	0,0000000000000000	0,000000000000000	0,00000000000000000
0,5000000000000000	0,0000000000000000	0	0,5000000000000000	0,000000000000000	0,00000000000000000
0,0000000000000000	0,6666666666666666	0	0,3333333333333333	0,000000000000000	0,00000000000000000
0,0000000000000000	0,0000000000000000	0	1,0000000000000000	0,000000000000000	0,00000000000000000
0,0000000000000000	0,5000000000000000	0	0,5000000000000000	0,000000000000000	0,00000000000000000
0,0000000000000000	1,0000000000000000	0	0,0000000000000000	0,000000000000000	0,00000000000000000
0,5000000000000000	0,5000000000000000	0	0,0000000000000000	0,000000000000000	0,00000000000000000
0,0000000000000000	1,0000000000000000	0	0,0000000000000000	0,000000000000000	0,00000000000000000
0,0000000000000000	0,0000000000000000	0	1,0000000000000000	0,000000000000000	0,00000000000000000
0,5000000000000000	0,5000000000000000	0	0,0000000000000000	0,000000000000000	0,00000000000000000
0,0000000000000000	0,0000000000000000	0	1,0000000000000000	0,000000000000000	0,00000000000000000
0,0000000000000000	0,0000000000000000	0	0,5000000000000000	0,000000000000000	0,50000000000000000
0,5000000000000000	0,5000000000000000	0	0,0000000000000000	0,000000000000000	0,00000000000000000
0,0000000000000000	1,0000000000000000	0	0,0000000000000000	0,000000000000000	0,00000000000000000
0,1666666666666667	0,0000000000000000	0	0,8333333333333334	0,000000000000000	0,00000000000000000
0,5000000000000000	0,0000000000000000	0	0,5000000000000000	0,000000000000000	0,00000000000000000
0,0000000000000000	1,0000000000000000	0	0,0000000000000000	0,000000000000000	0,00000000000000000
0,0000000000000000	0,0000000000000000	0	1,0000000000000000	0,000000000000000	0,00000000000000000
0,0000000000000000	1,0000000000000000	0	0,0000000000000000	0,000000000000000	0,00000000000000000
0,0000000000000000	0,6666666666666666	0	0,3333333333333333	0,000000000000000	0,00000000000000000
0,5000000000000000	0,0000000000000000	0	0,5000000000000000	0,000000000000000	0,00000000000000000
0,0000000000000000	1,0000000000000000	0	0,0000000000000000	0,000000000000000	0,00000000000000000
0,0000000000000000	1,0000000000000000	0	0,0000000000000000	0,000000000000000	0,00000000000000000
0,0000000000000000	1,0000000000000000	0	0,0000000000000000	0,000000000000000	0,00000000000000000
0,0000000000000000	1,0000000000000000	0	0,0000000000000000	0,000000000000000	0,00000000000000000
0,0000000000000000	0,6666666666666666	0	0,3333333333333333	0,000000000000000	0,00000000000000000
0,0000000000000000	0,0000000000000000	0	1,0000000000000000	0,000000000000000	0,00000000000000000
0,0000000000000000	1,0000000000000000	0	0,0000000000000000	0,000000000000000	0,00000000000000000
0,0000000000000000	0,0000000000000000	0	1,0000000000000000	0,000000000000000	0,00000000000000000
0,0000000000000000	1,0000000000000000	0	0,0000000000000000	0,000000000000000	0,00000000000000000
0,0000000000000000	0,3333333333333333	0	0,3333333333333333	0,000000000000000	0,33333333333333331
0,0000000000000000	0,6666666666666666	0	0,0000000000000000	0,000000000000000	0,33333333333333331
0,0000000000000000	0,5000000000000000	0	0,5000000000000000	0,000000000000000	0,00000000000000000
0,0000000000000000	1,0000000000000000	0	0,0000000000000000	0,000000000000000	0,00000000000000000
0,0000000000000000	0,0000000000000000	1	0,0000000000000000	0,000000000000000	0,00000000000000000
0,5000000000000000	0,0000000000000000	0	0,0000000000000000	0,000000000000000	0,50000000000000000
0,0909090909090909	0,0000000000000000	0	0,9090909090909091	0,000000000000000	0,00000000000000000
0,6000000000000000	0,0000000000000000	0	0,4000000000000000	0,000000000000000	0,00000000000000000
0,0000000000000000	0,0000000000000000	1	0,0000000000000000	0,000000000000000	0,00000000000000000
0,0000000000000000	0,0000000000000000	1	0,0000000000000000	0,000000000000000	0,00000000000000000
0,0000000000000000	0,0000000000000000	1	0,0000000000000000	0,000000000000000	0,00000000000000000
0,1666666666666667	0,0000000000000000	0	0,8333333333333334	0,000000000000000	0,00000000000000000
0,0000000000000000	0,0000000000000000	0	0,8333333333333334	0,000000000000000	0,16666666666666666
0,0000000000000000	0,0000000000000000	1	0,0000000000000000	0,000000000000000	0,00000000000000000
0,0000000000000000	0,0000000000000000	0	1,0000000000000000	0,000000000000000	0,00000000000000000
0,0000000000000000	0,0000000000000000	1	0,0000000000000000	0,000000000000000	0,00000000000000000
0,0000000000000000	0,0000000000000000	1	0,0000000000000000	0,000000000000000	0,00000000000000000
0,2380952380952381	0,0952380952380952	0	0,6190476190476191	0,000000000000000	0,04761904761904762
0,0000000000000000	0,0000000000000000	1	0,0000000000000000	0,000000000000000	0,00000000000000000
0,5000000000000000	0,0000000000000000	0	0,5000000000000000	0,000000000000000	0,00000000000000000
0,0000000000000000	0,0000000000000000	0	1,0000000000000000	0,000000000000000	0,00000000000000000
0,2500000000000000	0,0000000000000000	0	0,7500000000000000	0,000000000000000	0,00000000000000000
0,2222222222222222	0,0000000000000000	0	0,7777777777777778	0,000000000000000	0,00000000000000000
0,0000000000000000	0,0000000000000000	1	0,0000000000000000	0,000000000000000	0,00000000000000000
0,2500000000000000	0,0000000000000000	0	0,7500000000000000	0,000000000000000	0,00000000000000000
0,0000000000000000	0,0000000000000000	1	0,0000000000000000	0,000000000000000	0,00000000000000000
0,6666666666666666	0,0000000000000000	0	0,3333333333333333	0,000000000000000	0,00000000000000000
0,5000000000000000	0,0000000000000000	0	0,5000000000000000	0,000000000000000	0,00000000000000000
0,0000000000000000	0,4000000000000000	0	0,6000000000000000	0,000000000000000	0,00000000000000000
0,2000000000000000	0,0000000000000000	0	0,8000000000000000	0,000000000000000	0,00000000000000000
0,0000000000000000	0,0000000000000000	0	1,0000000000000000	0,000000000000000	0,00000000000000000
0,5000000000000000	0,0000000000000000	0	0,5000000000000000	0,000000000000000	0,00000000000000000
0,0000000000000000	0,0000000000000000	1	0,0000000000000000	0,000000000000000	0,00000000000000000
0,0000000000000000	0,0000000000000000	0	1,0000000000000000	0,000000000000000	0,00000000000000000
0,1250000000000000	0,1250000000000000	0	0,7500000000000000	0,000000000000000	0,00000000000000000
0,0000000000000000	0,0000000000000000	1	0,0000000000000000	0,000000000000000	0,00000000000000000
0,1250000000000000	0,0000000000000000	0	0,7500000000000000	0,000000000000000	0,12500000000000000
0,3333333333333333	0,0000000000000000	0	0,5000000000000000	0,000000000000000	0,16666666666666666
0,2000000000000000	0,0000000000000000	0	0,8000000000000000	0,000000000000000	0,00000000000000000
0,6666666666666666	0,0000000000000000	0	0,3333333333333333	0,000000000000000	0,00000000000000000
0,0000000000000000	0,0000000000000000	0	1,0000000000000000	0,000000000000000	0,00000000000000000
0,0000000000000000	0,0000000000000000	0	1,0000000000000000	0,000000000000000	0,00000000000000000
0,1176470588235294	0,1176470588235294	0	0,5294117647058824	0,000000000000000	0,23529411764705882
0,7142857142857143	0,1428571428571428	0	0,1428571428571428	0,000000000000000	0,00000000000000000
0,0000000000000000	0,0000000000000000	1	0,0000000000000000	0,000000000000000	0,00000000000000000
0,0000000000000000	0,0000000000000000	0	0,5000000000000000	0,000000000000000	0,50000000000000000
0,0000000000000000	0,0000000000000000	1	0,0000000000000000	0,000000000000000	0,00000000000000000
0,0000000000000000	0,0000000000000000	0	1,0000000000000000	0,000000000000000	0,00000000000000000
0,2000000000000000	0,4000000000000000	0	0,4000000000000000	0,000000000000000	0,00000000000000000
0,0000000000000000	0,0000000000000000	0	1,0000000000000000	0,000000000000000	0,00000000000000000
0,0000000000000000	0,0000000000000000	0	1,0000000000000000	0,000000000000000	0,00000000000000000
0,0000000000000000	0,0000000000000000	0	1,0000000000000000	0,000000000000000	0,00000000000000000
0,0000000000000000	0,0000000000000000	0	1,0000000000000000	0,000000000000000	0,00000000000000000
0,3333333333333333	0,0000000000000000	0	0,3333333333333333	0,000000000000000	0,33333333333333331
0,5000000000000000	0,0000000000000000	0	0,5000000000000000	0,000000000000000	0,00000000000000000
0,2500000000000000	0,0000000000000000	0	0,7500000000000000	0,000000000000000	0,00000000000000000
0,0000000000000000	0,0000000000000000	0	0,6666666666666666	0,000000000000000	0,33333333333333331
0,2000000000000000	0,0000000000000000	0	0,8000000000000000	0,000000000000000	0,00000000000000000
0,4444444444444444	0,0000000000000000	0	0,2222222222222222	0,000000000000000	0,33333333333333331
1,0000000000000000	0,0000000000000000	0	0,0000000000000000	0,000000000000000	0,00000000000000000
1,0000000000000000	0,0000000000000000	0	0,0000000000000000	0,000000000000000	0,00000000000000000
0,0000000000000000	0,0000000000000000	0	0,5000000000000000	0,000000000000000	0,50000000000000000
0,6250000000000000	0,0000000000000000	0	0,3750000000000000	0,000000000000000	0,00000000000000000
0,0000000000000000	0,0000000000000000	0	0,5000000000000000	0,000000000000000	0,50000000000000000
0,0000000000000000	0,0000000000000000	0	1,0000000000000000	0,000000000000000	0,00000000000000000
0,0000000000000000	0,4000000000000000	0	0,6000000000000000	0,000000000000000	0,00000000000000000
0,0000000000000000	0,0000000000000000	0	1,0000000000000000	0,000000000000000	0,00000000000000000
0,6666666666666666	0,0000000000000000	0	0,3333333333333333	0,000000000000000	0,00000000000000000
0,2000000000000000	0,4000000000000000	0	0,4000000000000000	0,000000000000000	0,00000000000000000
0,0000000000000000	0,0000000000000000	0	1,0000000000000000	0,000000000000000	0,00000000000000000
1,0000000000000000	0,0000000000000000	0	0,0000000000000000	0,000000000000000	0,00000000000000000
0,0000000000000000	0,0000000000000000	1	0,0000000000000000	0,000000000000000	0,00000000000000000
0,3333333333333333	0,0000000000000000	0	0,6666666666666666	0,000000000000000	0,00000000000000000
0,0000000000000000	0,0000000000000000	0	1,0000000000000000	0,000000000000000	0,00000000000000000
0,0000000000000000	0,0000000000000000	1	0,0000000000000000	0,000000000000000	0,00000000000000000
0,0000000000000000	0,0000000000000000	1	0,0000000000000000	0,000000000000000	0,00000000000000000
0,3333333333333333	0,0000000000000000	0	0,6666666666666666	0,000000000000000	0,00000000000000000
0,7500000000000000	0,0000000000000000	0	0,0000000000000000	0,000000000000000	0,25000000000000000
0,0000000000000000	0,0000000000000000	0	1,0000000000000000	0,000000000000000	0,00000000000000000
0,5000000000000000	0,0000000000000000	0	0,5000000000000000	0,000000000000000	0,00000000000000000
0,5000000000000000	0,1666666666666667	0	0,3333333333333333	0,000000000000000	0,00000000000000000
0,6666666666666666	0,3333333333333333	0	0,0000000000000000	0,000000000000000	0,00000000000000000
0,0000000000000000	0,0000000000000000	0	1,0000000000000000	0,000000000000000	0,00000000000000000
0,1666666666666667	0,0000000000000000	0	0,6666666666666666	0,000000000000000	0,16666666666666666
0,6000000000000000	0,0000000000000000	0	0,4000000000000000	0,000000000000000	0,00000000000000000
0,3333333333333333	0,0000000000000000	0	0,3333333333333333	0,000000000000000	0,33333333333333331
0,8333333333333334	0,0000000000000000	0	0,1666666666666667	0,000000000000000	0,00000000000000000
0,0000000000000000	0,6666666666666666	0	0,3333333333333333	0,000000000000000	0,00000000000000000
0,5000000000000000	0,0000000000000000	0	0,0000000000000000	0,000000000000000	0,50000000000000000
0,0000000000000000	0,0000000000000000	0	1,0000000000000000	0,000000000000000	0,00000000000000000
0,1666666666666667	0,0000000000000000	0	0,8333333333333334	0,000000000000000	0,00000000000000000
0,0000000000000000	0,0000000000000000	0	0,7500000000000000	0,000000000000000	0,25000000000000000
0,0000000000000000	0,0000000000000000	0	1,0000000000000000	0,000000000000000	0,00000000000000000
0,3333333333333333	0,0000000000000000	0	0,6666666666666666	0,000000000000000	0,00000000000000000
1,0000000000000000	0,0000000000000000	0	0,0000000000000000	0,000000000000000	0,00000000000000000
0,4000000000000000	0,0000000000000000	0	0,6000000000000000	0,000000000000000	0,00000000000000000
0,0000000000000000	0,0000000000000000	0	1,0000000000000000	0,000000000000000	0,00000000000000000
0,5000000000000000	0,0000000000000000	0	0,0000000000000000	0,000000000000000	0,50000000000000000
0,0000000000000000	0,0000000000000000	0	1,0000000000000000	0,000000000000000	0,00000000000000000
0,0000000000000000	0,0000000000000000	0	1,0000000000000000	0,000000000000000	0,00000000000000000
0,0000000000000000	0,0000000000000000	1	0,0000000000000000	0,000000000000000	0,00000000000000000
1,0000000000000000	0,0000000000000000	0	0,0000000000000000	0,000000000000000	0,00000000000000000
0,0000000000000000	0,0000000000000000	0	0,5000000000000000	0,000000000000000	0,50000000000000000
0,0000000000000000	0,0000000000000000	0	1,0000000000000000	0,000000000000000	0,00000000000000000
0,5000000000000000	0,0000000000000000	0	0,3333333333333333	0,000000000000000	0,16666666666666666
0,0000000000000000	0,0000000000000000	1	0,0000000000000000	0,000000000000000	0,00000000000000000
0,0000000000000000	0,0000000000000000	0	1,0000000000000000	0,000000000000000	0,00000000000000000
0,3333333333333333	0,0000000000000000	0	0,6666666666666666	0,000000000000000	0,00000000000000000
0,0000000000000000	0,0000000000000000	0	1,0000000000000000	0,000000000000000	0,00000000000000000
0,0000000000000000	0,5000000000000000	0	0,5000000000000000	0,000000000000000	0,00000000000000000
0,7500000000000000	0,0000000000000000	0	0,2500000000000000	0,000000000000000	0,00000000000000000
0,0000000000000000	0,5000000000000000	0	0,5000000000000000	0,000000000000000	0,00000000000000000
0,0000000000000000	0,0000000000000000	0	0,5000000000000000	0,000000000000000	0,50000000000000000
0,4000000000000000	0,0000000000000000	0	0,6000000000000000	0,000000000000000	0,00000000000000000
0,0000000000000000	0,0000000000000000	0	1,0000000000000000	0,000000000000000	0,00000000000000000
0,5000000000000000	0,0000000000000000	0	0,5000000000000000	0,000000000000000	0,00000000000000000
0,0000000000000000	0,0000000000000000	0	1,0000000000000000	0,000000000000000	0,00000000000000000
0,0000000000000000	0,0000000000000000	1	0,0000000000000000	0,000000000000000	0,00000000000000000
1,0000000000000000	0,0000000000000000	0	0,0000000000000000	0,000000000000000	0,00000000000000000
0,0000000000000000	0,0000000000000000	0	1,0000000000000000	0,000000000000000	0,00000000000000000
1,0000000000000000	0,0000000000000000	0	0,0000000000000000	0,000000000000000	0,00000000000000000
0,3333333333333333	0,0000000000000000	0	0,6666666666666666	0,000000000000000	0,00000000000000000
0,5000000000000000	0,0000000000000000	0	0,5000000000000000	0,000000000000000	0,00000000000000000
0,0000000000000000	0,0000000000000000	0	1,0000000000000000	0,000000000000000	0,00000000000000000
0,1666666666666667	0,0000000000000000	0	0,8333333333333334	0,000000000000000	0,00000000000000000
0,6666666666666666	0,0000000000000000	0	0,3333333333333333	0,000000000000000	0,00000000000000000
0,5000000000000000	0,5000000000000000	0	0,0000000000000000	0,000000000000000	0,00000000000000000
0,6000000000000000	0,0000000000000000	0	0,4000000000000000	0,000000000000000	0,00000000000000000
0,0000000000000000	0,0000000000000000	0	1,0000000000000000	0,000000000000000	0,00000000000000000
0,5000000000000000	0,0000000000000000	0	0,5000000000000000	0,000000000000000	0,00000000000000000
1,0000000000000000	0,0000000000000000	0	0,0000000000000000	0,000000000000000	0,00000000000000000
0,5000000000000000	0,0000000000000000	0	0,0000000000000000	0,000000000000000	0,50000000000000000
0,0000000000000000	0,0000000000000000	0	1,0000000000000000	0,000000000000000	0,00000000000000000
0,0000000000000000	0,0000000000000000	0	1,0000000000000000	0,000000000000000	0,00000000000000000
0,0000000000000000	0,0000000000000000	0	1,0000000000000000	0,000000000000000	0,00000000000000000
1,0000000000000000	0,0000000000000000	0	0,0000000000000000	0,000000000000000	0,00000000000000000
0,3333333333333333	0,0000000000000000	0	0,6666666666666666	0,000000000000000	0,00000000000000000
1,0000000000000000	0,0000000000000000	0	0,0000000000000000	0,000000000000000	0,00000000000000000
1,0000000000000000	0,0000000000000000	0	0,0000000000000000	0,000000000000000	0,00000000000000000
0,0000000000000000	0,0000000000000000	1	0,0000000000000000	0,000000000000000	0,00000000000000000
0,0000000000000000	0,0000000000000000	0	1,0000000000000000	0,000000000000000	0,00000000000000000
1,0000000000000000	0,0000000000000000	0	0,0000000000000000	0,000000000000000	0,00000000000000000
0,1666666666666667	0,0000000000000000	0	0,8333333333333334	0,000000000000000	0,00000000000000000
0,0000000000000000	0,0000000000000000	0	1,0000000000000000	0,000000000000000	0,00000000000000000
0,3333333333333333	0,0000000000000000	0	0,6666666666666666	0,000000000000000	0,00000000000000000
0,2500000000000000	0,0000000000000000	0	0,7500000000000000	0,000000000000000	0,00000000000000000
0,0000000000000000	0,0000000000000000	0	1,0000000000000000	0,000000000000000	0,00000000000000000
0,4000000000000000	0,0000000000000000	0	0,6000000000000000	0,000000000000000	0,00000000000000000
0,0000000000000000	0,0000000000000000	0	1,0000000000000000	0,000000000000000	0,00000000000000000
0,5000000000000000	0,0000000000000000	0	0,5000000000000000	0,000000000000000	0,00000000000000000
0,1111111111111111	0,1111111111111111	0	0,7777777777777778	0,000000000000000	0,00000000000000000
0,0000000000000000	1,0000000000000000	0	0,0000000000000000	0,000000000000000	0,00000000000000000
0,0000000000000000	0,0000000000000000	0	1,0000000000000000	0,000000000000000	0,00000000000000000
0,0000000000000000	0,0000000000000000	0	1,0000000000000000	0,000000000000000	0,00000000000000000
0,0000000000000000	0,0000000000000000	0	0,3333333333333333	0,000000000000000	0,66666666666666663
0,0000000000000000	0,0000000000000000	0	1,0000000000000000	0,000000000000000	0,00000000000000000
0,0000000000000000	0,0000000000000000	1	0,0000000000000000	0,000000000000000	0,00000000000000000
0,0000000000000000	0,0000000000000000	0	1,0000000000000000	0,000000000000000	0,00000000000000000
0,1666666666666667	0,0000000000000000	0	0,8333333333333334	0,000000000000000	0,00000000000000000
0,2500000000000000	0,0000000000000000	0	0,7500000000000000	0,000000000000000	0,00000000000000000
0,0000000000000000	0,0000000000000000	0	1,0000000000000000	0,000000000000000	0,00000000000000000
0,5000000000000000	0,0000000000000000	0	0,5000000000000000	0,000000000000000	0,00000000000000000
0,2500000000000000	0,0000000000000000	0	0,7500000000000000	0,000000000000000	0,00000000000000000
0,2500000000000000	0,0000000000000000	0	0,5000000000000000	0,000000000000000	0,25000000000000000
0,5000000000000000	0,0000000000000000	0	0,0000000000000000	0,000000000000000	0,50000000000000000
0,0000000000000000	0,0000000000000000	0	1,0000000000000000	0,000000000000000	0,00000000000000000
0,0000000000000000	0,0000000000000000	0	1,0000000000000000	0,000000000000000	0,00000000000000000
0,0000000000000000	0,0000000000000000	0	1,0000000000000000	0,000000000000000	0,00000000000000000
0,0000000000000000	0,0000000000000000	0	1,0000000000000000	0,000000000000000	0,00000000000000000
0,1666666666666667	0,0000000000000000	0	0,5000000000000000	0,000000000000000	0,33333333333333331
0,2500000000000000	0,0000000000000000	0	0,7500000000000000	0,000000000000000	0,00000000000000000
0,6666666666666666	0,0000000000000000	0	0,3333333333333333	0,000000000000000	0,00000000000000000
0,5000000000000000	0,0000000000000000	0	0,2500000000000000	0,000000000000000	0,25000000000000000
0,2222222222222222	0,1111111111111111	0	0,6666666666666666	0,000000000000000	0,00000000000000000
0,0000000000000000	0,0000000000000000	0	1,0000000000000000	0,000000000000000	0,00000000000000000
0,3333333333333333	0,0000000000000000	0	0,6666666666666666	0,000000000000000	0,00000000000000000
0,0000000000000000	0,0000000000000000	0	1,0000000000000000	0,000000000000000	0,00000000000000000
0,0000000000000000	0,0000000000000000	0	1,0000000000000000	0,000000000000000	0,00000000000000000
0,5000000000000000	0,0000000000000000	0	0,0000000000000000	0,000000000000000	0,50000000000000000
0,2222222222222222	0,0000000000000000	0	0,6666666666666666	0,000000000000000	0,11111111111111110
0,5000000000000000	0,0000000000000000	0	0,5000000000000000	0,000000000000000	0,00000000000000000
0,5000000000000000	0,0000000000000000	0	0,5000000000000000	0,000000000000000	0,00000000000000000
0,3333333333333333	0,0000000000000000	0	0,6666666666666666	0,000000000000000	0,00000000000000000
0,0000000000000000	0,0000000000000000	0	1,0000000000000000	0,000000000000000	0,00000000000000000
0,5000000000000000	0,5000000000000000	0	0,0000000000000000	0,000000000000000	0,00000000000000000
0,0000000000000000	0,5000000000000000	0	0,0000000000000000	0,000000000000000	0,50000000000000000
0,0000000000000000	0,0000000000000000	0	1,0000000000000000	0,000000000000000	0,00000000000000000
0,3333333333333333	0,0000000000000000	0	0,6666666666666666	0,000000000000000	0,00000000000000000
0,5000000000000000	0,0000000000000000	0	0,1666666666666667	0,000000000000000	0,33333333333333331
0,2500000000000000	0,0000000000000000	0	0,7500000000000000	0,000000000000000	0,00000000000000000
0,6666666666666666	0,0000000000000000	0	0,3333333333333333	0,000000000000000	0,00000000000000000
0,0000000000000000	0,0000000000000000	0	1,0000000000000000	0,000000000000000	0,00000000000000000
0,0000000000000000	0,0000000000000000	0	1,0000000000000000	0,000000000000000	0,00000000000000000
0,0000000000000000	0,5000000000000000	0	0,2500000000000000	0,000000000000000	0,25000000000000000
1,0000000000000000	0,0000000000000000	0	0,0000000000000000	0,000000000000000	0,00000000000000000
0,4000000000000000	0,0000000000000000	0	0,6000000000000000	0,000000000000000	0,00000000000000000
0,5000000000000000	0,0000000000000000	0	0,5000000000000000	0,000000000000000	0,00000000000000000
0,0000000000000000	0,0000000000000000	0	1,0000000000000000	0,000000000000000	0,00000000000000000
0,0000000000000000	0,2500000000000000	0	0,7500000000000000	0,000000000000000	0,00000000000000000
0,5000000000000000	0,0000000000000000	0	0,5000000000000000	0,000000000000000	0,00000000000000000
0,0000000000000000	0,0000000000000000	1	0,0000000000000000	0,000000000000000	0,00000000000000000
0,0000000000000000	0,0000000000000000	0	0,5000000000000000	0,000000000000000	0,50000000000000000
0,2500000000000000	0,0000000000000000	0	0,7500000000000000	0,000000000000000	0,00000000000000000
0,0769230769230769	0,0000000000000000	0	0,9230769230769231	0,000000000000000	0,00000000000000000
0,3333333333333333	0,0000000000000000	0	0,6666666666666666	0,000000000000000	0,00000000000000000
0,0000000000000000	0,0000000000000000	0	1,0000000000000000	0,000000000000000	0,00000000000000000
1,0000000000000000	0,0000000000000000	0	0,0000000000000000	0,000000000000000	0,00000000000000000
1,0000000000000000	0,0000000000000000	0	0,0000000000000000	0,000000000000000	0,00000000000000000
0,0000000000000000	0,0000000000000000	0	0,7500000000000000	0,000000000000000	0,25000000000000000
0,0000000000000000	0,0000000000000000	0	1,0000000000000000	0,000000000000000	0,00000000000000000
0,0000000000000000	0,0000000000000000	0	1,0000000000000000	0,000000000000000	0,00000000000000000
0,0000000000000000	0,0000000000000000	0	1,0000000000000000	0,000000000000000	0,00000000000000000
1,0000000000000000	0,0000000000000000	0	0,0000000000000000	0,000000000000000	0,00000000000000000
0,0000000000000000	0,0000000000000000	0	1,0000000000000000	0,000000000000000	0,00000000000000000
0,6666666666666666	0,0000000000000000	0	0,3333333333333333	0,000000000000000	0,00000000000000000
0,5000000000000000	0,0000000000000000	0	0,0000000000000000	0,000000000000000	0,50000000000000000
0,0000000000000000	0,0000000000000000	0	1,0000000000000000	0,000000000000000	0,00000000000000000
0,0000000000000000	0,0000000000000000	0	0,6666666666666666	0,000000000000000	0,33333333333333331
0,0000000000000000	0,0000000000000000	0	1,0000000000000000	0,000000000000000	0,00000000000000000
0,0000000000000000	0,0000000000000000	0	1,0000000000000000	0,000000000000000	0,00000000000000000
0,5000000000000000	0,0000000000000000	0	0,5000000000000000	0,000000000000000	0,00000000000000000
0,0000000000000000	0,0000000000000000	0	1,0000000000000000	0,000000000000000	0,00000000000000000
0,5000000000000000	0,0000000000000000	0	0,5000000000000000	0,000000000000000	0,00000000000000000
0,0000000000000000	0,0000000000000000	0	0,6666666666666666	0,000000000000000	0,33333333333333331
0,0000000000000000	0,0000000000000000	0	1,0000000000000000	0,000000000000000	0,00000000000000000
0,0000000000000000	0,8333333333333334	0	0,0000000000000000	0,166666666666667	0,00000000000000000
0,0000000000000000	0,0000000000000000	0	1,0000000000000000	0,000000000000000	0,00000000000000000
0,3333333333333333	0,0000000000000000	0	0,6666666666666666	0,000000000000000	0,00000000000000000
0,0000000000000000	0,6666666666666666	0	0,3333333333333333	0,000000000000000	0,00000000000000000
0,5000000000000000	0,0000000000000000	0	0,5000000000000000	0,000000000000000	0,00000000000000000
0,0000000000000000	0,0000000000000000	0	0,3333333333333333	0,000000000000000	0,66666666666666663
0,0000000000000000	0,0000000000000000	0	1,0000000000000000	0,000000000000000	0,00000000000000000
0,2500000000000000	0,0000000000000000	0	0,7500000000000000	0,000000000000000	0,00000000000000000
1,0000000000000000	0,0000000000000000	0	0,0000000000000000	0,000000000000000	0,00000000000000000
0,5000000000000000	0,0000000000000000	0	0,5000000000000000	0,000000000000000	0,00000000000000000
0,3333333333333333	0,3333333333333333	0	0,3333333333333333	0,000000000000000	0,00000000000000000
0,0000000000000000	0,7500000000000000	0	0,0000000000000000	0,000000000000000	0,25000000000000000
0,3333333333333333	0,0000000000000000	0	0,6666666666666666	0,000000000000000	0,00000000000000000
0,0000000000000000	0,0000000000000000	0	1,0000000000000000	0,000000000000000	0,00000000000000000
0,0000000000000000	0,0000000000000000	0	1,0000000000000000	0,000000000000000	0,00000000000000000
0,1666666666666667	0,0000000000000000	0	0,8333333333333334	0,000000000000000	0,00000000000000000
0,5000000000000000	0,0000000000000000	0	0,0000000000000000	0,000000000000000	0,50000000000000000
0,5000000000000000	0,0000000000000000	0	0,5000000000000000	0,000000000000000	0,00000000000000000
0,5000000000000000	0,0000000000000000	0	0,5000000000000000	0,000000000000000	0,00000000000000000
0,5000000000000000	0,0000000000000000	0	0,5000000000000000	0,000000000000000	0,00000000000000000
0,5000000000000000	0,0000000000000000	0	0,5000000000000000	0,000000000000000	0,00000000000000000
1,0000000000000000	0,0000000000000000	0	0,0000000000000000	0,000000000000000	0,00000000000000000
0,0000000000000000	0,0000000000000000	0	1,0000000000000000	0,000000000000000	0,00000000000000000
0,0000000000000000	0,0000000000000000	0	1,0000000000000000	0,000000000000000	0,00000000000000000
0,0000000000000000	0,0000000000000000	0	1,0000000000000000	0,000000000000000	0,00000000000000000
0,0000000000000000	0,5000000000000000	0	0,5000000000000000	0,000000000000000	0,00000000000000000
0,0000000000000000	0,0000000000000000	0	1,0000000000000000	0,000000000000000	0,00000000000000000
0,1428571428571428	0,1428571428571428	0	0,1428571428571428	0,000000000000000	0,57142857142857140
0,0000000000000000	1,0000000000000000	0	0,0000000000000000	0,000000000000000	0,00000000000000000
0,7142857142857143	0,0000000000000000	0	0,2857142857142857	0,000000000000000	0,00000000000000000
0,0000000000000000	0,0000000000000000	1	0,0000000000000000	0,000000000000000	0,00000000000000000
0,0000000000000000	0,0000000000000000	0	1,0000000000000000	0,000000000000000	0,00000000000000000
0,0000000000000000	1,0000000000000000	0	0,0000000000000000	0,000000000000000	0,00000000000000000
0,0000000000000000	0,0000000000000000	0	1,0000000000000000	0,000000000000000	0,00000000000000000
0,0000000000000000	0,0000000000000000	0	0,6666666666666666	0,333333333333333	0,00000000000000000
0,1666666666666667	0,3333333333333333	0	0,5000000000000000	0,000000000000000	0,00000000000000000
0,0000000000000000	0,0000000000000000	0	1,0000000000000000	0,000000000000000	0,00000000000000000
0,0000000000000000	0,0000000000000000	0	1,0000000000000000	0,000000000000000	0,00000000000000000
0,5000000000000000	0,0000000000000000	0	0,5000000000000000	0,000000000000000	0,00000000000000000
0,0000000000000000	0,5000000000000000	0	0,0000000000000000	0,000000000000000	0,50000000000000000
0,0000000000000000	0,5000000000000000	0	0,5000000000000000	0,000000000000000	0,00000000000000000
0,1250000000000000	0,6250000000000000	0	0,0000000000000000	0,000000000000000	0,25000000000000000
0,0000000000000000	0,0000000000000000	0	0,5000000000000000	0,000000000000000	0,50000000000000000
0,5000000000000000	0,0000000000000000	0	0,0000000000000000	0,000000000000000	0,50000000000000000
1,0000000000000000	0,0000000000000000	0	0,0000000000000000	0,000000000000000	0,00000000000000000
0,0000000000000000	0,0000000000000000	0	0,5000000000000000	0,000000000000000	0,50000000000000000
0,2000000000000000	0,0000000000000000	0	0,8000000000000000	0,000000000000000	0,00000000000000000
0,0000000000000000	0,0000000000000000	0	1,0000000000000000	0,000000000000000	0,00000000000000000
0,0000000000000000	1,0000000000000000	0	0,0000000000000000	0,000000000000000	0,00000000000000000
0,0000000000000000	0,0000000000000000	0	1,0000000000000000	0,000000000000000	0,00000000000000000
0,2727272727272727	0,3636363636363636	0	0,2727272727272727	0,000000000000000	0,09090909090909091
0,0000000000000000	0,0000000000000000	0	1,0000000000000000	0,000000000000000	0,00000000000000000
0,5714285714285714	0,0000000000000000	0	0,4285714285714285	0,000000000000000	0,00000000000000000
0,0000000000000000	0,0000000000000000	0	1,0000000000000000	0,000000000000000	0,00000000000000000
0,0000000000000000	0,0000000000000000	0	1,0000000000000000	0,000000000000000	0,00000000000000000
0,0000000000000000	0,0000000000000000	0	1,0000000000000000	0,000000000000000	0,00000000000000000
0,0000000000000000	0,0000000000000000	0	0,6666666666666666	0,000000000000000	0,33333333333333331
0,0000000000000000	1,0000000000000000	0	0,0000000000000000	0,000000000000000	0,00000000000000000
0,0000000000000000	1,0000000000000000	0	0,0000000000000000	0,000000000000000	0,00000000000000000
0,0000000000000000	0,6666666666666666	0	0,3333333333333333	0,000000000000000	0,00000000000000000
0,0000000000000000	0,0000000000000000	0	1,0000000000000000	0,000000000000000	0,00000000000000000
0,0000000000000000	0,0000000000000000	0	1,0000000000000000	0,000000000000000	0,00000000000000000
0,3333333333333333	0,0000000000000000	0	0,6666666666666666	0,000000000000000	0,00000000000000000
0,5000000000000000	0,5000000000000000	0	0,0000000000000000	0,000000000000000	0,00000000000000000
0,3333333333333333	0,0000000000000000	0	0,6666666666666666	0,000000000000000	0,00000000000000000
0,3333333333333333	0,3333333333333333	0	0,0000000000000000	0,000000000000000	0,33333333333333331
0,1111111111111111	0,0000000000000000	0	0,8888888888888888	0,000000000000000	0,00000000000000000
0,0000000000000000	0,0000000000000000	0	1,0000000000000000	0,000000000000000	0,00000000000000000
0,0000000000000000	0,0000000000000000	0	1,0000000000000000	0,000000000000000	0,00000000000000000
0,0000000000000000	0,0000000000000000	0	0,6666666666666666	0,000000000000000	0,33333333333333331
0,0000000000000000	0,0000000000000000	0	1,0000000000000000	0,000000000000000	0,00000000000000000
0,0000000000000000	0,0000000000000000	0	1,0000000000000000	0,000000000000000	0,00000000000000000
0,1250000000000000	0,0000000000000000	0	0,8750000000000000	0,000000000000000	0,00000000000000000
0,1250000000000000	0,0000000000000000	0	0,8750000000000000	0,000000000000000	0,00000000000000000
0,0000000000000000	0,0000000000000000	0	1,0000000000000000	0,000000000000000	0,00000000000000000
0,0000000000000000	0,0000000000000000	0	1,0000000000000000	0,000000000000000	0,00000000000000000
0,3333333333333333	0,0000000000000000	0	0,0000000000000000	0,000000000000000	0,66666666666666663
0,0000000000000000	0,5000000000000000	0	0,5000000000000000	0,000000000000000	0,00000000000000000
0,0000000000000000	0,0000000000000000	0	1,0000000000000000	0,000000000000000	0,00000000000000000
0,0000000000000000	1,0000000000000000	0	0,0000000000000000	0,000000000000000	0,00000000000000000
0,1111111111111111	0,0000000000000000	0	0,7777777777777778	0,000000000000000	0,11111111111111110
1,0000000000000000	0,0000000000000000	0	0,0000000000000000	0,000000000000000	0,00000000000000000
0,0000000000000000	0,6666666666666666	0	0,3333333333333333	0,000000000000000	0,00000000000000000
0,0000000000000000	0,0000000000000000	0	1,0000000000000000	0,000000000000000	0,00000000000000000
0,0000000000000000	0,0000000000000000	0	1,0000000000000000	0,000000000000000	0,00000000000000000
1,0000000000000000	0,0000000000000000	0	0,0000000000000000	0,000000000000000	0,00000000000000000
0,0000000000000000	0,0000000000000000	0	1,0000000000000000	0,000000000000000	0,00000000000000000
0,1428571428571428	0,0000000000000000	0	0,8571428571428571	0,000000000000000	0,00000000000000000
0,0000000000000000	0,0000000000000000	0	1,0000000000000000	0,000000000000000	0,00000000000000000
0,1428571428571428	0,0000000000000000	0	0,7142857142857143	0,000000000000000	0,14285714285714285
0,0000000000000000	0,0000000000000000	0	1,0000000000000000	0,000000000000000	0,00000000000000000
0,0000000000000000	0,0000000000000000	0	1,0000000000000000	0,000000000000000	0,00000000000000000
0,1666666666666667	0,0000000000000000	0	0,8333333333333334	0,000000000000000	0,00000000000000000
0,0000000000000000	1,0000000000000000	0	0,0000000000000000	0,000000000000000	0,00000000000000000
0,0000000000000000	0,0000000000000000	0	1,0000000000000000	0,000000000000000	0,00000000000000000
0,0000000000000000	0,2000000000000000	0	0,8000000000000000	0,000000000000000	0,00000000000000000
0,0000000000000000	0,0000000000000000	0	1,0000000000000000	0,000000000000000	0,00000000000000000
0,0000000000000000	1,0000000000000000	0	0,0000000000000000	0,000000000000000	0,00000000000000000
0,0000000000000000	0,0000000000000000	0	1,0000000000000000	0,000000000000000	0,00000000000000000
0,0000000000000000	0,0000000000000000	0	1,0000000000000000	0,000000000000000	0,00000000000000000
0,0000000000000000	0,0000000000000000	1	0,0000000000000000	0,000000000000000	0,00000000000000000
0,0000000000000000	0,0000000000000000	0	1,0000000000000000	0,000000000000000	0,00000000000000000
0,0000000000000000	0,3333333333333333	0	0,6666666666666666	0,000000000000000	0,00000000000000000
0,0000000000000000	0,0000000000000000	0	1,0000000000000000	0,000000000000000	0,00000000000000000
0,0000000000000000	1,0000000000000000	0	0,0000000000000000	0,000000000000000	0,00000000000000000
0,0000000000000000	0,0000000000000000	0	1,0000000000000000	0,000000000000000	0,00000000000000000
0,1250000000000000	0,8750000000000000	0	0,0000000000000000	0,000000000000000	0,00000000000000000
0,0000000000000000	0,0000000000000000	0	1,0000000000000000	0,000000000000000	0,00000000000000000
0,0000000000000000	0,0000000000000000	0	1,0000000000000000	0,000000000000000	0,00000000000000000
0,0000000000000000	0,0000000000000000	0	1,0000000000000000	0,000000000000000	0,00000000000000000
0,0000000000000000	0,0000000000000000	0	1,0000000000000000	0,000000000000000	0,00000000000000000
0,0000000000000000	0,0000000000000000	0	1,0000000000000000	0,000000000000000	0,00000000000000000
0,0000000000000000	0,0000000000000000	0	1,0000000000000000	0,000000000000000	0,00000000000000000
0,0000000000000000	1,0000000000000000	0	0,0000000000000000	0,000000000000000	0,00000000000000000
0,0000000000000000	1,0000000000000000	0	0,0000000000000000	0,000000000000000	0,00000000000000000
0,3333333333333333	0,0000000000000000	0	0,6666666666666666	0,000000000000000	0,00000000000000000
0,4000000000000000	0,0000000000000000	0	0,4000000000000000	0,000000000000000	0,20000000000000001
0,0000000000000000	0,2500000000000000	0	0,7500000000000000	0,000000000000000	0,00000000000000000
0,0000000000000000	1,0000000000000000	0	0,0000000000000000	0,000000000000000	0,00000000000000000
0,0000000000000000	0,0000000000000000	0	1,0000000000000000	0,000000000000000	0,00000000000000000
0,0000000000000000	1,0000000000000000	0	0,0000000000000000	0,000000000000000	0,00000000000000000
0,0000000000000000	0,0000000000000000	0	1,0000000000000000	0,000000000000000	0,00000000000000000
0,0000000000000000	0,0000000000000000	0	1,0000000000000000	0,000000000000000	0,00000000000000000
0,0000000000000000	0,0000000000000000	0	0,0000000000000000	0,000000000000000	1,00000000000000000
1,0000000000000000	0,0000000000000000	0	0,0000000000000000	0,000000000000000	0,00000000000000000
0,5000000000000000	0,0000000000000000	0	0,5000000000000000	0,000000000000000	0,00000000000000000
0,5000000000000000	0,0000000000000000	0	0,5000000000000000	0,000000000000000	0,00000000000000000
0,0000000000000000	0,3333333333333333	0	0,3333333333333333	0,000000000000000	0,33333333333333331
0,0000000000000000	0,0000000000000000	0	1,0000000000000000	0,000000000000000	0,00000000000000000
0,0000000000000000	0,0000000000000000	0	1,0000000000000000	0,000000000000000	0,00000000000000000
0,0000000000000000	0,2857142857142857	0	0,2857142857142857	0,000000000000000	0,42857142857142855
0,0000000000000000	1,0000000000000000	0	0,0000000000000000	0,000000000000000	0,00000000000000000
1,0000000000000000	0,0000000000000000	0	0,0000000000000000	0,000000000000000	0,00000000000000000
0,1250000000000000	0,3750000000000000	0	0,5000000000000000	0,000000000000000	0,00000000000000000
0,0000000000000000	0,0000000000000000	0	1,0000000000000000	0,000000000000000	0,00000000000000000
0,0000000000000000	0,0000000000000000	0	1,0000000000000000	0,000000000000000	0,00000000000000000
0,0000000000000000	0,0000000000000000	0	1,0000000000000000	0,000000000000000	0,00000000000000000
0,0000000000000000	0,0000000000000000	0	1,0000000000000000	0,000000000000000	0,00000000000000000
0,0000000000000000	0,0000000000000000	0	1,0000000000000000	0,000000000000000	0,00000000000000000
0,0000000000000000	0,0000000000000000	0	1,0000000000000000	0,000000000000000	0,00000000000000000
0,2500000000000000	0,0000000000000000	0	0,7500000000000000	0,000000000000000	0,00000000000000000
0,0000000000000000	0,0000000000000000	0	1,0000000000000000	0,000000000000000	0,00000000000000000
0,0000000000000000	0,0000000000000000	0	1,0000000000000000	0,000000000000000	0,00000000000000000
0,0000000000000000	1,0000000000000000	0	0,0000000000000000	0,000000000000000	0,00000000000000000
0,0000000000000000	0,0000000000000000	0	1,0000000000000000	0,000000000000000	0,00000000000000000
0,0000000000000000	0,0000000000000000	0	1,0000000000000000	0,000000000000000	0,00000000000000000
0,6666666666666666	0,3333333333333333	0	0,0000000000000000	0,000000000000000	0,00000000000000000
0,0000000000000000	0,0000000000000000	0	1,0000000000000000	0,000000000000000	0,00000000000000000
0,1428571428571428	0,1428571428571428	0	0,5714285714285714	0,000000000000000	0,14285714285714285
0,0000000000000000	0,0000000000000000	0	1,0000000000000000	0,000000000000000	0,00000000000000000
0,0000000000000000	1,0000000000000000	0	0,0000000000000000	0,000000000000000	0,00000000000000000
0,0000000000000000	0,0000000000000000	0	0,5000000000000000	0,000000000000000	0,50000000000000000
0,3333333333333333	0,0000000000000000	0	0,6666666666666666	0,000000000000000	0,00000000000000000
0,0000000000000000	0,0000000000000000	0	1,0000000000000000	0,000000000000000	0,00000000000000000
0,0000000000000000	0,0000000000000000	0	1,0000000000000000	0,000000000000000	0,00000000000000000
0,0000000000000000	0,4000000000000000	0	0,6000000000000000	0,000000000000000	0,00000000000000000
0,0000000000000000	0,0000000000000000	0	1,0000000000000000	0,000000000000000	0,00000000000000000
0,5000000000000000	0,0000000000000000	0	0,5000000000000000	0,000000000000000	0,00000000000000000
0,0000000000000000	0,0000000000000000	1	0,0000000000000000	0,000000000000000	0,00000000000000000
0,0000000000000000	0,0000000000000000	0	1,0000000000000000	0,000000000000000	0,00000000000000000
0,0000000000000000	0,0000000000000000	0	1,0000000000000000	0,000000000000000	0,00000000000000000
0,5000000000000000	0,0000000000000000	0	0,0000000000000000	0,000000000000000	0,50000000000000000
0,0000000000000000	0,0000000000000000	0	1,0000000000000000	0,000000000000000	0,00000000000000000
0,0000000000000000	0,0000000000000000	0	1,0000000000000000	0,000000000000000	0,00000000000000000
0,0000000000000000	0,0000000000000000	0	1,0000000000000000	0,000000000000000	0,00000000000000000
0,0000000000000000	0,0000000000000000	0	1,0000000000000000	0,000000000000000	0,00000000000000000
0,0000000000000000	0,0000000000000000	0	1,0000000000000000	0,000000000000000	0,00000000000000000
0,5000000000000000	0,0000000000000000	0	0,5000000000000000	0,000000000000000	0,00000000000000000
0,0000000000000000	1,0000000000000000	0	0,0000000000000000	0,000000000000000	0,00000000000000000
0,0000000000000000	0,0000000000000000	0	1,0000000000000000	0,000000000000000	0,00000000000000000
0,0000000000000000	0,5000000000000000	0	0,5000000000000000	0,000000000000000	0,00000000000000000
0,0000000000000000	0,0000000000000000	0	1,0000000000000000	0,000000000000000	0,00000000000000000
0,5000000000000000	0,0000000000000000	0	0,5000000000000000	0,000000000000000	0,00000000000000000
0,0000000000000000	1,0000000000000000	0	0,0000000000000000	0,000000000000000	0,00000000000000000
0,0000000000000000	0,0000000000000000	0	1,0000000000000000	0,000000000000000	0,00000000000000000
0,5000000000000000	0,5000000000000000	0	0,0000000000000000	0,000000000000000	0,00000000000000000
0,0000000000000000	0,0000000000000000	0	1,0000000000000000	0,000000000000000	0,00000000000000000
0,0000000000000000	0,0000000000000000	0	1,0000000000000000	0,000000000000000	0,00000000000000000
0,0000000000000000	1,0000000000000000	0	0,0000000000000000	0,000000000000000	0,00000000000000000
0,0000000000000000	1,0000000000000000	0	0,0000000000000000	0,000000000000000	0,00000000000000000
0,0000000000000000	0,0000000000000000	0	1,0000000000000000	0,000000000000000	0,00000000000000000
0,0000000000000000	0,0000000000000000	0	1,0000000000000000	0,000000000000000	0,00000000000000000
0,0000000000000000	0,0000000000000000	0	1,0000000000000000	0,000000000000000	0,00000000000000000
0,5000000000000000	0,0000000000000000	0	0,5000000000000000	0,000000000000000	0,00000000000000000
0,0000000000000000	0,0000000000000000	0	0,6666666666666666	0,000000000000000	0,33333333333333331
0,3333333333333333	0,0000000000000000	0	0,6666666666666666	0,000000000000000	0,00000000000000000
0,5000000000000000	0,5000000000000000	0	0,0000000000000000	0,000000000000000	0,00000000000000000
0,5000000000000000	0,0000000000000000	0	0,5000000000000000	0,000000000000000	0,00000000000000000
0,1111111111111111	0,0000000000000000	0	0,8888888888888888	0,000000000000000	0,00000000000000000
0,1666666666666667	0,5000000000000000	0	0,0833333333333333	0,000000000000000	0,25000000000000000
0,1666666666666667	0,0000000000000000	0	0,5833333333333334	0,000000000000000	0,25000000000000000
0,0000000000000000	0,0000000000000000	0	1,0000000000000000	0,000000000000000	0,00000000000000000
0,0000000000000000	0,5000000000000000	0	0,0000000000000000	0,000000000000000	0,50000000000000000
0,3333333333333333	0,0000000000000000	0	0,0000000000000000	0,000000000000000	0,66666666666666663
0,6666666666666666	0,0000000000000000	0	0,0000000000000000	0,000000000000000	0,33333333333333331
0,0000000000000000	1,0000000000000000	0	0,0000000000000000	0,000000000000000	0,00000000000000000
0,2000000000000000	0,2000000000000000	0	0,2000000000000000	0,000000000000000	0,40000000000000002
0,0000000000000000	1,0000000000000000	0	0,0000000000000000	0,000000000000000	0,00000000000000000
0,3076923076923077	0,1538461538461539	0	0,1538461538461539	0,000000000000000	0,38461538461538464
0,0000000000000000	0,2000000000000000	0	0,4000000000000000	0,000000000000000	0,40000000000000002
0,2000000000000000	0,0000000000000000	0	0,2000000000000000	0,000000000000000	0,59999999999999998
0,2857142857142857	0,0000000000000000	0	0,4285714285714285	0,000000000000000	0,28571428571428570
0,0000000000000000	0,0000000000000000	0	1,0000000000000000	0,000000000000000	0,00000000000000000
0,0000000000000000	0,0000000000000000	0	1,0000000000000000	0,000000000000000	0,00000000000000000
0,0000000000000000	0,0000000000000000	0	1,0000000000000000	0,000000000000000	0,00000000000000000
0,0000000000000000	1,0000000000000000	0	0,0000000000000000	0,000000000000000	0,00000000000000000
0,4285714285714285	0,5714285714285714	0	0,0000000000000000	0,000000000000000	0,00000000000000000
0,0000000000000000	0,0000000000000000	0	1,0000000000000000	0,000000000000000	0,00000000000000000
1,0000000000000000	0,0000000000000000	0	0,0000000000000000	0,000000000000000	0,00000000000000000
0,6666666666666666	0,0000000000000000	0	0,0000000000000000	0,000000000000000	0,33333333333333331
0,4000000000000000	0,4000000000000000	0	0,0000000000000000	0,000000000000000	0,20000000000000001
0,3333333333333333	0,0000000000000000	0	0,0000000000000000	0,000000000000000	0,66666666666666663
1,0000000000000000	0,0000000000000000	0	0,0000000000000000	0,000000000000000	0,00000000000000000
0,0000000000000000	0,0000000000000000	0	1,0000000000000000	0,000000000000000	0,00000000000000000
0,0000000000000000	0,5000000000000000	0	0,5000000000000000	0,000000000000000	0,00000000000000000
0,1111111111111111	0,3333333333333333	0	0,0000000000000000	0,000000000000000	0,55555555555555558
0,0000000000000000	0,0000000000000000	0	0,0000000000000000	0,000000000000000	1,00000000000000000
0,1428571428571428	0,0000000000000000	0	0,8571428571428571	0,000000000000000	0,00000000000000000
0,0000000000000000	0,0000000000000000	0	1,0000000000000000	0,000000000000000	0,00000000000000000
0,1000000000000000	0,0000000000000000	0	0,9000000000000000	0,000000000000000	0,00000000000000000
0,5555555555555556	0,1111111111111111	0	0,0000000000000000	0,000000000000000	0,33333333333333331
0,2000000000000000	0,0000000000000000	0	0,0000000000000000	0,000000000000000	0,80000000000000004
0,0000000000000000	0,0000000000000000	0	0,3333333333333333	0,000000000000000	0,66666666666666663
0,0000000000000000	0,0000000000000000	0	1,0000000000000000	0,000000000000000	0,00000000000000000
0,1250000000000000	0,5000000000000000	0	0,0000000000000000	0,000000000000000	0,37500000000000000
0,0000000000000000	0,0000000000000000	0	1,0000000000000000	0,000000000000000	0,00000000000000000
0,0000000000000000	0,0000000000000000	0	0,3333333333333333	0,000000000000000	0,66666666666666663
0,0000000000000000	0,0000000000000000	0	1,0000000000000000	0,000000000000000	0,00000000000000000
0,0000000000000000	0,0000000000000000	0	1,0000000000000000	0,000000000000000	0,00000000000000000
0,0000000000000000	1,0000000000000000	0	0,0000000000000000	0,000000000000000	0,00000000000000000
0,0000000000000000	0,0000000000000000	0	1,0000000000000000	0,000000000000000	0,00000000000000000
0,4000000000000000	0,0000000000000000	0	0,6000000000000000	0,000000000000000	0,00000000000000000
0,1000000000000000	0,0000000000000000	0	0,8000000000000000	0,000000000000000	0,10000000000000001
0,5000000000000000	0,0000000000000000	0	0,0000000000000000	0,000000000000000	0,50000000000000000
0,0000000000000000	0,0000000000000000	0	1,0000000000000000	0,000000000000000	0,00000000000000000
0,0000000000000000	0,0000000000000000	0	1,0000000000000000	0,000000000000000	0,00000000000000000
0,0000000000000000	0,0000000000000000	0	1,0000000000000000	0,000000000000000	0,00000000000000000
0,0000000000000000	0,0000000000000000	0	0,5000000000000000	0,000000000000000	0,50000000000000000
0,0000000000000000	0,0000000000000000	0	1,0000000000000000	0,000000000000000	0,00000000000000000
0,0000000000000000	0,0000000000000000	0	0,0000000000000000	0,000000000000000	1,00000000000000000
0,3333333333333333	0,0000000000000000	0	0,6666666666666666	0,000000000000000	0,00000000000000000
0,0000000000000000	0,0000000000000000	1	0,0000000000000000	0,000000000000000	0,00000000000000000
0,0000000000000000	0,0000000000000000	0	1,0000000000000000	0,000000000000000	0,00000000000000000
0,0000000000000000	0,0000000000000000	0	1,0000000000000000	0,000000000000000	0,00000000000000000
0,0000000000000000	0,0000000000000000	0	1,0000000000000000	0,000000000000000	0,00000000000000000
0,0000000000000000	0,0000000000000000	0	0,0000000000000000	0,000000000000000	1,00000000000000000
0,0000000000000000	0,0000000000000000	0	0,5000000000000000	0,000000000000000	0,50000000000000000
0,5000000000000000	0,0000000000000000	0	0,0000000000000000	0,000000000000000	0,50000000000000000
0,0000000000000000	1,0000000000000000	0	0,0000000000000000	0,000000000000000	0,00000000000000000
0,5000000000000000	0,0000000000000000	0	0,0000000000000000	0,000000000000000	0,50000000000000000
0,0000000000000000	0,6666666666666666	0	0,0000000000000000	0,000000000000000	0,33333333333333331
0,0000000000000000	1,0000000000000000	0	0,0000000000000000	0,000000000000000	0,00000000000000000
0,5000000000000000	0,0000000000000000	0	0,5000000000000000	0,000000000000000	0,00000000000000000
0,0000000000000000	0,0000000000000000	0	0,5000000000000000	0,000000000000000	0,50000000000000000
0,0000000000000000	0,0000000000000000	0	0,5000000000000000	0,000000000000000	0,50000000000000000
0,2857142857142857	0,0000000000000000	0	0,0000000000000000	0,000000000000000	0,71428571428571430
0,0000000000000000	0,0000000000000000	0	1,0000000000000000	0,000000000000000	0,00000000000000000
0,6666666666666666	0,0000000000000000	0	0,0000000000000000	0,000000000000000	0,33333333333333331
0,0000000000000000	0,0000000000000000	0	0,3333333333333333	0,000000000000000	0,66666666666666663
0,1250000000000000	0,0000000000000000	0	0,7500000000000000	0,000000000000000	0,12500000000000000
0,0000000000000000	0,3333333333333333	0	0,4444444444444444	0,000000000000000	0,22222222222222221
0,0000000000000000	0,0000000000000000	0	1,0000000000000000	0,000000000000000	0,00000000000000000
0,0000000000000000	0,0000000000000000	0	0,7500000000000000	0,000000000000000	0,25000000000000000
0,4000000000000000	0,0000000000000000	0	0,2000000000000000	0,000000000000000	0,40000000000000002
0,2500000000000000	0,0000000000000000	0	0,0000000000000000	0,000000000000000	0,75000000000000000
0,7500000000000000	0,0000000000000000	0	0,2500000000000000	0,000000000000000	0,00000000000000000
0,0000000000000000	0,0000000000000000	0	1,0000000000000000	0,000000000000000	0,00000000000000000
0,5555555555555556	0,0000000000000000	0	0,3333333333333333	0,000000000000000	0,11111111111111110
0,0000000000000000	0,0000000000000000	0	1,0000000000000000	0,000000000000000	0,00000000000000000
0,5000000000000000	0,0000000000000000	0	0,0000000000000000	0,000000000000000	0,50000000000000000
1,0000000000000000	0,0000000000000000	0	0,0000000000000000	0,000000000000000	0,00000000000000000
0,0000000000000000	0,4444444444444444	0	0,4444444444444444	0,000000000000000	0,11111111111111110
0,0000000000000000	0,0000000000000000	0	0,2500000000000000	0,000000000000000	0,75000000000000000
1,0000000000000000	0,0000000000000000	0	0,0000000000000000	0,000000000000000	0,00000000000000000
0,5000000000000000	0,0000000000000000	0	0,0000000000000000	0,000000000000000	0,50000000000000000
0,0000000000000000	0,0000000000000000	0	0,0000000000000000	0,000000000000000	1,00000000000000000
0,5000000000000000	0,0000000000000000	0	0,5000000000000000	0,000000000000000	0,00000000000000000
0,5000000000000000	0,0000000000000000	0	0,5000000000000000	0,000000000000000	0,00000000000000000
0,5000000000000000	0,0000000000000000	0	0,5000000000000000	0,000000000000000	0,00000000000000000
0,0000000000000000	0,0000000000000000	0	0,0000000000000000	0,000000000000000	1,00000000000000000
0,0000000000000000	0,5000000000000000	0	0,2500000000000000	0,000000000000000	0,25000000000000000
0,0000000000000000	0,0000000000000000	0	0,2500000000000000	0,000000000000000	0,75000000000000000
0,7500000000000000	0,0000000000000000	0	0,0000000000000000	0,000000000000000	0,25000000000000000
0,2000000000000000	0,0000000000000000	0	0,8000000000000000	0,000000000000000	0,00000000000000000
0,2105263157894737	0,0526315789473684	0	0,2105263157894737	0,000000000000000	0,52631578947368418
0,0000000000000000	0,0000000000000000	0	1,0000000000000000	0,000000000000000	0,00000000000000000
0,0000000000000000	0,0000000000000000	0	1,0000000000000000	0,000000000000000	0,00000000000000000
0,5000000000000000	0,0000000000000000	0	0,5000000000000000	0,000000000000000	0,00000000000000000
0,3333333333333333	0,0000000000000000	0	0,3333333333333333	0,000000000000000	0,33333333333333331
0,0000000000000000	0,0000000000000000	0	0,2500000000000000	0,000000000000000	0,75000000000000000
0,0000000000000000	0,0000000000000000	0	0,0000000000000000	1,000000000000000	0,00000000000000000
0,0000000000000000	0,0000000000000000	0	0,6666666666666666	0,333333333333333	0,00000000000000000
0,6666666666666666	0,1666666666666667	0	0,1666666666666667	0,000000000000000	0,00000000000000000
0,5000000000000000	0,0000000000000000	0	0,5000000000000000	0,000000000000000	0,00000000000000000
0,0000000000000000	0,0000000000000000	0	0,3333333333333333	0,000000000000000	0,66666666666666663
0,3750000000000000	0,0000000000000000	0	0,6250000000000000	0,000000000000000	0,00000000000000000
0,0000000000000000	0,0000000000000000	0	1,0000000000000000	0,000000000000000	0,00000000000000000
0,0000000000000000	0,0000000000000000	0	1,0000000000000000	0,000000000000000	0,00000000000000000
0,2000000000000000	0,0000000000000000	0	0,4000000000000000	0,000000000000000	0,40000000000000002
0,0000000000000000	0,0000000000000000	0	1,0000000000000000	0,000000000000000	0,00000000000000000
0,3333333333333333	0,1666666666666667	0	0,3333333333333333	0,000000000000000	0,16666666666666666
0,5714285714285714	0,2857142857142857	0	0,0000000000000000	0,000000000000000	0,14285714285714285
0,8000000000000000	0,0000000000000000	0	0,2000000000000000	0,000000000000000	0,00000000000000000
0,0000000000000000	0,0000000000000000	1	0,0000000000000000	0,000000000000000	0,00000000000000000
0,0000000000000000	0,0000000000000000	0	0,3333333333333333	0,000000000000000	0,66666666666666663
0,5000000000000000	0,0000000000000000	0	0,5000000000000000	0,000000000000000	0,00000000000000000
0,0000000000000000	0,0000000000000000	0	1,0000000000000000	0,000000000000000	0,00000000000000000
0,0000000000000000	0,0000000000000000	0	0,5000000000000000	0,500000000000000	0,00000000000000000
1,0000000000000000	0,0000000000000000	0	0,0000000000000000	0,000000000000000	0,00000000000000000
0,0000000000000000	0,0000000000000000	0	1,0000000000000000	0,000000000000000	0,00000000000000000
0,5000000000000000	0,0000000000000000	0	0,0000000000000000	0,000000000000000	0,50000000000000000
0,5000000000000000	0,0000000000000000	0	0,0000000000000000	0,000000000000000	0,50000000000000000
0,2500000000000000	0,0000000000000000	0	0,7500000000000000	0,000000000000000	0,00000000000000000
0,0000000000000000	0,0000000000000000	0	0,2500000000000000	0,000000000000000	0,75000000000000000
0,1111111111111111	0,6111111111111112	0	0,1666666666666667	0,000000000000000	0,11111111111111110
0,0000000000000000	0,0000000000000000	0	1,0000000000000000	0,000000000000000	0,00000000000000000
0,0000000000000000	0,0000000000000000	0	0,0000000000000000	1,000000000000000	0,00000000000000000
0,5000000000000000	0,0000000000000000	0	0,2500000000000000	0,000000000000000	0,25000000000000000
0,5000000000000000	0,0000000000000000	0	0,5000000000000000	0,000000000000000	0,00000000000000000
0,0769230769230769	0,0000000000000000	0	0,9230769230769231	0,000000000000000	0,00000000000000000
1,0000000000000000	0,0000000000000000	0	0,0000000000000000	0,000000000000000	0,00000000000000000
0,3750000000000000	0,0000000000000000	0	0,5625000000000000	0,000000000000000	0,06250000000000000
0,2000000000000000	0,0000000000000000	0	0,6000000000000000	0,000000000000000	0,20000000000000001
0,4000000000000000	0,0000000000000000	0	0,6000000000000000	0,000000000000000	0,00000000000000000
0,1111111111111111	0,5555555555555556	0	0,2222222222222222	0,000000000000000	0,11111111111111110
0,0000000000000000	0,0000000000000000	0	1,0000000000000000	0,000000000000000	0,00000000000000000
0,3333333333333333	0,0000000000000000	0	0,6666666666666666	0,000000000000000	0,00000000000000000
0,0000000000000000	0,0000000000000000	0	0,0000000000000000	0,000000000000000	1,00000000000000000
0,1666666666666667	0,6666666666666666	0	0,0000000000000000	0,000000000000000	0,16666666666666666
0,1666666666666667	0,0000000000000000	0	0,8333333333333334	0,000000000000000	0,00000000000000000
0,2500000000000000	0,0000000000000000	0	0,5000000000000000	0,000000000000000	0,25000000000000000
0,0000000000000000	0,0000000000000000	0	1,0000000000000000	0,000000000000000	0,00000000000000000
0,0000000000000000	0,0000000000000000	0	0,0000000000000000	0,000000000000000	1,00000000000000000
0,0000000000000000	0,0000000000000000	0	0,3333333333333333	0,000000000000000	0,66666666666666663
0,0000000000000000	0,0000000000000000	0	0,5000000000000000	0,000000000000000	0,50000000000000000
0,5000000000000000	0,5000000000000000	0	0,0000000000000000	0,000000000000000	0,00000000000000000
0,0000000000000000	0,0000000000000000	0	1,0000000000000000	0,000000000000000	0,00000000000000000
1,0000000000000000	0,0000000000000000	0	0,0000000000000000	0,000000000000000	0,00000000000000000
0,0000000000000000	0,0000000000000000	0	1,0000000000000000	0,000000000000000	0,00000000000000000
0,3333333333333333	0,0000000000000000	0	0,6666666666666666	0,000000000000000	0,00000000000000000
0,0000000000000000	0,5000000000000000	0	0,5000000000000000	0,000000000000000	0,00000000000000000
1,0000000000000000	0,0000000000000000	0	0,0000000000000000	0,000000000000000	0,00000000000000000
0,7500000000000000	0,0000000000000000	0	0,0000000000000000	0,000000000000000	0,25000000000000000
0,0000000000000000	0,0000000000000000	0	1,0000000000000000	0,000000000000000	0,00000000000000000
0,7272727272727273	0,0909090909090909	0	0,1818181818181818	0,000000000000000	0,00000000000000000
0,3333333333333333	0,0000000000000000	0	0,6666666666666666	0,000000000000000	0,00000000000000000
0,5000000000000000	0,0000000000000000	0	0,5000000000000000	0,000000000000000	0,00000000000000000
0,2000000000000000	0,0000000000000000	0	0,1000000000000000	0,000000000000000	0,69999999999999996
0,0000000000000000	0,0000000000000000	0	0,0000000000000000	0,000000000000000	1,00000000000000000
0,6666666666666666	0,0000000000000000	0	0,3333333333333333	0,000000000000000	0,00000000000000000
0,0000000000000000	1,0000000000000000	0	0,0000000000000000	0,000000000000000	0,00000000000000000
0,0000000000000000	1,0000000000000000	0	0,0000000000000000	0,000000000000000	0,00000000000000000
0,0000000000000000	0,6666666666666666	0	0,0000000000000000	0,000000000000000	0,33333333333333331
0,3750000000000000	0,0000000000000000	0	0,3750000000000000	0,000000000000000	0,25000000000000000
0,3333333333333333	0,0000000000000000	0	0,6666666666666666	0,000000000000000	0,00000000000000000
0,2500000000000000	0,0000000000000000	0	0,7500000000000000	0,000000000000000	0,00000000000000000
0,3333333333333333	0,3333333333333333	0	0,3333333333333333	0,000000000000000	0,00000000000000000
0,3333333333333333	0,6666666666666666	0	0,0000000000000000	0,000000000000000	0,00000000000000000
1,0000000000000000	0,0000000000000000	0	0,0000000000000000	0,000000000000000	0,00000000000000000
1,0000000000000000	0,0000000000000000	0	0,0000000000000000	0,000000000000000	0,00000000000000000
0,6666666666666666	0,0000000000000000	0	0,0000000000000000	0,000000000000000	0,33333333333333331
0,0000000000000000	0,0000000000000000	0	0,6666666666666666	0,000000000000000	0,33333333333333331
1,0000000000000000	0,0000000000000000	0	0,0000000000000000	0,000000000000000	0,00000000000000000
0,0000000000000000	0,0000000000000000	0	0,0000000000000000	0,000000000000000	1,00000000000000000
0,0000000000000000	0,0000000000000000	0	0,5000000000000000	0,000000000000000	0,50000000000000000
1,0000000000000000	0,0000000000000000	0	0,0000000000000000	0,000000000000000	0,00000000000000000
0,0000000000000000	0,0000000000000000	0	0,3333333333333333	0,000000000000000	0,66666666666666663
0,0000000000000000	0,0000000000000000	1	0,0000000000000000	0,000000000000000	0,00000000000000000
0,0000000000000000	0,0000000000000000	0	0,0000000000000000	0,000000000000000	1,00000000000000000
0,0000000000000000	0,0000000000000000	0	0,7500000000000000	0,000000000000000	0,25000000000000000
0,6666666666666666	0,0000000000000000	0	0,3333333333333333	0,000000000000000	0,00000000000000000
0,1428571428571428	0,4285714285714285	0	0,1428571428571428	0,000000000000000	0,28571428571428570
0,0000000000000000	0,0000000000000000	0	1,0000000000000000	0,000000000000000	0,00000000000000000
0,7500000000000000	0,0000000000000000	0	0,2500000000000000	0,000000000000000	0,00000000000000000
0,5000000000000000	0,0000000000000000	0	0,5000000000000000	0,000000000000000	0,00000000000000000
0,2500000000000000	0,0000000000000000	0	0,0000000000000000	0,000000000000000	0,75000000000000000
0,0000000000000000	0,0000000000000000	0	1,0000000000000000	0,000000000000000	0,00000000000000000
0,0000000000000000	0,0000000000000000	0	0,7500000000000000	0,000000000000000	0,25000000000000000
0,0000000000000000	0,3333333333333333	0	0,4444444444444444	0,000000000000000	0,22222222222222221
0,0000000000000000	0,6666666666666666	0	0,3333333333333333	0,000000000000000	0,00000000000000000
0,0000000000000000	0,3333333333333333	0	0,6666666666666666	0,000000000000000	0,00000000000000000
1,0000000000000000	0,0000000000000000	0	0,0000000000000000	0,000000000000000	0,00000000000000000
0,3333333333333333	0,0000000000000000	0	0,6666666666666666	0,000000000000000	0,00000000000000000
0,5000000000000000	0,0000000000000000	0	0,5000000000000000	0,000000000000000	0,00000000000000000
0,0000000000000000	0,0000000000000000	0	0,6666666666666666	0,000000000000000	0,33333333333333331
0,3750000000000000	0,0000000000000000	0	0,3750000000000000	0,000000000000000	0,25000000000000000
0,6666666666666666	0,0000000000000000	0	0,3333333333333333	0,000000000000000	0,00000000000000000
0,6666666666666666	0,0000000000000000	0	0,3333333333333333	0,000000000000000	0,00000000000000000
0,3333333333333333	0,1666666666666667	0	0,1666666666666667	0,000000000000000	0,33333333333333331
0,1111111111111111	0,1111111111111111	0	0,6666666666666666	0,000000000000000	0,11111111111111110
0,2857142857142857	0,2857142857142857	0	0,4285714285714285	0,000000000000000	0,00000000000000000
0,5000000000000000	0,0000000000000000	0	0,5000000000000000	0,000000000000000	0,00000000000000000
0,3333333333333333	0,0000000000000000	0	0,1666666666666667	0,000000000000000	0,50000000000000000
0,2500000000000000	0,0000000000000000	0	0,5000000000000000	0,000000000000000	0,25000000000000000
0,0000000000000000	0,0000000000000000	0	1,0000000000000000	0,000000000000000	0,00000000000000000
0,0000000000000000	0,0000000000000000	0	1,0000000000000000	0,000000000000000	0,00000000000000000
0,5000000000000000	0,0000000000000000	0	0,2500000000000000	0,000000000000000	0,25000000000000000
0,5000000000000000	0,0000000000000000	0	0,5000000000000000	0,000000000000000	0,00000000000000000
0,3333333333333333	0,0000000000000000	0	0,3333333333333333	0,000000000000000	0,33333333333333331
0,0000000000000000	0,3333333333333333	0	0,3333333333333333	0,000000000000000	0,33333333333333331
0,1111111111111111	0,3333333333333333	0	0,4444444444444444	0,000000000000000	0,11111111111111110
0,5000000000000000	0,0000000000000000	0	0,5000000000000000	0,000000000000000	0,00000000000000000
0,5714285714285714	0,0000000000000000	0	0,4285714285714285	0,000000000000000	0,00000000000000000
0,0000000000000000	0,0000000000000000	0	1,0000000000000000	0,000000000000000	0,00000000000000000
0,0000000000000000	0,0000000000000000	0	1,0000000000000000	0,000000000000000	0,00000000000000000
0,0000000000000000	0,2000000000000000	0	0,6000000000000000	0,000000000000000	0,20000000000000001
0,3333333333333333	0,3333333333333333	0	0,0000000000000000	0,000000000000000	0,33333333333333331
0,5000000000000000	0,0000000000000000	0	0,5000000000000000	0,000000000000000	0,00000000000000000
0,2000000000000000	0,2000000000000000	0	0,6000000000000000	0,000000000000000	0,00000000000000000
0,6666666666666666	0,0000000000000000	0	0,3333333333333333	0,000000000000000	0,00000000000000000
0,6666666666666666	0,0000000000000000	0	0,3333333333333333	0,000000000000000	0,00000000000000000
0,6666666666666666	0,0000000000000000	0	0,0000000000000000	0,000000000000000	0,33333333333333331
0,0000000000000000	0,0000000000000000	0	1,0000000000000000	0,000000000000000	0,00000000000000000
0,0769230769230769	0,2307692307692308	0	0,5384615384615384	0,000000000000000	0,15384615384615385
0,5000000000000000	0,0000000000000000	0	0,0000000000000000	0,000000000000000	0,50000000000000000
0,0000000000000000	0,0000000000000000	0	1,0000000000000000	0,000000000000000	0,00000000000000000
0,6666666666666666	0,0000000000000000	0	0,0000000000000000	0,000000000000000	0,33333333333333331
0,6000000000000000	0,2000000000000000	0	0,0000000000000000	0,000000000000000	0,20000000000000001
0,0000000000000000	0,0000000000000000	0	1,0000000000000000	0,000000000000000	0,00000000000000000
1,0000000000000000	0,0000000000000000	0	0,0000000000000000	0,000000000000000	0,00000000000000000
0,0000000000000000	0,2000000000000000	0	0,8000000000000000	0,000000000000000	0,00000000000000000
0,4285714285714285	0,0000000000000000	0	0,5714285714285714	0,000000000000000	0,00000000000000000
0,1250000000000000	0,6250000000000000	0	0,1250000000000000	0,000000000000000	0,12500000000000000
0,5000000000000000	0,0000000000000000	0	0,0000000000000000	0,000000000000000	0,50000000000000000
1,0000000000000000	0,0000000000000000	0	0,0000000000000000	0,000000000000000	0,00000000000000000
0,5000000000000000	0,0000000000000000	0	0,5000000000000000	0,000000000000000	0,00000000000000000
0,0000000000000000	0,0000000000000000	0	0,0000000000000000	0,000000000000000	1,00000000000000000
0,7500000000000000	0,0000000000000000	0	0,0000000000000000	0,250000000000000	0,00000000000000000
0,0000000000000000	0,5000000000000000	0	0,0000000000000000	0,000000000000000	0,50000000000000000
0,0000000000000000	0,0000000000000000	0	0,0000000000000000	0,000000000000000	1,00000000000000000
0,7000000000000000	0,1000000000000000	0	0,2000000000000000	0,000000000000000	0,00000000000000000
0,0000000000000000	0,0000000000000000	0	1,0000000000000000	0,000000000000000	0,00000000000000000
0,5000000000000000	0,0000000000000000	0	0,5000000000000000	0,000000000000000	0,00000000000000000
0,0000000000000000	0,0000000000000000	0	1,0000000000000000	0,000000000000000	0,00000000000000000
0,0000000000000000	0,0000000000000000	0	1,0000000000000000	0,000000000000000	0,00000000000000000
0,2000000000000000	0,0000000000000000	0	0,8000000000000000	0,000000000000000	0,00000000000000000
0,0000000000000000	0,0000000000000000	0	1,0000000000000000	0,000000000000000	0,00000000000000000
0,8000000000000000	0,0000000000000000	0	0,2000000000000000	0,000000000000000	0,00000000000000000
0,5000000000000000	0,0000000000000000	0	0,5000000000000000	0,000000000000000	0,00000000000000000
1,0000000000000000	0,0000000000000000	0	0,0000000000000000	0,000000000000000	0,00000000000000000
0,0000000000000000	0,0000000000000000	0	1,0000000000000000	0,000000000000000	0,00000000000000000
0,3333333333333333	0,0000000000000000	0	0,3333333333333333	0,000000000000000	0,33333333333333331
0,0000000000000000	0,0000000000000000	0	0,5000000000000000	0,000000000000000	0,50000000000000000
0,0000000000000000	0,1666666666666667	0	0,5000000000000000	0,000000000000000	0,33333333333333331
0,1250000000000000	0,5000000000000000	0	0,1250000000000000	0,000000000000000	0,25000000000000000
0,3333333333333333	0,3333333333333333	0	0,0000000000000000	0,000000000000000	0,33333333333333331
0,5000000000000000	0,0000000000000000	0	0,5000000000000000	0,000000000000000	0,00000000000000000
1,0000000000000000	0,0000000000000000	0	0,0000000000000000	0,000000000000000	0,00000000000000000
0,0000000000000000	0,6666666666666666	0	0,3333333333333333	0,000000000000000	0,00000000000000000
0,5000000000000000	0,0000000000000000	0	0,0000000000000000	0,000000000000000	0,50000000000000000
1,0000000000000000	0,0000000000000000	0	0,0000000000000000	0,000000000000000	0,00000000000000000
1,0000000000000000	0,0000000000000000	0	0,0000000000000000	0,000000000000000	0,00000000000000000
0,0000000000000000	0,0000000000000000	0	0,2500000000000000	0,000000000000000	0,75000000000000000
0,0000000000000000	0,0000000000000000	0	1,0000000000000000	0,000000000000000	0,00000000000000000
0,0000000000000000	0,5000000000000000	0	0,0000000000000000	0,000000000000000	0,50000000000000000
0,0000000000000000	0,0000000000000000	0	0,0000000000000000	0,000000000000000	1,00000000000000000
1,0000000000000000	0,0000000000000000	0	0,0000000000000000	0,000000000000000	0,00000000000000000
0,5000000000000000	0,0000000000000000	0	0,5000000000000000	0,000000000000000	0,00000000000000000
0,0000000000000000	0,0000000000000000	0	1,0000000000000000	0,000000000000000	0,00000000000000000
0,6666666666666666	0,3333333333333333	0	0,0000000000000000	0,000000000000000	0,00000000000000000
0,2500000000000000	0,0000000000000000	0	0,7500000000000000	0,000000000000000	0,00000000000000000
0,0000000000000000	0,0000000000000000	0	0,3333333333333333	0,000000000000000	0,66666666666666663
0,3333333333333333	0,3333333333333333	0	0,3333333333333333	0,000000000000000	0,00000000000000000
0,3333333333333333	0,0000000000000000	0	0,3333333333333333	0,000000000000000	0,33333333333333331
0,0000000000000000	0,0000000000000000	0	0,3333333333333333	0,000000000000000	0,66666666666666663
0,0000000000000000	0,0000000000000000	0	0,2500000000000000	0,000000000000000	0,75000000000000000
1,0000000000000000	0,0000000000000000	0	0,0000000000000000	0,000000000000000	0,00000000000000000
0,5000000000000000	0,0000000000000000	0	0,5000000000000000	0,000000000000000	0,00000000000000000
0,3333333333333333	0,0000000000000000	0	0,0000000000000000	0,000000000000000	0,66666666666666663
0,0000000000000000	0,6000000000000000	0	0,0000000000000000	0,000000000000000	0,40000000000000002
0,7142857142857143	0,0000000000000000	0	0,0000000000000000	0,000000000000000	0,28571428571428570
1,0000000000000000	0,0000000000000000	0	0,0000000000000000	0,000000000000000	0,00000000000000000
0,1333333333333333	0,0666666666666667	0	0,6666666666666666	0,000000000000000	0,13333333333333333
1,0000000000000000	0,0000000000000000	0	0,0000000000000000	0,000000000000000	0,00000000000000000
0,5000000000000000	0,0000000000000000	0	0,5000000000000000	0,000000000000000	0,00000000000000000
0,0000000000000000	0,0000000000000000	0	1,0000000000000000	0,000000000000000	0,00000000000000000
0,5000000000000000	0,0000000000000000	0	0,5000000000000000	0,000000000000000	0,00000000000000000
0,0000000000000000	1,0000000000000000	0	0,0000000000000000	0,000000000000000	0,00000000000000000
0,5000000000000000	0,0000000000000000	0	0,0000000000000000	0,000000000000000	0,50000000000000000
0,0000000000000000	0,0000000000000000	0	0,5000000000000000	0,000000000000000	0,50000000000000000
0,5000000000000000	0,0000000000000000	0	0,5000000000000000	0,000000000000000	0,00000000000000000
0,3333333333333333	0,0000000000000000	0	0,0000000000000000	0,000000000000000	0,66666666666666663
0,6666666666666666	0,0000000000000000	0	0,0000000000000000	0,000000000000000	0,33333333333333331
0,0000000000000000	0,2500000000000000	0	0,7500000000000000	0,000000000000000	0,00000000000000000
0,0000000000000000	0,0000000000000000	0	1,0000000000000000	0,000000000000000	0,00000000000000000
0,6666666666666666	0,0000000000000000	0	0,3333333333333333	0,000000000000000	0,00000000000000000
1,0000000000000000	0,0000000000000000	0	0,0000000000000000	0,000000000000000	0,00000000000000000
0,3000000000000000	0,4000000000000000	0	0,1000000000000000	0,000000000000000	0,20000000000000001
0,5000000000000000	0,0000000000000000	0	0,5000000000000000	0,000000000000000	0,00000000000000000
1,0000000000000000	0,0000000000000000	0	0,0000000000000000	0,000000000000000	0,00000000000000000
0,0000000000000000	0,5000000000000000	0	0,0000000000000000	0,000000000000000	0,50000000000000000
0,5000000000000000	0,0000000000000000	0	0,5000000000000000	0,000000000000000	0,00000000000000000
0,5000000000000000	0,0000000000000000	0	0,5000000000000000	0,000000000000000	0,00000000000000000
0,0000000000000000	0,0000000000000000	0	0,5000000000000000	0,000000000000000	0,50000000000000000
0,5000000000000000	0,0000000000000000	0	0,5000000000000000	0,000000000000000	0,00000000000000000
0,6666666666666666	0,1111111111111111	0	0,1111111111111111	0,000000000000000	0,11111111111111110
0,0000000000000000	0,0000000000000000	0	0,0000000000000000	1,000000000000000	0,00000000000000000
0,3333333333333333	0,0000000000000000	0	0,0000000000000000	0,000000000000000	0,66666666666666663
0,0000000000000000	0,0000000000000000	0	1,0000000000000000	0,000000000000000	0,00000000000000000
0,3333333333333333	0,3333333333333333	0	0,1666666666666667	0,000000000000000	0,16666666666666666
0,8000000000000000	0,0000000000000000	0	0,2000000000000000	0,000000000000000	0,00000000000000000
0,5000000000000000	0,0000000000000000	0	0,0000000000000000	0,000000000000000	0,50000000000000000
0,4285714285714285	0,0000000000000000	0	0,4285714285714285	0,142857142857143	0,00000000000000000
1,0000000000000000	0,0000000000000000	0	0,0000000000000000	0,000000000000000	0,00000000000000000
0,0000000000000000	0,5000000000000000	0	0,0000000000000000	0,000000000000000	0,50000000000000000
0,4000000000000000	0,0000000000000000	0	0,6000000000000000	0,000000000000000	0,00000000000000000
0,3333333333333333	0,0000000000000000	0	0,3333333333333333	0,000000000000000	0,33333333333333331
0,0000000000000000	0,0000000000000000	0	0,5000000000000000	0,000000000000000	0,50000000000000000
0,0000000000000000	0,0000000000000000	0	1,0000000000000000	0,000000000000000	0,00000000000000000
1,0000000000000000	0,0000000000000000	0	0,0000000000000000	0,000000000000000	0,00000000000000000
0,0000000000000000	0,3333333333333333	0	0,0000000000000000	0,000000000000000	0,66666666666666663
1,0000000000000000	0,0000000000000000	0	0,0000000000000000	0,000000000000000	0,00000000000000000
0,0000000000000000	0,0000000000000000	0	1,0000000000000000	0,000000000000000	0,00000000000000000
0,5000000000000000	0,5000000000000000	0	0,0000000000000000	0,000000000000000	0,00000000000000000
0,0000000000000000	0,0000000000000000	0	1,0000000000000000	0,000000000000000	0,00000000000000000
1,0000000000000000	0,0000000000000000	0	0,0000000000000000	0,000000000000000	0,00000000000000000
0,6666666666666666	0,0000000000000000	0	0,3333333333333333	0,000000000000000	0,00000000000000000
0,0000000000000000	0,0000000000000000	0	0,5000000000000000	0,000000000000000	0,50000000000000000
0,5000000000000000	0,0000000000000000	0	0,2500000000000000	0,000000000000000	0,25000000000000000
0,0000000000000000	0,0000000000000000	0	1,0000000000000000	0,000000000000000	0,00000000000000000
0,4000000000000000	0,2000000000000000	0	0,4000000000000000	0,000000000000000	0,00000000000000000
0,5000000000000000	0,0000000000000000	0	0,0000000000000000	0,000000000000000	0,50000000000000000
0,5000000000000000	0,0000000000000000	0	0,5000000000000000	0,000000000000000	0,00000000000000000
0,0000000000000000	0,0000000000000000	0	0,0000000000000000	0,000000000000000	1,00000000000000000
0,0000000000000000	0,0000000000000000	0	1,0000000000000000	0,000000000000000	0,00000000000000000
0,0000000000000000	0,0000000000000000	0	1,0000000000000000	0,000000000000000	0,00000000000000000
0,0000000000000000	0,0000000000000000	0	1,0000000000000000	0,000000000000000	0,00000000000000000
0,5000000000000000	0,1666666666666667	0	0,3333333333333333	0,000000000000000	0,00000000000000000
0,0000000000000000	1,0000000000000000	0	0,0000000000000000	0,000000000000000	0,00000000000000000
0,6666666666666666	0,0000000000000000	0	0,0000000000000000	0,000000000000000	0,33333333333333331
0,5000000000000000	0,0000000000000000	0	0,5000000000000000	0,000000000000000	0,00000000000000000
0,4000000000000000	0,0000000000000000	0	0,0000000000000000	0,000000000000000	0,59999999999999998
0,5000000000000000	0,0000000000000000	0	0,5000000000000000	0,000000000000000	0,00000000000000000
0,5000000000000000	0,0000000000000000	0	0,5000000000000000	0,000000000000000	0,00000000000000000
0,0000000000000000	0,5000000000000000	0	0,0000000000000000	0,000000000000000	0,50000000000000000
0,0000000000000000	0,0000000000000000	0	0,3333333333333333	0,000000000000000	0,66666666666666663
0,6666666666666666	0,0000000000000000	0	0,3333333333333333	0,000000000000000	0,00000000000000000
0,5000000000000000	0,0000000000000000	0	0,5000000000000000	0,000000000000000	0,00000000000000000
0,0000000000000000	0,0000000000000000	0	1,0000000000000000	0,000000000000000	0,00000000000000000
0,1250000000000000	0,1250000000000000	0	0,7500000000000000	0,000000000000000	0,00000000000000000
0,0000000000000000	0,5000000000000000	0	0,5000000000000000	0,000000000000000	0,00000000000000000
1,0000000000000000	0,0000000000000000	0	0,0000000000000000	0,000000000000000	0,00000000000000000
0,3333333333333333	0,3333333333333333	0	0,0000000000000000	0,000000000000000	0,33333333333333331
0,0000000000000000	0,5000000000000000	0	0,3333333333333333	0,166666666666667	0,00000000000000000
0,0000000000000000	0,5000000000000000	0	0,5000000000000000	0,000000000000000	0,00000000000000000
0,2000000000000000	0,2000000000000000	0	0,4000000000000000	0,000000000000000	0,20000000000000001
1,0000000000000000	0,0000000000000000	0	0,0000000000000000	0,000000000000000	0,00000000000000000
0,5000000000000000	0,0000000000000000	0	0,5000000000000000	0,000000000000000	0,00000000000000000
0,6666666666666666	0,0000000000000000	0	0,3333333333333333	0,000000000000000	0,00000000000000000
0,0000000000000000	1,0000000000000000	0	0,0000000000000000	0,000000000000000	0,00000000000000000
0,2500000000000000	0,0000000000000000	0	0,5000000000000000	0,000000000000000	0,25000000000000000
0,2500000000000000	0,2500000000000000	0	0,5000000000000000	0,000000000000000	0,00000000000000000
0,3333333333333333	0,0000000000000000	0	0,6666666666666666	0,000000000000000	0,00000000000000000
0,3333333333333333	0,0000000000000000	0	0,6666666666666666	0,000000000000000	0,00000000000000000
0,3333333333333333	0,0000000000000000	0	0,6666666666666666	0,000000000000000	0,00000000000000000
1,0000000000000000	0,0000000000000000	0	0,0000000000000000	0,000000000000000	0,00000000000000000
0,0000000000000000	0,0000000000000000	0	0,0000000000000000	0,000000000000000	1,00000000000000000
0,0000000000000000	0,8000000000000000	0	0,0000000000000000	0,000000000000000	0,20000000000000001
0,0000000000000000	0,0000000000000000	0	0,5000000000000000	0,000000000000000	0,50000000000000000
0,0000000000000000	0,0000000000000000	0	0,5000000000000000	0,000000000000000	0,50000000000000000
0,5000000000000000	0,5000000000000000	0	0,0000000000000000	0,000000000000000	0,00000000000000000
0,0000000000000000	0,0000000000000000	0	0,3333333333333333	0,000000000000000	0,66666666666666663
0,5000000000000000	0,5000000000000000	0	0,0000000000000000	0,000000000000000	0,00000000000000000
0,5000000000000000	0,0000000000000000	0	0,5000000000000000	0,000000000000000	0,00000000000000000
0,0000000000000000	0,0000000000000000	0	1,0000000000000000	0,000000000000000	0,00000000000000000
0,5000000000000000	0,0000000000000000	0	0,0000000000000000	0,000000000000000	0,50000000000000000
0,0000000000000000	0,0000000000000000	0	1,0000000000000000	0,000000000000000	0,00000000000000000
0,1428571428571428	0,5714285714285714	0	0,1428571428571428	0,000000000000000	0,14285714285714285
0,0000000000000000	0,0000000000000000	0	0,5000000000000000	0,000000000000000	0,50000000000000000
0,5000000000000000	0,0000000000000000	0	0,5000000000000000	0,000000000000000	0,00000000000000000
0,3333333333333333	0,0000000000000000	0	0,6666666666666666	0,000000000000000	0,00000000000000000
0,4827586206896552	0,1724137931034483	0	0,3103448275862069	0,000000000000000	0,03448275862068965
1,0000000000000000	0,0000000000000000	0	0,0000000000000000	0,000000000000000	0,00000000000000000
0,0000000000000000	0,0000000000000000	0	0,5000000000000000	0,000000000000000	0,50000000000000000
0,3333333333333333	0,0000000000000000	0	0,3333333333333333	0,000000000000000	0,33333333333333331
0,6000000000000000	0,4000000000000000	0	0,0000000000000000	0,000000000000000	0,00000000000000000
0,5000000000000000	0,0000000000000000	0	0,5000000000000000	0,000000000000000	0,00000000000000000
0,0000000000000000	0,0000000000000000	0	0,0000000000000000	0,000000000000000	1,00000000000000000
0,0000000000000000	0,0000000000000000	0	1,0000000000000000	0,000000000000000	0,00000000000000000
0,5000000000000000	0,0000000000000000	0	0,0000000000000000	0,000000000000000	0,50000000000000000
0,6666666666666666	0,0000000000000000	0	0,0000000000000000	0,000000000000000	0,33333333333333331
0,0000000000000000	0,0000000000000000	0	1,0000000000000000	0,000000000000000	0,00000000000000000
0,8750000000000000	0,0000000000000000	0	0,1250000000000000	0,000000000000000	0,00000000000000000
0,0000000000000000	0,0000000000000000	0	0,6666666666666666	0,000000000000000	0,33333333333333331
0,0000000000000000	0,0000000000000000	0	1,0000000000000000	0,000000000000000	0,00000000000000000
0,0000000000000000	0,5000000000000000	0	0,0000000000000000	0,500000000000000	0,00000000000000000
0,0000000000000000	0,0000000000000000	0	0,0000000000000000	1,000000000000000	0,00000000000000000
0,5000000000000000	0,2500000000000000	0	0,2500000000000000	0,000000000000000	0,00000000000000000
0,0000000000000000	0,0000000000000000	0	1,0000000000000000	0,000000000000000	0,00000000000000000
0,5000000000000000	0,0000000000000000	0	0,0000000000000000	0,000000000000000	0,50000000000000000
0,5000000000000000	0,0000000000000000	0	0,5000000000000000	0,000000000000000	0,00000000000000000
0,5000000000000000	0,0000000000000000	0	0,5000000000000000	0,000000000000000	0,00000000000000000
0,7307692307692307	0,0384615384615385	0	0,1923076923076923	0,000000000000000	0,03846153846153846
0,7500000000000000	0,0000000000000000	0	0,2500000000000000	0,000000000000000	0,00000000000000000
0,3333333333333333	0,0000000000000000	0	0,3333333333333333	0,000000000000000	0,33333333333333331
0,0000000000000000	0,5000000000000000	0	0,5000000000000000	0,000000000000000	0,00000000000000000
0,0000000000000000	0,0000000000000000	0	1,0000000000000000	0,000000000000000	0,00000000000000000
0,0000000000000000	0,0000000000000000	0	0,3333333333333333	0,000000000000000	0,66666666666666663
0,5000000000000000	0,0000000000000000	0	0,5000000000000000	0,000000000000000	0,00000000000000000
0,5000000000000000	0,0000000000000000	0	0,5000000000000000	0,000000000000000	0,00000000000000000
0,0000000000000000	0,0000000000000000	0	0,0000000000000000	0,000000000000000	1,00000000000000000
0,0000000000000000	0,0000000000000000	0	1,0000000000000000	0,000000000000000	0,00000000000000000
0,3333333333333333	0,3333333333333333	0	0,0000000000000000	0,000000000000000	0,33333333333333331
0,5000000000000000	0,5000000000000000	0	0,0000000000000000	0,000000000000000	0,00000000000000000
0,2500000000000000	0,0000000000000000	0	0,5000000000000000	0,000000000000000	0,25000000000000000
0,0000000000000000	0,0000000000000000	0	0,0000000000000000	0,000000000000000	1,00000000000000000
0,0000000000000000	1,0000000000000000	0	0,0000000000000000	0,000000000000000	0,00000000000000000
0,0000000000000000	0,0000000000000000	0	0,0000000000000000	0,000000000000000	1,00000000000000000
1,0000000000000000	0,0000000000000000	0	0,0000000000000000	0,000000000000000	0,00000000000000000
1,0000000000000000	0,0000000000000000	0	0,0000000000000000	0,000000000000000	0,00000000000000000
0,5000000000000000	0,0000000000000000	0	0,0000000000000000	0,000000000000000	0,50000000000000000
0,0000000000000000	0,0000000000000000	0	1,0000000000000000	0,000000000000000	0,00000000000000000
0,0000000000000000	0,0000000000000000	0	1,0000000000000000	0,000000000000000	0,00000000000000000
1,0000000000000000	0,0000000000000000	0	0,0000000000000000	0,000000000000000	0,00000000000000000
0,0000000000000000	0,0000000000000000	0	1,0000000000000000	0,000000000000000	0,00000000000000000
0,0000000000000000	0,0000000000000000	0	1,0000000000000000	0,000000000000000	0,00000000000000000
0,0000000000000000	0,0000000000000000	0	1,0000000000000000	0,000000000000000	0,00000000000000000
0,5000000000000000	0,0000000000000000	0	0,5000000000000000	0,000000000000000	0,00000000000000000
0,7500000000000000	0,0000000000000000	0	0,0000000000000000	0,000000000000000	0,25000000000000000
0,5000000000000000	0,0000000000000000	0	0,5000000000000000	0,000000000000000	0,00000000000000000
0,0000000000000000	0,0000000000000000	0	1,0000000000000000	0,000000000000000	0,00000000000000000
0,1428571428571428	0,0000000000000000	0	0,1428571428571428	0,000000000000000	0,71428571428571430
0,3333333333333333	0,0000000000000000	0	0,3333333333333333	0,000000000000000	0,33333333333333331
0,2500000000000000	0,7500000000000000	0	0,0000000000000000	0,000000000000000	0,00000000000000000
0,0000000000000000	0,0000000000000000	0	0,0000000000000000	0,000000000000000	1,00000000000000000
0,3333333333333333	0,0000000000000000	0	0,3333333333333333	0,000000000000000	0,33333333333333331
1,0000000000000000	0,0000000000000000	0	0,0000000000000000	0,000000000000000	0,00000000000000000
0,0000000000000000	0,0000000000000000	0	1,0000000000000000	0,000000000000000	0,00000000000000000
0,0000000000000000	0,2000000000000000	0	0,6000000000000000	0,000000000000000	0,20000000000000001
0,0000000000000000	0,0000000000000000	0	1,0000000000000000	0,000000000000000	0,00000000000000000
0,0000000000000000	0,0000000000000000	0	0,0000000000000000	0,000000000000000	1,00000000000000000
0,0000000000000000	0,0000000000000000	0	0,6666666666666666	0,000000000000000	0,33333333333333331
1,0000000000000000	0,0000000000000000	0	0,0000000000000000	0,000000000000000	0,00000000000000000
0,2500000000000000	0,0000000000000000	0	0,7500000000000000	0,000000000000000	0,00000000000000000
0,0000000000000000	0,0000000000000000	0	1,0000000000000000	0,000000000000000	0,00000000000000000
0,1111111111111111	0,5555555555555556	0	0,3333333333333333	0,000000000000000	0,00000000000000000
0,0000000000000000	0,0000000000000000	1	0,0000000000000000	0,000000000000000	0,00000000000000000
0,0000000000000000	0,0000000000000000	0	1,0000000000000000	0,000000000000000	0,00000000000000000
0,5000000000000000	0,0000000000000000	0	0,5000000000000000	0,000000000000000	0,00000000000000000
0,0000000000000000	0,0000000000000000	0	0,5000000000000000	0,000000000000000	0,50000000000000000
0,0000000000000000	0,0000000000000000	0	0,0000000000000000	0,000000000000000	1,00000000000000000
0,7222222222222222	0,1666666666666667	0	0,1111111111111111	0,000000000000000	0,00000000000000000
0,5000000000000000	0,0000000000000000	0	0,5000000000000000	0,000000000000000	0,00000000000000000
0,5000000000000000	0,0000000000000000	0	0,0000000000000000	0,000000000000000	0,50000000000000000
0,2500000000000000	0,7500000000000000	0	0,0000000000000000	0,000000000000000	0,00000000000000000
0,0000000000000000	0,0000000000000000	0	0,5000000000000000	0,000000000000000	0,50000000000000000
0,5000000000000000	0,0000000000000000	0	0,5000000000000000	0,000000000000000	0,00000000000000000
0,5000000000000000	0,0000000000000000	0	0,0000000000000000	0,000000000000000	0,50000000000000000
0,5000000000000000	0,0000000000000000	0	0,0000000000000000	0,000000000000000	0,50000000000000000
0,5000000000000000	0,5000000000000000	0	0,0000000000000000	0,000000000000000	0,00000000000000000
0,0000000000000000	0,6666666666666666	0	0,3333333333333333	0,000000000000000	0,00000000000000000
0,3333333333333333	0,0000000000000000	0	0,6666666666666666	0,000000000000000	0,00000000000000000
0,0000000000000000	0,0000000000000000	0	1,0000000000000000	0,000000000000000	0,00000000000000000
1,0000000000000000	0,0000000000000000	0	0,0000000000000000	0,000000000000000	0,00000000000000000
1,0000000000000000	0,0000000000000000	0	0,0000000000000000	0,000000000000000	0,00000000000000000
0,7500000000000000	0,0000000000000000	0	0,0000000000000000	0,000000000000000	0,25000000000000000
0,0000000000000000	0,2000000000000000	0	0,6000000000000000	0,000000000000000	0,20000000000000001
0,0000000000000000	0,5000000000000000	0	0,0000000000000000	0,000000000000000	0,50000000000000000
0,0000000000000000	0,0000000000000000	0	0,0000000000000000	0,000000000000000	1,00000000000000000
0,5000000000000000	0,3333333333333333	0	0,1666666666666667	0,000000000000000	0,00000000000000000
0,3333333333333333	0,6666666666666666	0	0,0000000000000000	0,000000000000000	0,00000000000000000
0,5000000000000000	0,5000000000000000	0	0,0000000000000000	0,000000000000000	0,00000000000000000
1,0000000000000000	0,0000000000000000	0	0,0000000000000000	0,000000000000000	0,00000000000000000
0,0000000000000000	0,0000000000000000	0	0,0000000000000000	0,000000000000000	1,00000000000000000
0,6666666666666666	0,0000000000000000	0	0,0000000000000000	0,333333333333333	0,00000000000000000
0,5000000000000000	0,0000000000000000	0	0,5000000000000000	0,000000000000000	0,00000000000000000
0,5000000000000000	0,0000000000000000	0	0,5000000000000000	0,000000000000000	0,00000000000000000
0,0000000000000000	0,0000000000000000	0	1,0000000000000000	0,000000000000000	0,00000000000000000
1,0000000000000000	0,0000000000000000	0	0,0000000000000000	0,000000000000000	0,00000000000000000
0,0000000000000000	0,0000000000000000	0	1,0000000000000000	0,000000000000000	0,00000000000000000
0,0000000000000000	0,0000000000000000	0	0,5000000000000000	0,000000000000000	0,50000000000000000
0,0000000000000000	0,5000000000000000	0	0,5000000000000000	0,000000000000000	0,00000000000000000
1,0000000000000000	0,0000000000000000	0	0,0000000000000000	0,000000000000000	0,00000000000000000
0,5000000000000000	0,5000000000000000	0	0,0000000000000000	0,000000000000000	0,00000000000000000
0,7500000000000000	0,0000000000000000	0	0,2500000000000000	0,000000000000000	0,00000000000000000
0,7857142857142857	0,0000000000000000	0	0,2142857142857143	0,000000000000000	0,00000000000000000
1,0000000000000000	0,0000000000000000	0	0,0000000000000000	0,000000000000000	0,00000000000000000
0,3333333333333333	0,5000000000000000	0	0,1666666666666667	0,000000000000000	0,00000000000000000
0,3333333333333333	0,6666666666666666	0	0,0000000000000000	0,000000000000000	0,00000000000000000
0,0689655172413793	0,8965517241379310	0	0,0000000000000000	0,000000000000000	0,03448275862068965
0,0000000000000000	0,0000000000000000	1	0,0000000000000000	0,000000000000000	0,00000000000000000
0,0555555555555556	0,9444444444444444	0	0,0000000000000000	0,000000000000000	0,00000000000000000
0,0000000000000000	0,5000000000000000	0	0,0000000000000000	0,000000000000000	0,50000000000000000
0,2000000000000000	0,0000000000000000	0	0,8000000000000000	0,000000000000000	0,00000000000000000
0,4000000000000000	0,2000000000000000	0	0,4000000000000000	0,000000000000000	0,00000000000000000
0,6666666666666666	0,0000000000000000	0	0,3333333333333333	0,000000000000000	0,00000000000000000
0,4000000000000000	0,0500000000000000	0	0,5000000000000000	0,000000000000000	0,05000000000000000
0,6666666666666666	0,0000000000000000	0	0,3333333333333333	0,000000000000000	0,00000000000000000
0,0000000000000000	1,0000000000000000	0	0,0000000000000000	0,000000000000000	0,00000000000000000
0,0000000000000000	0,0000000000000000	0	0,0000000000000000	0,000000000000000	1,00000000000000000
0,4285714285714285	0,4285714285714285	0	0,1428571428571428	0,000000000000000	0,00000000000000000
0,6875000000000000	0,1250000000000000	0	0,1875000000000000	0,000000000000000	0,00000000000000000
0,0000000000000000	1,0000000000000000	0	0,0000000000000000	0,000000000000000	0,00000000000000000
0,0000000000000000	0,0000000000000000	0	1,0000000000000000	0,000000000000000	0,00000000000000000
0,2000000000000000	0,3000000000000000	0	0,5000000000000000	0,000000000000000	0,00000000000000000
0,2500000000000000	0,7500000000000000	0	0,0000000000000000	0,000000000000000	0,00000000000000000
0,0000000000000000	0,0000000000000000	1	0,0000000000000000	0,000000000000000	0,00000000000000000
0,0000000000000000	0,6666666666666666	0	0,0000000000000000	0,000000000000000	0,33333333333333331
0,0000000000000000	0,5000000000000000	0	0,5000000000000000	0,000000000000000	0,00000000000000000
0,0000000000000000	1,0000000000000000	0	0,0000000000000000	0,000000000000000	0,00000000000000000
0,3750000000000000	0,0312500000000000	0	0,5000000000000000	0,000000000000000	0,09375000000000000
0,0000000000000000	0,0000000000000000	0	1,0000000000000000	0,000000000000000	0,00000000000000000
0,6666666666666666	0,0000000000000000	0	0,3333333333333333	0,000000000000000	0,00000000000000000
0,5555555555555556	0,0000000000000000	0	0,4444444444444444	0,000000000000000	0,00000000000000000
0,0000000000000000	0,0000000000000000	0	1,0000000000000000	0,000000000000000	0,00000000000000000
0,1052631578947368	0,8947368421052632	0	0,0000000000000000	0,000000000000000	0,00000000000000000
0,2000000000000000	0,6000000000000000	0	0,0000000000000000	0,000000000000000	0,20000000000000001
0,7142857142857143	0,0000000000000000	0	0,2857142857142857	0,000000000000000	0,00000000000000000
0,1428571428571428	0,0000000000000000	0	0,8571428571428571	0,000000000000000	0,00000000000000000
0,6666666666666666	0,0000000000000000	0	0,3333333333333333	0,000000000000000	0,00000000000000000
0,1111111111111111	0,0000000000000000	0	0,8888888888888888	0,000000000000000	0,00000000000000000
0,0000000000000000	0,0000000000000000	0	1,0000000000000000	0,000000000000000	0,00000000000000000
0,5714285714285714	0,0000000000000000	0	0,4285714285714285	0,000000000000000	0,00000000000000000
0,0000000000000000	1,0000000000000000	0	0,0000000000000000	0,000000000000000	0,00000000000000000
0,0000000000000000	1,0000000000000000	0	0,0000000000000000	0,000000000000000	0,00000000000000000
1,0000000000000000	0,0000000000000000	0	0,0000000000000000	0,000000000000000	0,00000000000000000
0,2000000000000000	0,2000000000000000	0	0,6000000000000000	0,000000000000000	0,00000000000000000
0,0000000000000000	0,7777777777777778	0	0,0000000000000000	0,000000000000000	0,22222222222222221
0,0000000000000000	0,0000000000000000	0	0,6666666666666666	0,000000000000000	0,33333333333333331
0,5454545454545454	0,0000000000000000	0	0,4545454545454545	0,000000000000000	0,00000000000000000
0,3333333333333333	0,0000000000000000	0	0,6666666666666666	0,000000000000000	0,00000000000000000
0,5000000000000000	0,5000000000000000	0	0,0000000000000000	0,000000000000000	0,00000000000000000
0,0000000000000000	0,0000000000000000	0	1,0000000000000000	0,000000000000000	0,00000000000000000
0,4117647058823529	0,0000000000000000	0	0,5882352941176471	0,000000000000000	0,00000000000000000
0,6666666666666666	0,0000000000000000	0	0,3333333333333333	0,000000000000000	0,00000000000000000
0,2631578947368421	0,0526315789473684	0	0,6842105263157895	0,000000000000000	0,00000000000000000
1,0000000000000000	0,0000000000000000	0	0,0000000000000000	0,000000000000000	0,00000000000000000
0,5000000000000000	0,0000000000000000	0	0,2500000000000000	0,000000000000000	0,25000000000000000
0,6363636363636364	0,0000000000000000	0	0,3636363636363636	0,000000000000000	0,00000000000000000
0,6666666666666666	0,0000000000000000	0	0,3333333333333333	0,000000000000000	0,00000000000000000
0,0000000000000000	0,0000000000000000	1	0,0000000000000000	0,000000000000000	0,00000000000000000
0,3333333333333333	0,3333333333333333	0	0,3333333333333333	0,000000000000000	0,00000000000000000
0,7142857142857143	0,0000000000000000	0	0,1428571428571428	0,000000000000000	0,14285714285714285
0,0000000000000000	1,0000000000000000	0	0,0000000000000000	0,000000000000000	0,00000000000000000
0,6000000000000000	0,4000000000000000	0	0,0000000000000000	0,000000000000000	0,00000000000000000
0,0000000000000000	1,0000000000000000	0	0,0000000000000000	0,000000000000000	0,00000000000000000
0,3333333333333333	0,0000000000000000	0	0,0000000000000000	0,000000000000000	0,66666666666666663
0,5000000000000000	0,0000000000000000	0	0,3333333333333333	0,000000000000000	0,16666666666666666
0,2142857142857143	0,0000000000000000	0	0,7142857142857143	0,000000000000000	0,07142857142857142
0,0000000000000000	0,3333333333333333	0	0,0000000000000000	0,000000000000000	0,66666666666666663
0,0000000000000000	0,9090909090909091	0	0,0000000000000000	0,000000000000000	0,09090909090909091
1,0000000000000000	0,0000000000000000	0	0,0000000000000000	0,000000000000000	0,00000000000000000
0,3333333333333333	0,6666666666666666	0	0,0000000000000000	0,000000000000000	0,00000000000000000
0,9090909090909091	0,0909090909090909	0	0,0000000000000000	0,000000000000000	0,00000000000000000
0,3750000000000000	0,0000000000000000	0	0,6250000000000000	0,000000000000000	0,00000000000000000
0,0000000000000000	0,0000000000000000	0	1,0000000000000000	0,000000000000000	0,00000000000000000
0,4523809523809524	0,5238095238095238	0	0,0000000000000000	0,000000000000000	0,02380952380952381
0,6000000000000000	0,4000000000000000	0	0,0000000000000000	0,000000000000000	0,00000000000000000
0,5000000000000000	0,0000000000000000	0	0,5000000000000000	0,000000000000000	0,00000000000000000
0,0000000000000000	0,0000000000000000	0	0,0000000000000000	0,000000000000000	1,00000000000000000
0,7272727272727273	0,1818181818181818	0	0,0000000000000000	0,000000000000000	0,09090909090909091
0,0000000000000000	0,0000000000000000	0	1,0000000000000000	0,000000000000000	0,00000000000000000
0,0000000000000000	0,0000000000000000	0	1,0000000000000000	0,000000000000000	0,00000000000000000
0,7142857142857143	0,2857142857142857	0	0,0000000000000000	0,000000000000000	0,00000000000000000
0,2000000000000000	0,0000000000000000	0	0,8000000000000000	0,000000000000000	0,00000000000000000
0,0000000000000000	0,0000000000000000	0	1,0000000000000000	0,000000000000000	0,00000000000000000
0,0000000000000000	0,0000000000000000	0	1,0000000000000000	0,000000000000000	0,00000000000000000
1,0000000000000000	0,0000000000000000	0	0,0000000000000000	0,000000000000000	0,00000000000000000
0,6153846153846154	0,1538461538461539	0	0,1538461538461539	0,000000000000000	0,07692307692307693
0,0000000000000000	0,0000000000000000	0	1,0000000000000000	0,000000000000000	0,00000000000000000
1,0000000000000000	0,0000000000000000	0	0,0000000000000000	0,000000000000000	0,00000000000000000
0,0000000000000000	0,0000000000000000	1	0,0000000000000000	0,000000000000000	0,00000000000000000
0,3333333333333333	0,6666666666666666	0	0,0000000000000000	0,000000000000000	0,00000000000000000
1,0000000000000000	0,0000000000000000	0	0,0000000000000000	0,000000000000000	0,00000000000000000
0,4000000000000000	0,6000000000000000	0	0,0000000000000000	0,000000000000000	0,00000000000000000
0,1666666666666667	0,1666666666666667	0	0,6666666666666666	0,000000000000000	0,00000000000000000
0,1250000000000000	0,8750000000000000	0	0,0000000000000000	0,000000000000000	0,00000000000000000
0,1000000000000000	0,2000000000000000	0	0,5000000000000000	0,000000000000000	0,20000000000000001
0,3846153846153846	0,0000000000000000	0	0,6153846153846154	0,000000000000000	0,00000000000000000
0,2500000000000000	0,0000000000000000	0	0,7500000000000000	0,000000000000000	0,00000000000000000
0,0833333333333333	0,9166666666666666	0	0,0000000000000000	0,000000000000000	0,00000000000000000
0,3333333333333333	0,3333333333333333	0	0,3333333333333333	0,000000000000000	0,00000000000000000
0,6666666666666666	0,0000000000000000	0	0,3333333333333333	0,000000000000000	0,00000000000000000
0,0000000000000000	0,0000000000000000	0	1,0000000000000000	0,000000000000000	0,00000000000000000
0,0000000000000000	0,0000000000000000	0	1,0000000000000000	0,000000000000000	0,00000000000000000
0,2857142857142857	0,7142857142857143	0	0,0000000000000000	0,000000000000000	0,00000000000000000
0,8333333333333334	0,0000000000000000	0	0,1666666666666667	0,000000000000000	0,00000000000000000
0,0000000000000000	0,0000000000000000	0	1,0000000000000000	0,000000000000000	0,00000000000000000
0,5000000000000000	0,0000000000000000	0	0,5000000000000000	0,000000000000000	0,00000000000000000
0,4000000000000000	0,0000000000000000	0	0,6000000000000000	0,000000000000000	0,00000000000000000
0,5000000000000000	0,5000000000000000	0	0,0000000000000000	0,000000000000000	0,00000000000000000
0,0000000000000000	0,0000000000000000	0	1,0000000000000000	0,000000000000000	0,00000000000000000
0,3333333333333333	0,0000000000000000	0	0,6666666666666666	0,000000000000000	0,00000000000000000
0,6666666666666666	0,0000000000000000	0	0,3333333333333333	0,000000000000000	0,00000000000000000
1,0000000000000000	0,0000000000000000	0	0,0000000000000000	0,000000000000000	0,00000000000000000
0,4000000000000000	0,0000000000000000	0	0,6000000000000000	0,000000000000000	0,00000000000000000
0,0000000000000000	0,0000000000000000	0	1,0000000000000000	0,000000000000000	0,00000000000000000
0,3333333333333333	0,3333333333333333	0	0,0000000000000000	0,000000000000000	0,33333333333333331
0,1935483870967742	0,8064516129032258	0	0,0000000000000000	0,000000000000000	0,00000000000000000
1,0000000000000000	0,0000000000000000	0	0,0000000000000000	0,000000000000000	0,00000000000000000
0,7500000000000000	0,1250000000000000	0	0,1250000000000000	0,000000000000000	0,00000000000000000
0,5000000000000000	0,0000000000000000	0	0,5000000000000000	0,000000000000000	0,00000000000000000
0,5000000000000000	0,0000000000000000	0	0,5000000000000000	0,000000000000000	0,00000000000000000
0,0000000000000000	1,0000000000000000	0	0,0000000000000000	0,000000000000000	0,00000000000000000
0,5454545454545454	0,0000000000000000	0	0,4545454545454545	0,000000000000000	0,00000000000000000
0,6000000000000000	0,2000000000000000	0	0,1000000000000000	0,000000000000000	0,10000000000000001
0,8000000000000000	0,0000000000000000	0	0,2000000000000000	0,000000000000000	0,00000000000000000
0,5000000000000000	0,1666666666666667	0	0,3333333333333333	0,000000000000000	0,00000000000000000
0,0000000000000000	0,0000000000000000	0	1,0000000000000000	0,000000000000000	0,00000000000000000
0,6250000000000000	0,0000000000000000	0	0,2500000000000000	0,000000000000000	0,12500000000000000
0,0000000000000000	0,5000000000000000	0	0,0000000000000000	0,000000000000000	0,50000000000000000
0,5000000000000000	0,0000000000000000	0	0,0000000000000000	0,000000000000000	0,50000000000000000
0,5000000000000000	0,0000000000000000	0	0,5000000000000000	0,000000000000000	0,00000000000000000
0,0000000000000000	0,0000000000000000	0	1,0000000000000000	0,000000000000000	0,00000000000000000
0,2500000000000000	0,5000000000000000	0	0,2500000000000000	0,000000000000000	0,00000000000000000
0,5000000000000000	0,5000000000000000	0	0,0000000000000000	0,000000000000000	0,00000000000000000
0,0000000000000000	0,5000000000000000	0	0,0000000000000000	0,000000000000000	0,50000000000000000
0,0000000000000000	0,5000000000000000	0	0,0000000000000000	0,000000000000000	0,50000000000000000
1,0000000000000000	0,0000000000000000	0	0,0000000000000000	0,000000000000000	0,00000000000000000
0,3333333333333333	0,0555555555555556	0	0,6111111111111112	0,000000000000000	0,00000000000000000
0,5000000000000000	0,0000000000000000	0	0,5000000000000000	0,000000000000000	0,00000000000000000
0,0833333333333333	0,0000000000000000	0	0,9166666666666666	0,000000000000000	0,00000000000000000
0,5714285714285714	0,0000000000000000	0	0,4285714285714285	0,000000000000000	0,00000000000000000
0,0833333333333333	0,0000000000000000	0	0,9166666666666666	0,000000000000000	0,00000000000000000
0,0000000000000000	0,0000000000000000	0	1,0000000000000000	0,000000000000000	0,00000000000000000
0,5000000000000000	0,5000000000000000	0	0,0000000000000000	0,000000000000000	0,00000000000000000
0,5000000000000000	0,5000000000000000	0	0,0000000000000000	0,000000000000000	0,00000000000000000
0,0000000000000000	1,0000000000000000	0	0,0000000000000000	0,000000000000000	0,00000000000000000
0,3333333333333333	0,6666666666666666	0	0,0000000000000000	0,000000000000000	0,00000000000000000
1,0000000000000000	0,0000000000000000	0	0,0000000000000000	0,000000000000000	0,00000000000000000
0,0000000000000000	0,0000000000000000	0	1,0000000000000000	0,000000000000000	0,00000000000000000
0,1428571428571428	0,1428571428571428	0	0,7142857142857143	0,000000000000000	0,00000000000000000
1,0000000000000000	0,0000000000000000	0	0,0000000000000000	0,000000000000000	0,00000000000000000
0,3333333333333333	0,6666666666666666	0	0,0000000000000000	0,000000000000000	0,00000000000000000
0,0714285714285714	0,6428571428571429	0	0,0714285714285714	0,000000000000000	0,21428571428571427
0,3333333333333333	0,5000000000000000	0	0,0000000000000000	0,000000000000000	0,16666666666666666
0,0000000000000000	1,0000000000000000	0	0,0000000000000000	0,000000000000000	0,00000000000000000
1,0000000000000000	0,0000000000000000	0	0,0000000000000000	0,000000000000000	0,00000000000000000
0,4666666666666667	0,5333333333333333	0	0,0000000000000000	0,000000000000000	0,00000000000000000
0,5000000000000000	0,5000000000000000	0	0,0000000000000000	0,000000000000000	0,00000000000000000
0,2500000000000000	0,0000000000000000	0	0,7500000000000000	0,000000000000000	0,00000000000000000
0,0000000000000000	0,2222222222222222	0	0,7777777777777778	0,000000000000000	0,00000000000000000
0,1666666666666667	0,6666666666666666	0	0,1666666666666667	0,000000000000000	0,00000000000000000
1,0000000000000000	0,0000000000000000	0	0,0000000000000000	0,000000000000000	0,00000000000000000
0,0000000000000000	1,0000000000000000	0	0,0000000000000000	0,000000000000000	0,00000000000000000
0,0000000000000000	0,0000000000000000	0	1,0000000000000000	0,000000000000000	0,00000000000000000
0,4375000000000000	0,0625000000000000	0	0,5000000000000000	0,000000000000000	0,00000000000000000
0,6666666666666666	0,0000000000000000	0	0,0000000000000000	0,000000000000000	0,33333333333333331
0,0000000000000000	0,0000000000000000	0	1,0000000000000000	0,000000000000000	0,00000000000000000
0,0000000000000000	0,0000000000000000	0	0,0000000000000000	0,000000000000000	1,00000000000000000
0,0000000000000000	0,0000000000000000	0	0,0000000000000000	0,000000000000000	1,00000000000000000
0,0000000000000000	1,0000000000000000	0	0,0000000000000000	0,000000000000000	0,00000000000000000
1,0000000000000000	0,0000000000000000	0	0,0000000000000000	0,000000000000000	0,00000000000000000
0,1428571428571428	0,2857142857142857	0	0,5714285714285714	0,000000000000000	0,00000000000000000
0,5000000000000000	0,2142857142857143	0	0,2142857142857143	0,000000000000000	0,07142857142857142
0,6000000000000000	0,0000000000000000	0	0,4000000000000000	0,000000000000000	0,00000000000000000
0,4545454545454545	0,0000000000000000	0	0,5454545454545454	0,000000000000000	0,00000000000000000
0,3333333333333333	0,3333333333333333	0	0,0000000000000000	0,000000000000000	0,33333333333333331
0,2857142857142857	0,1428571428571428	0	0,5714285714285714	0,000000000000000	0,00000000000000000
0,3333333333333333	0,0000000000000000	0	0,6666666666666666	0,000000000000000	0,00000000000000000
0,5714285714285714	0,2857142857142857	0	0,1428571428571428	0,000000000000000	0,00000000000000000
0,2500000000000000	0,0000000000000000	0	0,7500000000000000	0,000000000000000	0,00000000000000000
0,1666666666666667	0,6666666666666666	0	0,1666666666666667	0,000000000000000	0,00000000000000000
0,0000000000000000	0,6666666666666666	0	0,3333333333333333	0,000000000000000	0,00000000000000000
0,5000000000000000	0,0000000000000000	0	0,5000000000000000	0,000000000000000	0,00000000000000000
0,8571428571428571	0,1428571428571428	0	0,0000000000000000	0,000000000000000	0,00000000000000000
0,5000000000000000	0,5000000000000000	0	0,0000000000000000	0,000000000000000	0,00000000000000000
0,0000000000000000	0,0000000000000000	0	1,0000000000000000	0,000000000000000	0,00000000000000000
0,0000000000000000	1,0000000000000000	0	0,0000000000000000	0,000000000000000	0,00000000000000000
0,2000000000000000	0,0000000000000000	0	0,8000000000000000	0,000000000000000	0,00000000000000000
1,0000000000000000	0,0000000000000000	0	0,0000000000000000	0,000000000000000	0,00000000000000000
0,2500000000000000	0,0000000000000000	0	0,7500000000000000	0,000000000000000	0,00000000000000000
1,0000000000000000	0,0000000000000000	0	0,0000000000000000	0,000000000000000	0,00000000000000000
1,0000000000000000	0,0000000000000000	0	0,0000000000000000	0,000000000000000	0,00000000000000000
0,0000000000000000	0,0000000000000000	0	1,0000000000000000	0,000000000000000	0,00000000000000000
0,0000000000000000	0,0000000000000000	0	0,3333333333333333	0,000000000000000	0,66666666666666663
1,0000000000000000	0,0000000000000000	0	0,0000000000000000	0,000000000000000	0,00000000000000000
0,0000000000000000	0,0000000000000000	1	0,0000000000000000	0,000000000000000	0,00000000000000000
0,0000000000000000	1,0000000000000000	0	0,0000000000000000	0,000000000000000	0,00000000000000000
1,0000000000000000	0,0000000000000000	0	0,0000000000000000	0,000000000000000	0,00000000000000000
0,0000000000000000	0,0000000000000000	0	1,0000000000000000	0,000000000000000	0,00000000000000000
0,0000000000000000	0,0000000000000000	0	1,0000000000000000	0,000000000000000	0,00000000000000000
0,4000000000000000	0,4000000000000000	0	0,2000000000000000	0,000000000000000	0,00000000000000000
1,0000000000000000	0,0000000000000000	0	0,0000000000000000	0,000000000000000	0,00000000000000000
1,0000000000000000	0,0000000000000000	0	0,0000000000000000	0,000000000000000	0,00000000000000000
0,3333333333333333	0,6666666666666666	0	0,0000000000000000	0,000000000000000	0,00000000000000000
0,5000000000000000	0,0000000000000000	0	0,5000000000000000	0,000000000000000	0,00000000000000000
0,3333333333333333	0,0000000000000000	0	0,6666666666666666	0,000000000000000	0,00000000000000000
0,5000000000000000	0,0000000000000000	0	0,5000000000000000	0,000000000000000	0,00000000000000000
1,0000000000000000	0,0000000000000000	0	0,0000000000000000	0,000000000000000	0,00000000000000000
1,0000000000000000	0,0000000000000000	0	0,0000000000000000	0,000000000000000	0,00000000000000000
0,5000000000000000	0,0000000000000000	0	0,5000000000000000	0,000000000000000	0,00000000000000000
1,0000000000000000	0,0000000000000000	0	0,0000000000000000	0,000000000000000	0,00000000000000000
0,0000000000000000	0,0000000000000000	0	1,0000000000000000	0,000000000000000	0,00000000000000000
1,0000000000000000	0,0000000000000000	0	0,0000000000000000	0,000000000000000	0,00000000000000000
0,0000000000000000	0,0000000000000000	0	0,0000000000000000	0,000000000000000	1,00000000000000000
0,5000000000000000	0,0000000000000000	0	0,0000000000000000	0,000000000000000	0,50000000000000000
0,0000000000000000	0,0000000000000000	0	1,0000000000000000	0,000000000000000	0,00000000000000000
0,0000000000000000	0,0000000000000000	0	1,0000000000000000	0,000000000000000	0,00000000000000000
0,2500000000000000	0,7500000000000000	0	0,0000000000000000	0,000000000000000	0,00000000000000000
0,6666666666666666	0,0000000000000000	0	0,3333333333333333	0,000000000000000	0,00000000000000000
0,0000000000000000	0,0000000000000000	0	1,0000000000000000	0,000000000000000	0,00000000000000000
0,0000000000000000	0,0000000000000000	0	1,0000000000000000	0,000000000000000	0,00000000000000000
0,0000000000000000	0,2500000000000000	0	0,7500000000000000	0,000000000000000	0,00000000000000000
1,0000000000000000	0,0000000000000000	0	0,0000000000000000	0,000000000000000	0,00000000000000000
0,0000000000000000	0,0000000000000000	0	1,0000000000000000	0,000000000000000	0,00000000000000000
0,5555555555555556	0,4444444444444444	0	0,0000000000000000	0,000000000000000	0,00000000000000000
0,4000000000000000	0,2000000000000000	0	0,4000000000000000	0,000000000000000	0,00000000000000000
0,7500000000000000	0,2500000000000000	0	0,0000000000000000	0,000000000000000	0,00000000000000000
0,0000000000000000	0,0000000000000000	0	1,0000000000000000	0,000000000000000	0,00000000000000000
0,2500000000000000	0,7500000000000000	0	0,0000000000000000	0,000000000000000	0,00000000000000000
1,0000000000000000	0,0000000000000000	0	0,0000000000000000	0,000000000000000	0,00000000000000000
0,0000000000000000	0,0000000000000000	0	1,0000000000000000	0,000000000000000	0,00000000000000000
0,0000000000000000	0,0000000000000000	0	1,0000000000000000	0,000000000000000	0,00000000000000000
0,7500000000000000	0,0000000000000000	0	0,2500000000000000	0,000000000000000	0,00000000000000000
0,2857142857142857	0,7142857142857143	0	0,0000000000000000	0,000000000000000	0,00000000000000000
0,0000000000000000	0,0000000000000000	0	0,0000000000000000	0,000000000000000	1,00000000000000000
0,0000000000000000	1,0000000000000000	0	0,0000000000000000	0,000000000000000	0,00000000000000000
0,5000000000000000	0,5000000000000000	0	0,0000000000000000	0,000000000000000	0,00000000000000000
0,2500000000000000	0,5000000000000000	0	0,2500000000000000	0,000000000000000	0,00000000000000000
0,5000000000000000	0,5000000000000000	0	0,0000000000000000	0,000000000000000	0,00000000000000000
0,0000000000000000	1,0000000000000000	0	0,0000000000000000	0,000000000000000	0,00000000000000000
0,0000000000000000	1,0000000000000000	0	0,0000000000000000	0,000000000000000	0,00000000000000000
0,3333333333333333	0,0000000000000000	0	0,6666666666666666	0,000000000000000	0,00000000000000000
0,0000000000000000	1,0000000000000000	0	0,0000000000000000	0,000000000000000	0,00000000000000000
0,0000000000000000	0,0000000000000000	0	1,0000000000000000	0,000000000000000	0,00000000000000000
0,5000000000000000	0,0000000000000000	0	0,5000000000000000	0,000000000000000	0,00000000000000000
0,0000000000000000	1,0000000000000000	0	0,0000000000000000	0,000000000000000	0,00000000000000000
1,0000000000000000	0,0000000000000000	0	0,0000000000000000	0,000000000000000	0,00000000000000000
0,3333333333333333	0,0000000000000000	0	0,6666666666666666	0,000000000000000	0,00000000000000000
0,2500000000000000	0,7500000000000000	0	0,0000000000000000	0,000000000000000	0,00000000000000000
0,2000000000000000	0,4000000000000000	0	0,4000000000000000	0,000000000000000	0,00000000000000000
0,0000000000000000	0,0000000000000000	0	1,0000000000000000	0,000000000000000	0,00000000000000000
0,0000000000000000	0,0000000000000000	0	1,0000000000000000	0,000000000000000	0,00000000000000000
1,0000000000000000	0,0000000000000000	0	0,0000000000000000	0,000000000000000	0,00000000000000000
0,5000000000000000	0,0000000000000000	0	0,5000000000000000	0,000000000000000	0,00000000000000000
0,0000000000000000	0,0000000000000000	0	1,0000000000000000	0,000000000000000	0,00000000000000000
0,0000000000000000	0,0000000000000000	0	1,0000000000000000	0,000000000000000	0,00000000000000000
0,0000000000000000	0,0000000000000000	0	1,0000000000000000	0,000000000000000	0,00000000000000000
0,2500000000000000	0,7500000000000000	0	0,0000000000000000	0,000000000000000	0,00000000000000000
0,0000000000000000	0,0000000000000000	1	0,0000000000000000	0,000000000000000	0,00000000000000000
0,0000000000000000	0,0000000000000000	0	0,0000000000000000	0,000000000000000	1,00000000000000000
1,0000000000000000	0,0000000000000000	0	0,0000000000000000	0,000000000000000	0,00000000000000000
0,0000000000000000	0,0000000000000000	0	1,0000000000000000	0,000000000000000	0,00000000000000000
0,0000000000000000	0,0000000000000000	0	1,0000000000000000	0,000000000000000	0,00000000000000000
0,3333333333333333	0,3333333333333333	0	0,3333333333333333	0,000000000000000	0,00000000000000000
0,0000000000000000	1,0000000000000000	0	0,0000000000000000	0,000000000000000	0,00000000000000000
1,0000000000000000	0,0000000000000000	0	0,0000000000000000	0,000000000000000	0,00000000000000000
0,0000000000000000	0,0000000000000000	0	1,0000000000000000	0,000000000000000	0,00000000000000000
0,0000000000000000	0,0000000000000000	0	1,0000000000000000	0,000000000000000	0,00000000000000000
0,0000000000000000	0,0000000000000000	0	1,0000000000000000	0,000000000000000	0,00000000000000000
0,0000000000000000	0,0000000000000000	0	0,0000000000000000	0,000000000000000	1,00000000000000000
0,4000000000000000	0,0000000000000000	0	0,6000000000000000	0,000000000000000	0,00000000000000000
0,5000000000000000	0,0000000000000000	0	0,5000000000000000	0,000000000000000	0,00000000000000000
0,5000000000000000	0,5000000000000000	0	0,0000000000000000	0,000000000000000	0,00000000000000000
0,0000000000000000	0,5000000000000000	0	0,0000000000000000	0,000000000000000	0,50000000000000000
0,5000000000000000	0,0000000000000000	0	0,5000000000000000	0,000000000000000	0,00000000000000000
0,0000000000000000	0,0000000000000000	0	1,0000000000000000	0,000000000000000	0,00000000000000000
0,0000000000000000	0,0000000000000000	0	1,0000000000000000	0,000000000000000	0,00000000000000000
0,0000000000000000	0,0000000000000000	0	1,0000000000000000	0,000000000000000	0,00000000000000000
0,0000000000000000	0,0000000000000000	0	1,0000000000000000	0,000000000000000	0,00000000000000000
0,5000000000000000	0,0000000000000000	0	0,5000000000000000	0,000000000000000	0,00000000000000000
0,0000000000000000	0,6666666666666666	0	0,3333333333333333	0,000000000000000	0,00000000000000000
0,3333333333333333	0,0000000000000000	0	0,6666666666666666	0,000000000000000	0,00000000000000000
0,0000000000000000	1,0000000000000000	0	0,0000000000000000	0,000000000000000	0,00000000000000000
0,3333333333333333	0,6666666666666666	0	0,0000000000000000	0,000000000000000	0,00000000000000000
0,0000000000000000	1,0000000000000000	0	0,0000000000000000	0,000000000000000	0,00000000000000000
0,0000000000000000	0,0000000000000000	0	1,0000000000000000	0,000000000000000	0,00000000000000000
0,1666666666666667	0,0000000000000000	0	0,8333333333333334	0,000000000000000	0,00000000000000000
0,0000000000000000	0,0000000000000000	0	1,0000000000000000	0,000000000000000	0,00000000000000000
0,3333333333333333	0,0000000000000000	0	0,6666666666666666	0,000000000000000	0,00000000000000000
0,2500000000000000	0,0000000000000000	0	0,7500000000000000	0,000000000000000	0,00000000000000000
0,0000000000000000	0,0000000000000000	0	1,0000000000000000	0,000000000000000	0,00000000000000000
1,0000000000000000	0,0000000000000000	0	0,0000000000000000	0,000000000000000	0,00000000000000000
0,1250000000000000	0,1250000000000000	0	0,7500000000000000	0,000000000000000	0,00000000000000000
0,0000000000000000	1,0000000000000000	0	0,0000000000000000	0,000000000000000	0,00000000000000000
0,0000000000000000	0,3333333333333333	0	0,6666666666666666	0,000000000000000	0,00000000000000000
1,0000000000000000	0,0000000000000000	0	0,0000000000000000	0,000000000000000	0,00000000000000000
0,0000000000000000	0,0000000000000000	0	1,0000000000000000	0,000000000000000	0,00000000000000000
0,0000000000000000	1,0000000000000000	0	0,0000000000000000	0,000000000000000	0,00000000000000000
0,5000000000000000	0,0000000000000000	0	0,5000000000000000	0,000000000000000	0,00000000000000000
0,0000000000000000	1,0000000000000000	0	0,0000000000000000	0,000000000000000	0,00000000000000000
0,0000000000000000	0,0000000000000000	0	1,0000000000000000	0,000000000000000	0,00000000000000000
0,3333333333333333	0,6666666666666666	0	0,0000000000000000	0,000000000000000	0,00000000000000000
1,0000000000000000	0,0000000000000000	0	0,0000000000000000	0,000000000000000	0,00000000000000000
0,1333333333333333	0,0000000000000000	0	0,8666666666666667	0,000000000000000	0,00000000000000000
0,3333333333333333	0,1666666666666667	0	0,5000000000000000	0,000000000000000	0,00000000000000000
0,0000000000000000	0,6666666666666666	0	0,3333333333333333	0,000000000000000	0,00000000000000000
0,0000000000000000	1,0000000000000000	0	0,0000000000000000	0,000000000000000	0,00000000000000000
0,0000000000000000	1,0000000000000000	0	0,0000000000000000	0,000000000000000	0,00000000000000000
0,0000000000000000	0,5000000000000000	0	0,5000000000000000	0,000000000000000	0,00000000000000000
0,0000000000000000	1,0000000000000000	0	0,0000000000000000	0,000000000000000	0,00000000000000000
0,1250000000000000	0,8750000000000000	0	0,0000000000000000	0,000000000000000	0,00000000000000000
0,0000000000000000	0,0000000000000000	0	1,0000000000000000	0,000000000000000	0,00000000000000000
0,0000000000000000	0,0000000000000000	0	1,0000000000000000	0,000000000000000	0,00000000000000000
0,0000000000000000	0,0000000000000000	0	1,0000000000000000	0,000000000000000	0,00000000000000000
0,8750000000000000	0,1250000000000000	0	0,0000000000000000	0,000000000000000	0,00000000000000000
0,0000000000000000	0,0000000000000000	0	1,0000000000000000	0,000000000000000	0,00000000000000000
1,0000000000000000	0,0000000000000000	0	0,0000000000000000	0,000000000000000	0,00000000000000000
0,0000000000000000	1,0000000000000000	0	0,0000000000000000	0,000000000000000	0,00000000000000000
0,7500000000000000	0,0000000000000000	0	0,2500000000000000	0,000000000000000	0,00000000000000000
0,0000000000000000	1,0000000000000000	0	0,0000000000000000	0,000000000000000	0,00000000000000000
0,2500000000000000	0,0000000000000000	0	0,7500000000000000	0,000000000000000	0,00000000000000000
0,0000000000000000	0,0000000000000000	0	1,0000000000000000	0,000000000000000	0,00000000000000000
0,0000000000000000	0,0000000000000000	0	1,0000000000000000	0,000000000000000	0,00000000000000000
0,0000000000000000	0,0000000000000000	0	1,0000000000000000	0,000000000000000	0,00000000000000000
0,0000000000000000	0,0000000000000000	0	0,5000000000000000	0,000000000000000	0,50000000000000000
0,0000000000000000	0,7777777777777778	0	0,2222222222222222	0,000000000000000	0,00000000000000000
1,0000000000000000	0,0000000000000000	0	0,0000000000000000	0,000000000000000	0,00000000000000000
[truncated: 361 more rows]

## Sheet: b_astro
x
5
6
6
14
22
23
27
28
50
25
22
12
6
24
63
35
34
46
13
22
66
44
63
44
44
76
50
77
76
63
33
84
30
73
84
24
9
4
202
206
209
211
224
228
236
237
240
228
224
253
256
258
260
268
269
280
283
270
283
293
296
237
299
304
224
311
239
224
323
223
328
330
289
333
237
206
341
333
269
248
345
346
347
282
355
358
329
219
361
364
367
304
373
375
225
382
323
333
391
392
393
395
350
310
401
402
400
350
399
343
352
419
296
424
398
425
237
253
291
237
256
214
435
339
288
395
446
313
350
300
452
235
456
228
350
462
309
256
235
468
469
358
328
471
290
258
422
237
424
222
472
223
475
237
428
477
462
350
427
347
468
206
344
224
391
399
306
395
485
366
457
489
221
364
469
211
426
219
338
488
229
212
408
489
237
338
243
418
282
498
224
462
477
426
455
341
233
329
457
470
507
212
507
221
334
208
512
345
430
496
489
419
364
219
234
338
415
457
523
352
399
329
237
364
269
528
299
290
457
352
269
435
415
237
415
392
526
282
459
512
228
463
458
228
256
237
211
507
475
366
458
209
539
367
781
783
793
802
803
810
819
829
830
834
835
836
838
843
846
852
855
819
857
856
824
860
862
864
866
869
870
853
873
877
862
880
886
818
891
894
896
898
902
903
871
783
906
880
812
901
906
871
911
903
912
797
913
903
914
914
917
920
782
925
862
897
935
937
856
831
938
939
843
911
947
862
951
954
956
957
960
907
802
861
835
940
856
966
815
846
970
972
913
975
947
982
983
907
898
966
988
815
834
800
990
805
824
996
948
923
963
964
862
838
819
819
798
964
982
894
998
911
1008
1009
1010
853
838
1016
988
896
982
1009
814
1005
807
905
1018
980
880
978
1019
1020
1021
1022
860
877
848
1011
971
815
934
886
1028
835
795
813
983
886
965
815
945
793
819
1003
914
971
1036
844
988
982
978
1013
949
834
846
921
1017
870
958
946
889
798
883
900
917
793
991
923
853
964
1044
783
787
1045
948
860
836
1047
793
834
990
889
818
838
970
1258
1266
1271
1274
1275
1278
1279
1283
1293
1294
1299
1302
1303
1306
1309
1293
1315
1318
1293
1321
1321
1322
1323
1324
1277
1336
1338
1342
1343
1268
1345
1347
1356
1358
1359
1360
1363
1366
1371
1374
1340
1375
1350
1382
1327
1388
1390
1374
1355
1397
1398
1401
1402
1403
1410
1411
1417
1418
1268
1354
1258
1420
1345
1422
1424
1425
1426
1428
1431
1433
1436
1420
1438
1440
1384
1268
1431
1445
1448
1450
1451
1452
1403
1457
1458
1460
1461
1463
1464
1428
1325
1389
1467
1468
1345
1471
1472
1473
1474
1475
1302
1477
1479
1481
1483
1460
1486
1487
1431
1274
1489
1490
1467
1492
1265
1495
1496
1386
1498
1394
1471
1303
1501
1348
1502
1503
1504
1359
1507
1331
1296
1363
1510
1512
1514
1516
1431
1486
1517
1302
1360
1423
1522
1523
1386
1366
1531
1501
1533
1534
1283
1410
1439
1538
1522
1342
1313
1500
1542
1547
1309
1422
1548
1549
1472
1552
1556
1288
1561
1452
1532
1489
1296
1324
1374
1563
1564
1488
1431
1555
1270
1322
1256
1506
1471
1386
1474
1289
1293
1570
1438
1573
1576
1440
1500
1528
1528
1581
1583
1457
1521
1312
1382
1472
1591
1309
1592
1512
1268
1357
1260
1345
1595
1391
1546
1563
1600
1399
1361
1415
1604
1605
1338
1366
1414
1609
1528
1610
1389
1382
1440
1571
1346
1614
1618
1354
1371
1620
1624
1384
1627
1568
1448
1428
1268
1431
1296
1573
1492
1506
1623
1442
1411
1483
1633
1345
1627
1566
1614
1311
1634
1636
1639
1417
1422
1642
1412
1643
1391
1393
1451
1516
1482
1521
1554
1271
1645
1510
1647
1431
1599
1383
1610
1403
1409
1438
1461
1284
1452
1345
1503
1446
1322
1649
1650
1447
1654
1619
1655
1656
1412
1322
1660
1661
1471
1662
1319
1266
1663
1622
1302
1266
1666
1343
1663
1320
1448
1376
1667
1354
1488
1303
1256
1309
1575
1603
1669
1407
1425
1388
1490
1283
1361
1594
1375
1673
1590
1537
1577
1471
1403
1350
1474
1492
1610
1477
1345
1660
1487
1594
1654
1418
1674
1542
1675
1594
1322
1677
1678
1322
1609
1556
1581
1348
1393
1418
1372
91
17
39
99
106
108
110
113
117
100
108
122
17
113
126
91
131
100
133
91
127
122
17
125
124
148
149
113
103
148
104
153
131
108
103
105
100
125
104
158
113
108
99
113
145
99
162
149
123
164
104
124
145
138
166
148
166
157
159
158
136
111
35
124
131
159
143
123
114
149
97
164
100
123
122
91
166
123
123
139
129
106
108
167
132
543
454
547
554
557
559
341
541
563
441
441
566
568
569
540
537
543
543
558
547
576
577
576
207
562
441
584
412
580
412
586
588
506
432
562
432
331
563
551
594
572
576
580
598
562
601
602
603
441
412
604
606
599
506
607
608
606
331
559
559
562
546
576
613
441
615
341
557
540
620
584
341
331
562
576
543
622
554
576
580
576
341
557
432
441
557
534
572
625
626
564
599
543
341
554
506
543
576
498
341
576
593
557
546
634
311
576
637
587
544
576
506
559
638
636
640
586
331
641
498
506
584
540
642
331
606
580
626
341
543
591
644
645
606
557
569
587
441
648
412
613
441
569
279
586
651
551
580
341
341
586
569
311
597
341
432
541
576
604
542
584
613
552
655
412
341
569
498
599
552
432
432
613
606
330
331
578
550
655
627
659
557
546
661
662
615
590
569
601
432
591
562
668
582
551
559
557
576
661
576
576
562
331
554
543
269
641
559
557
412
498
591
642
594
613
341
432
601
635
432
678
679
681
341
341
557
341
562
580
341
341
586
279
671
620
547
580
588
562
412
600
579
686
687
688
540
412
559
559
341
412
546
576
569
402
541
602
587
572
566
681
441
627
562
627
562
599
626
341
432
662
540
695
696
552
584
341
311
568
530
578
582
578
562
634
543
606
331
576
613
666
341
544
608
601
598
544
598
569
678
584
642
686
598
579
568
557
696
559
576
553
572
559
620
576
540
639
559
441
506
412
341
412
341
599
634
662
278
691
541
543
560
546
582
311
564
540
279
482
512
540
469
656
688
441
675
341
597
610
432
341
432
331
639
341
587
572
613
432
562
450
341
564
687
662
681
668
584
618
583
641
540
627
562
654
567
658
412
576
506
341
577
562
640
311
576
576
687
577
580
682
601
1195
1197
1199
1202
1207
1209
1210
1213
1222
1216
1194
1190
1221
1202
1199
1191
1234
1201
1233
1218
1220
1211
1190
1210
1202
793
1191
1195
1221
1232
1225
1213
1018
1248
1199
1221
1221
1202
1209
1212
1248
1232
1241
1250
1199
979
1209
1207
1189
1207
1221
1253
1211
1387
1684
1685
1691
1695
1593
1703
1706
1708
1713
1716
1642
1720
1652
1708
1593
1593
1572
1727
1729
1730
1733
1531
1735
1737
1642
1687
1583
1742
1572
1744
1572
1748
1749
1751
1747
1758
1759
1761
1751
1764
1765
1766
1692
1695
1725
1769
1572
1772
1776
1721
1777
1713
1779
1780
1781
1783
1785
1692
1788
1729
1687
1790
1519
1791
1792
1701
1795
1796
1798
1802
1791
1805
1745
1806
1809
1810
1710
1789
1676
1727
1688
1796
1789
1713
1784
1816
1687
1817
1747
1819
1517
1789
1820
1724
1701
1716
1704
1823
1803
1824
1813
1720
1826
1687
1676
1711
1701
1828
1588
1692
1593
1743
1810
1747
1830
1831
1759
1729
1834
1722
1795
1751
1796
1759
1692
1843
1844
1845
1846
1572
1744
1848
1850
1392
1851
1593
1828
1583
1852
1725
1708
1744
1729
1769
1853
1845
1780
1758
1820
1686
1722
1682
1856
1857
1708
1754
1743
1828
1642
1496
1784
1861
1862
1837
1863
1864
1676
1789
1867
1701
1733
1870
1759
1701
1747
1819
1724
1707
1784
1701
1593
1847
1716
1572
1873
1874
1875
1845
1878
1720
1593
1879
1847
1880
1881
1687
1837
1686
1747
1882
1873
1883
1814
1692
1730
1820
1885
1692
1764
1687
1713
1720
1862
1810
1676
1817
1870
1891
1722
1738
1747
1642
1800
1724
1800
1885
1838
1890
1679
1761
1887
1829
1798
1895
1593
1540
1692
1897
1720
1785
1739
1864
1758
1901
1861
1797
1902
1771
1392
1905
1851
1537
1744
1754
1738
1593
1729
1829
1861
1722
1747
1897
1642
1909
1797
1902
1777
1747
1708
1720
1549
1798
1519
1701
1791
1642
1754
1809
1772
1493
1724
1906
1777
1917
1810
1733
1877
1862
1780
1676
1919
1856
1767
1898
1726
1744
1921
1593
1828
1593
1692
1751
1572
1729
1680
1863
1572
1919
1572
1895
1722
1849
1843
1726
1786
1845
1593
1739
1708
1704
1789
1759
1843
1583
1876
1754
1692
1676
1747
1704
1925
1747
1701
1682
1724
1899
1710
1725
1911
1845
1800
1729
1796
1838
1784
1856
1754
1899
1898
1755
1933
1751
1797
1747
1826
1810
1739
1642
1796
1825
1822
1829
1735
1732
1593
1820
1897
1910
1936
1701
1728
1810
1708
1851
1709
1813
1938
1930
1847
1747
1724
1867
1837
1800
1834
1572
1834
1769
1795
1685
1733
1593
1846
1829
1795
1744
1708
1800
1856
1883
1786
1747
1781
1588
1867
1676
1676
1717
1943
1895
1504
1758
1745
1707
1593
1633
1692
1583
1725
1823
1744
1786
1780
1849
1763
1874
1820
1738
1330
1496
1829
1748
1906
1880
1676
1847
1742
1882
1820
1744
1861
1945
1851
1727
1947
1790
1680
1642
1864
1920
1696
1857
1793
1867
1691
1496
1837
1777
1751
1837
1735
1776
1701
1687
1777
1899
1706
1837
1770
1701
1803
1845
1796
1676
1747
1747
1642
1813
1811
1797
1833
1572
1895
1875
1724
1837
1726
1642
1905
1847
1704
1791
1795
1751
1744
1789
1891
1944
1793
1829
1747
1747
1919
1905
1722
1583
1691
1845
1583
1795
1701
1772
1938
1744
1759
1708
1676
1496
1769
1856
1496
1722
1897
1856
1572
1914
1747
1726
1593
1846
1758
1642
1897
1881
1387
1688
1829
1773
1704
1855
1747
1925
1791
1593
1713
1820
1728
1773
1926
1572
1895
1791
1945
1703
1759
1769
1765
1713
1688
1642
1696
1786
1933
1875
1902
1768
1687
1895
1593
1713
1952
1572
1669
1688
1708
1860
1922
1692
1733
1813
1751
1726
1748
1745
1713
1593
1759
172
186
186
187
77
191
178
191
172
187
23
90
483
709
712
716
525
724
734
357
711
752
730
205
712
755
758
747
743
709
219
357
760
724
737
702
743
357
519
761
766
467
708
411
524
1051
1053
1064
1063
1081
1082
1086
1064
901
1022
1107
1082
1074
1125
[truncated: 444 more rows]

## Sheet: b_immune
x
1
1
1
1
2
1
2
1
1
1
1
1
2
2
1
1
1
1
1
1
1
1
1
1
2
2
2
1
1
1
1
1
1
1
1
2
1
1
2
1
1
2
2
1
1
1
2
1
1
1
1
1
1
1
1
1
1
1
1
2
1
1
1
15
1
2
1
1
1
2
1
1
1
1
2
16
1
2
1
2
2
1
2
1
1
18
1
1
2
2
1
2
1
1
2
2
1
1
1
1
2
2
1
1
1
1
2
1
2
1
29
1
2
1
1
1
1
1
16
2
31
1
1
1
1
1
1
2
1
2
1
1
36
2
2
2
1
1
1
1
1
41
1
1
1
1
1
1
1
1
1
2
1
1
31
1
1
1
1
1
1
1
1
1
1
29
1
2
1
1
2
2
1
1
1
1
1
1
1
1
1
2
1
2
1
2
2
1
1
2
1
1
1
1
1
1
2
1
1
1
2
1
1
1
1
2
2
2
1
1
16
2
2
1
1
1
2
1
1
1
1
1
1
1
1
1
1
1
2
1
2
2
1
1
1
2
1
1
1
1
2
1
2
1
2
1
15
2
2
1
1
1
2
1
2
2
1
1
1
1
1
1
15
1
1
2
1
2
1
1
1
2
1
1
1
2
1
1
1
1
2
1
2
1
1
1
1
1
1
1
1
2
1
1
1
1
1
1
1
1
29
1
1
1
1
2
1
1
1
1
2
1
31
15
2
1
1
1
1
2
1
1
2
2
1
1
1
2
1
1
1
1
1
1
1
1
1
1
1
1
1
1
1
1
1
1
1
1
2
1
1
1
1
1
1
1
2
2
1
1
2
2
1
1
2
1
2
1
1
1
2
1
1
1
2
1
1
1
31
1
2
2
1
15
1
41
1
1
2
1
1
1
1
1
1
1
1
1
1
2
71
1
2
1
1
1
1
1
2
1
1
1
1
2
1
1
1
2
1
1
1
1
1
1
1
1
16
2
1
1
1
1
1
1
1
2
1
1
1
1
1
1
1
1
2
1
1
1
1
1
1
1
2
1
1
2
1
1
2
1
1
1
1
1
1
1
2
1
2
1
1
2
2
1
2
1
1
1
1
1
1
1
1
1
1
1
1
1
1
1
1
1
1
1
2
1
2
2
1
2
1
1
2
1
1
1
1
1
1
16
1
2
1
1
1
1
1
1
1
1
1
1
1
1
1
1
2
1
1
2
36
1
2
2
1
1
1
1
1
2
2
1
2
2
2
1
2
1
1
1
1
1
2
2
2
2
1
2
1
1
1
2
2
1
1
1
1
1
1
1
1
2
1
2
1
1
2
1
1
85
1
1
2
1
1
2
1
29
2
1
1
2
1
1
1
1
1
1
2
1
1
2
1
1
1
1
1
1
1
1
1
2
1
1
1
1
41
1
1
1
1
1
2
1
1
1
1
1
1
1
1
1
1
1
1
1
1
1
1
2
2
1
2
1
1
88
1
1
1
1
1
1
2
1
2
1
1
1
2
1
1
2
2
1
1
1
2
1
1
1
16
1
1
1
1
1
85
16
2
1
1
1
15
1
1
1
1
1
1
1
1
1
1
2
2
1
1
2
2
1
1
1
1
2
227
227
261
261
292
301
292
322
261
376
292
230
322
227
230
261
261
227
322
376
292
449
449
261
376
261
376
230
227
227
322
227
230
376
230
376
230
292
376
505
227
376
376
515
376
261
376
230
292
261
292
261
505
322
376
533
227
449
376
301
376
292
515
780
780
784
785
780
786
780
789
780
791
789
792
794
784
785
789
794
794
789
799
786
801
786
794
789
792
789
808
801
811
808
794
786
784
801
811
784
792
784
780
799
808
784
789
780
789
791
820
792
786
808
801
822
794
801
789
784
820
789
799
799
785
820
789
792
789
786
785
789
789
780
794
789
785
789
794
791
808
789
794
785
791
799
789
799
794
808
784
794
794
789
847
794
799
789
789
850
851
789
784
808
799
820
799
789
799
801
789
789
792
786
808
808
789
785
811
794
784
780
791
784
789
822
786
789
791
786
811
786
794
811
789
792
792
789
794
786
799
792
850
784
808
789
850
794
789
786
789
876
794
792
789
789
784
780
784
789
780
792
789
785
789
789
881
785
820
784
811
785
791
811
792
792
794
811
808
789
799
850
851
789
808
789
789
789
786
893
784
780
784
799
811
780
780
820
881
780
794
780
808
792
794
792
786
789
786
784
786
792
794
794
792
789
794
850
789
786
794
820
789
792
794
784
786
789
789
789
792
799
789
794
808
794
789
784
789
811
794
785
811
780
808
791
784
786
799
794
791
799
789
785
789
786
785
850
780
789
784
850
876
820
915
789
789
789
799
792
789
789
789
780
789
792
789
794
789
799
785
785
876
794
786
850
801
784
784
786
792
789
794
808
820
811
789
794
785
822
785
808
799
785
784
789
784
786
822
801
932
850
786
794
820
785
789
792
794
799
808
784
780
785
850
794
785
789
794
811
784
820
789
799
799
791
794
786
785
789
786
789
780
808
794
789
822
794
785
811
850
789
799
789
794
808
811
780
784
784
786
780
801
820
785
792
785
784
801
799
780
785
780
786
808
792
932
789
789
850
820
784
808
789
850
794
780
789
786
792
780
792
780
794
792
789
789
820
811
811
786
780
792
794
786
780
822
791
794
791
794
820
794
789
799
784
794
786
789
789
822
789
794
784
794
794
792
820
792
811
785
789
876
794
794
789
799
784
850
789
780
785
808
780
799
789
851
792
820
799
789
820
799
784
811
808
789
789
786
784
822
850
820
786
780
789
794
786
976
794
808
808
780
811
785
794
789
789
811
784
789
784
789
794
811
799
786
808
789
794
799
799
789
794
789
820
780
820
780
794
786
850
789
794
786
784
786
811
794
799
794
786
780
808
820
789
789
786
780
850
784
789
784
794
784
784
789
784
789
976
799
789
794
820
799
801
780
811
792
820
850
789
789
799
820
820
822
801
794
808
799
801
784
808
794
808
780
789
799
976
820
789
794
786
786
850
801
794
789
811
808
792
786
789
808
784
820
794
822
794
789
820
850
794
808
789
786
789
799
850
785
789
794
789
851
794
784
794
780
794
789
811
799
786
786
785
784
850
789
820
799
811
789
789
794
780
780
808
784
785
808
780
786
850
784
811
789
801
808
792
801
789
784
785
820
820
789
794
786
780
780
792
792
801
801
789
822
789
780
847
794
786
808
801
789
789
789
789
794
876
789
789
820
876
808
794
792
811
784
850
794
794
794
785
786
799
789
789
820
785
789
786
784
780
850
786
794
785
786
799
822
780
789
820
789
820
785
789
780
789
786
789
786
789
822
794
784
792
780
794
784
789
784
799
794
789
789
791
822
794
799
789
785
785
789
808
794
792
789
789
794
808
820
786
794
789
850
786
799
794
851
784
784
789
792
791
876
784
784
794
794
1031
789
820
780
786
784
789
794
850
789
876
794
794
789
789
850
792
789
789
789
799
820
780
780
789
820
789
794
794
789
789
808
780
791
789
780
820
784
789
785
786
820
794
794
820
820
820
794
850
789
794
786
789
789
791
789
820
789
794
780
785
780
811
786
801
789
786
794
786
785
792
789
794
794
820
811
784
789
785
784
789
789
780
789
811
794
789
780
794
799
786
789
786
799
820
780
794
794
789
780
785
794
811
784
808
780
789
792
789
785
789
789
789
792
851
811
794
799
789
808
780
808
850
794
799
784
820
786
799
794
784
794
789
780
789
820
850
799
799
799
876
799
786
1031
808
808
789
792
976
808
850
794
789
799
794
822
811
784
784
876
820
794
808
794
820
789
794
791
811
784
794
789
847
784
850
811
780
794
792
784
780
789
785
794
792
799
786
794
784
780
876
794
876
785
799
784
792
789
792
792
784
794
784
780
850
789
811
789
786
785
789
789
794
784
789
784
850
794
820
780
794
785
786
789
784
811
789
789
794
851
780
792
780
794
784
822
786
789
801
792
794
780
811
794
780
794
786
915
789
789
799
780
850
808
794
794
784
811
794
1304
1368
1637
18
93
18
93
88
36
18
18
18
109
93
18
93
29
93
18
18
18
93
29
41
18
93
88
18
18
18
36
93
85
128
18
18
2
88
41
93
18
18
18
93
93
93
18
36
93
29
41
18
128
93
85
18
18
36
93
93
18
41
18
18
93
41
18
146
93
146
18
16
16
93
18
18
18
18
85
146
18
71
85
41
109
93
18
93
18
18
109
93
18
93
16
18
16
18
18
29
18
16
18
18
93
18
18
18
29
109
18
18
41
93
93
18
93
18
41
18
36
18
29
146
93
18
93
41
18
18
93
18
88
18
29
41
41
18
29
93
18
93
36
93
88
18
18
93
18
36
93
18
146
146
18
128
36
93
93
1
18
93
93
93
93
85
128
16
18
16
29
18
18
18
18
589
609
611
612
609
612
611
611
609
611
652
609
609
609
609
652
589
609
609
609
609
609
609
609
612
609
612
693
611
609
515
609
693
612
611
609
612
612
700
609
700
612
609
589
515
609
611
612
876
893
[truncated: 477 more rows]

## Sheet: b_proj_neuron
x
11
61
67
61
11
14
74
75
81
82
205
225
229
232
238
239
241
244
250
255
273
274
275
281
285
289
289
307
318
321
327
336
350
353
363
370
213
377
378
381
288
384
388
389
321
394
404
408
370
255
414
281
232
420
423
274
336
431
318
434
437
447
450
451
334
454
447
370
470
458
266
404
228
478
479
237
269
393
289
485
471
496
461
497
499
408
321
238
393
509
289
237
517
479
273
289
419
384
381
527
408
353
507
388
408
517
497
219
289
369
307
274
434
821
832
818
837
839
853
818
793
907
834
873
859
781
940
955
961
867
964
813
834
878
969
834
948
991
993
954
999
945
907
1006
984
930
1012
829
1017
788
977
818
864
1006
930
964
977
939
1040
1043
818
945
861
880
1046
812
888
1044
1256
1259
1265
1270
1272
1276
1280
1281
1282
1268
1285
1289
1290
1295
1285
1305
1311
1312
1314
1256
1325
1328
1329
1331
1333
1334
1255
1348
1349
1353
1285
1260
1361
1364
1365
1367
1369
1372
1376
1379
1385
1386
1389
1273
1393
1394
1376
1400
1285
1264
1412
1414
1415
1290
1348
1282
1427
1429
1430
1442
1443
1446
1450
1378
1453
1455
1456
1285
1462
1367
1343
1465
1466
1335
1469
1470
1264
1261
1328
1285
1482
1444
1470
1488
1491
1494
1290
1498
1505
1508
1511
1256
1482
1488
1256
1258
1399
1349
1518
1314
1519
1348
1369
1280
1507
1524
1466
1494
1530
1323
1532
1414
1535
1536
1401
1445
1500
1543
1456
1295
1551
1276
1557
1558
1559
1364
1376
1424
1386
1299
1462
1566
1479
1464
1349
1569
1348
1285
1483
1574
1575
1562
1578
1280
1580
1469
1590
1362
1273
1265
1598
1256
1511
1273
1578
1427
1601
1498
1603
1606
1608
1390
1611
1598
1263
1333
1532
1265
1619
1302
1502
1622
1473
1261
1273
1557
1625
1471
1349
1581
1466
1626
1532
1314
1629
1595
1379
1536
1430
1522
1631
1305
1568
1622
1632
1453
1608
1622
1354
1511
1640
1389
1641
1315
1348
1397
1301
1348
1372
1275
1465
1644
1282
1605
1648
1334
1406
1606
1480
1625
1444
1623
1285
1601
1283
1657
1318
1658
1370
1471
1407
1659
1622
1315
1273
1562
1664
1354
1423
1560
1473
1418
1285
1393
1659
1671
1273
1524
1546
1622
1671
1299
1322
1445
1511
1348
1656
1369
1522
1649
1641
1584
1453
1259
1285
1393
1664
1417
1646
74
82
137
151
154
67
75
82
160
163
160
95
163
154
151
308
558
561
241
573
423
595
599
327
255
614
619
420
341
623
274
628
630
631
630
437
614
414
394
643
646
647
311
308
649
623
631
595
527
643
663
665
311
414
649
254
677
388
649
649
540
685
561
646
690
665
694
423
647
499
685
698
623
363
394
619
350
690
663
698
631
443
543
414
677
694
649
388
628
631
437
1190
1191
1194
1200
1201
1197
1212
1216
1217
1221
1191
1202
1223
1225
1212
1216
1199
1227
1199
1190
1199
1028
1202
1238
1216
1240
1227
1240
1217
1225
1234
1028
1194
1246
1200
1247
1199
1195
1193
1222
1246
1190
1028
1201
1210
1222
1246
1223
1216
1028
1199
1250
1233
1201
1248
1225
1240
1222
1248
1221
1202
1216
1254
1221
1197
1222
1202
1191
1251
1211
1240
1690
1698
1728
1740
1750
1750
1747
1751
1808
1825
1707
1788
1838
1840
1841
1737
1750
1825
1741
1866
1496
1840
1825
1768
1886
1707
1887
1680
1801
1800
1739
1719
1907
1845
1907
1718
1593
1718
1631
1802
1687
1866
1768
1701
1932
1738
1826
1572
1701
1942
1848
1807
1942
1733
1886
1946
1740
1701
1683
1759
1796
1932
1690
1737
1841
529
757
776
777
1066
1070
1077
1057
1124
1128
1117
1149
1152
1081
1077
1162
1131
1131
1042
1051
1185
1131
1042
1090
1124
1997
2003
2010
2028
2059
2082
2040
2055
2187
2192
2210
2104
2101
2308
2177
2033
2015
2072
2120

## Sheet: b_interneuron
x
216
287
303
337
356
357
411
417
386
480
337
216
417
529
1001
1035
1291
1308
1317
1497
1291
1586
1587
1587
1665
1503
1317
1292
1497
1544
1317
1428

## Sheet: b_oligo
x
3
4
7
8
9
12
13
17
19
20
21
24
25
30
34
35
37
38
39
40
42
43
44
45
46
47
44
51
37
52
53
20
54
55
54
56
12
57
58
44
60
47
7
35
62
21
7
24
64
40
65
55
60
50
44
45
4
30
12
56
68
20
4
69
42
4
70
53
10
72
69
68
44
57
66
78
32
79
28
80
64
52
13
7
26
35
4
72
56
83
62
22
25
13
44
5
30
34
79
43
40
89
90
78
8
58
78
3
44
44
84
59
47
27
53
80
203
204
207
208
210
213
215
217
218
219
220
222
223
226
231
203
223
233
235
242
236
245
246
247
248
216
249
223
210
251
252
235
254
257
219
237
259
262
265
266
267
270
271
276
262
249
262
278
279
284
286
239
217
288
290
291
257
219
294
295
297
298
293
295
302
279
305
306
308
309
310
312
266
313
224
314
315
316
317
319
320
259
324
325
326
282
207
329
331
332
334
335
338
256
339
210
339
340
343
262
344
348
349
237
351
352
354
262
236
236
236
289
208
270
359
360
249
362
306
365
366
219
206
369
348
371
372
249
374
353
283
282
383
382
294
386
387
235
390
218
396
253
262
397
398
320
399
400
403
348
288
219
405
406
237
407
207
269
409
262
257
410
239
282
399
406
294
314
325
399
412
234
413
214
325
407
415
403
228
315
262
418
351
262
205
421
317
422
237
284
426
269
326
310
427
428
305
289
429
430
432
217
433
270
223
438
439
440
332
237
403
430
441
442
362
443
444
445
448
237
395
270
418
407
239
352
453
287
283
438
212
330
455
458
271
413
270
387
372
459
460
461
463
231
332
302
214
283
464
465
466
467
219
403
285
373
262
213
406
406
473
344
474
334
240
459
476
249
330
250
237
277
269
270
482
251
266
352
220
442
483
217
246
349
446
316
260
286
254
397
486
487
488
490
237
407
460
491
456
368
335
383
242
442
407
231
212
445
459
433
316
488
492
344
453
410
493
415
405
495
466
244
224
335
491
367
226
330
500
501
290
231
243
502
503
504
316
310
235
409
253
445
329
354
208
354
506
415
218
502
508
421
262
439
282
478
239
510
511
245
340
208
262
231
276
260
282
513
514
516
325
237
205
295
462
491
347
518
319
306
520
237
504
204
425
283
452
239
279
214
521
501
522
239
210
495
355
392
360
253
223
520
306
371
524
269
525
351
375
446
239
526
212
486
522
270
398
298
223
279
486
492
352
530
329
500
532
374
310
229
203
262
534
474
243
349
390
258
463
352
270
535
210
250
332
321
507
473
421
262
536
355
365
236
535
355
409
490
243
430
509
231
538
228
282
265
406
421
223
214
782
787
788
790
795
796
797
798
800
804
805
806
807
809
812
813
814
815
816
817
818
793
823
824
810
825
826
782
827
828
830
831
818
793
797
793
833
824
840
841
782
842
845
848
810
849
854
856
858
859
815
861
863
865
867
868
821
844
871
818
872
798
874
875
834
793
878
809
879
882
883
884
885
782
888
889
890
892
800
895
897
790
899
874
900
901
900
904
905
814
900
797
805
805
798
908
793
909
838
837
910
895
793
892
912
860
827
843
916
872
819
918
919
880
809
921
922
796
923
924
782
926
845
928
782
929
930
931
933
934
936
862
827
816
816
941
938
942
943
916
944
945
946
948
945
949
950
952
943
953
848
919
809
899
958
959
782
924
841
934
782
804
921
962
963
953
924
903
965
966
967
818
824
968
852
971
973
974
941
782
943
839
783
977
912
978
859
979
980
963
825
981
889
953
956
984
975
889
985
842
953
900
986
987
989
921
992
788
965
838
994
992
787
814
995
842
971
952
787
997
818
898
998
999
1000
994
1002
951
978
1003
834
812
937
918
1004
793
793
865
1005
812
953
1006
908
926
965
787
803
1007
1003
968
849
923
900
867
1011
1008
783
805
973
908
826
880
860
939
798
1013
1014
936
1015
999
813
981
812
827
840
1013
800
974
1014
919
804
978
798
867
788
898
922
793
859
934
897
1007
829
941
933
882
928
1015
949
1023
1024
935
1025
987
1026
1027
818
967
931
869
1014
910
1015
950
1030
788
903
823
793
1032
925
990
1021
818
1034
964
810
854
1035
978
831
953
958
974
938
798
971
844
984
883
935
858
938
1037
1038
920
923
840
871
1039
920
972
978
841
812
945
1041
782
928
981
955
802
842
1008
934
1034
980
818
818
788
934
984
890
869
941
809
816
1035
817
809
849
1024
868
842
1038
842
953
997
916
798
793
952
812
935
939
1008
977
996
926
951
1023
978
1043
959
831
828
892
1024
1255
1257
1260
1261
1262
1263
1264
1267
1268
1269
1273
1277
1284
1286
1287
1288
1292
1296
1297
1298
1300
1301
1307
1310
1313
1316
1319
1263
1284
1320
1281
1326
1327
1330
1332
1335
1337
1339
1340
1341
1344
1346
1296
1325
1350
1354
1355
1362
1370
1290
1340
1260
1355
1373
1377
1378
1381
1383
1384
1324
1387
1392
1323
1289
1395
1396
1399
1404
1405
1396
1406
1327
1408
1320
1409
1322
1413
1403
1416
1356
1419
1257
1421
1423
1432
1434
1390
1286
1435
1437
1439
1441
1313
1444
1447
1449
1357
1454
1422
1459
1402
1437
1384
1337
1263
1395
1453
1332
1422
1375
1409
1419
1476
1480
1484
1345
1476
1485
1445
1493
1435
1322
1410
1393
1320
1499
1500
1301
1422
1322
1323
1506
1386
1398
1365
1509
1403
1322
1513
1322
1515
1374
1284
1320
1442
1356
1444
1520
1297
1494
1521
1525
1526
1527
1403
1534
1431
1385
1537
1431
1378
1344
1539
1436
1416
1494
1540
1401
1406
1545
1546
1272
1320
1553
1554
1555
1560
1307
1300
1485
1438
1260
1383
1562
1314
1262
1565
1546
1266
1567
1568
1422
1278
1492
1571
1375
1525
1572
1406
1577
1299
1391
1579
1528
1267
1582
1269
1584
1585
1293
1436
1584
1574
1436
1588
1589
1391
1593
1269
1279
1594
1596
1597
1370
1599
1600
1602
1320
1598
1322
1434
1272
1262
1612
1613
1615
1307
1616
1555
1401
1617
1521
1605
1618
1621
1272
1346
1623
1310
1334
1320
1626
1432
1613
1591
1628
1411
1509
1464
1473
1630
1348
1416
1473
1545
1477
1298
1548
1272
1602
1306
1552
1613
1260
1385
1635
1570
1318
1634
1585
1323
1638
1260
1615
1320
1307
1378
1638
1284
1646
1620
1484
1322
1589
1634
1372
1552
1354
1539
1629
1629
1394
1651
1404
1652
1653
1259
1262
1432
1506
1533
1553
1260
1554
1454
1390
1477
1286
1320
1597
1400
1632
1528
1462
1436
1503
1386
1602
1525
1356
1458
1441
1371
1262
1629
1668
1421
1634
1616
1513
1443
1508
1485
1300
1518
1640
1670
1313
1444
1486
1465
1324
1639
1409
1602
1362
1388
1503
1282
1426
1466
1622
1484
1268
1495
1320
1559
1297
1520
1676
1595
1632
1475
1269
1305
1367
1405
1473
1667
1617
1386
1567
1261
1582
1579
1539
1315
92
96
100
101
105
112
92
119
120
105
91
125
105
125
19
51
119
92
114
138
92
17
141
92
91
138
144
144
105
145
19
101
144
141
142
91
17
150
143
120
124
144
101
119
155
155
126
155
162
105
92
19
100
168
96
92
100
17
123
170
168
120
145
125
150
13
165
170
17
153
170
545
548
550
553
555
324
567
563
573
569
268
583
585
553
593
596
597
311
252
586
279
584
279
320
603
443
599
555
584
359
586
624
586
324
548
629
425
341
632
548
324
280
425
555
441
324
254
642
603
555
642
324
207
620
576
599
555
632
207
548
530
538
615
441
311
566
324
324
320
511
656
596
324
324
324
596
443
331
543
565
586
660
324
664
548
669
412
670
585
311
659
671
448
599
311
672
674
676
279
279
498
680
682
425
412
469
412
584
672
324
576
689
680
560
548
674
626
324
576
367
265
368
692
599
332
308
642
638
676
689
697
506
597
576
548
324
629
615
311
597
699
545
563
532
441
679
576
493
664
565
597
441
313
584
674
530
324
585
570
586
670
684
324
699
666
212
550
675
596
678
697
664
324
498
689
624
555
569
682
412
660
565
541
626
313
279
626
626
1189
1192
1203
1202
1204
1205
995
886
1208
1205
1202
1214
1018
1218
1219
1028
1220
1220
1224
1191
979
979
1037
1226
1192
793
1037
1224
1018
1205
1215
1182
979
1182
1228
1229
979
1231
1218
1228
1191
1214
1232
1233
1182
1204
855
1235
1219
1208
1220
1236
1182
1191
814
1037
1237
879
1228
1191
1239
1241
1203
1243
1244
852
1192
1200
1220
1037
806
806
1245
1146
1199
1189
1037
1241
1232
1037
1197
1220
979
979
1245
1037
1226
1233
1247
957
1182
1228
1229
962
1231
1037
979
1237
995
1233
1189
1237
1037
1200
1219
1239
1205
1238
1191
1202
1224
1231
1224
1218
1037
1202
1233
1235
1037
1236
1223
1233
1218
1244
1219
1237
1190
1182
1227
1233
1199
1191
1218
1220
1253
985
979
1220
1219
1254
1231
1237
1037
1237
1237
1203
979
1220
1237
793
1182
979
1220
1191
1037
1237
979
1182
1243
1202
1232
1218
1182
1189
929
1202
879
1189
1233
1205
1189
1224
1201
1226
1189
1189
1037
1233
1686
1687
1593
1526
1688
1692
1694
1695
1701
1702
1704
1705
1709
1710
1711
1298
1708
1712
1717
1719
1721
1723
1724
1725
1726
1720
1726
1738
1739
1572
1745
1746
1701
1752
1753
1739
1755
1565
1630
1756
1757
1760
1745
1770
1773
1774
1775
1593
1320
1778
1782
1724
1738
1784
1786
1787
1726
1701
1793
1797
1799
1800
1803
1804
1687
1739
1811
1526
1492
1812
1726
1813
1814
1815
1745
1695
1753
1810
1701
1753
1821
1822
1814
1685
1339
1815
1322
1685
1711
1766
1526
1814
1791
1795
1756
1832
1836
1753
1837
1726
1839
1821
1804
1777
1770
1724
1701
1489
1531
1729
1837
1815
1847
1849
1783
1850
1804
1709
1822
1506
1815
1849
1705
1657
1778
1812
1381
1814
1804
1855
1687
1724
1752
1549
1858
1772
1752
1760
1709
1392
1860
1705
1463
1778
1507
1847
1766
1769
1694
1831
1699
1390
1793
1711
1711
1726
1862
1865
1766
1294
1705
1778
1795
1713
1760
1799
1721
1705
1837
1804
1684
1871
1593
1746
1872
1299
1812
1705
1739
1759
1877
[truncated: 1,704 more rows]

## Sheet: b_immature
x
10
26
32
33
48
49
59
13
49
46
73
32
86
87
86
48
212
221
234
243
263
264
272
277
282
263
300
264
264
212
224
264
342
343
368
243
379
380
385
212
342
377
416
310
208
213
436
343
457
282
260
342
224
212
208
272
481
282
484
436
391
272
494
282
264
299
379
519
494
352
460
355
457
342
338
531
385
385
368
220
272
272
844
818
887
818
927
819
927
927
857
1029
1033
927
1029
1042
1026
1033
1351
1352
1357
1380
1391
1407
1478
1478
1351
1293
1528
1529
1541
1544
1550
1429
1511
1607
1511
1444
1272
1624
1391
1514
1624
1272
1607
1672
1352
1281
1603
1624
94
95
97
98
102
103
104
107
104
111
35
114
115
116
118
98
121
123
123
38
124
118
97
127
123
121
129
122
130
102
132
103
134
135
136
123
104
137
104
127
19
137
108
139
140
123
142
104
133
143
123
137
98
108
97
127
147
123
111
123
104
111
129
108
129
152
134
137
118
124
156
127
123
121
121
127
157
121
115
123
121
123
159
118
81
136
127
161
127
118
135
118
104
121
127
104
113
123
123
107
152
101
165
123
112
39
13
156
123
136
167
161
147
124
137
118
104
121
107
169
94
130
117
136
123
121
116
127
123
171
98
113
97
147
123
98
116
171
169
106
113
110
140
123
147
540
541
542
544
546
549
540
551
552
556
297
540
560
508
562
564
551
551
565
543
396
543
570
556
568
571
572
574
547
540
575
578
540
579
559
580
540
581
582
311
551
544
587
537
540
341
590
551
568
591
592
564
540
313
587
543
600
578
549
602
543
578
580
541
543
605
543
540
598
610
540
567
540
542
552
616
617
618
311
613
621
574
554
610
546
543
546
540
540
602
441
540
543
552
540
587
540
541
297
543
590
613
243
562
540
540
627
541
622
540
633
540
591
605
582
537
580
635
542
636
546
581
540
543
540
610
562
540
581
639
543
551
543
432
543
587
546
580
540
581
549
549
546
441
392
540
551
540
432
540
544
552
311
540
460
540
602
552
543
540
546
540
588
621
580
627
540
650
540
540
588
580
441
540
651
590
441
615
552
625
562
653
396
540
598
625
627
598
625
562
542
654
590
590
580
598
588
580
600
540
626
556
571
543
540
590
361
598
279
543
581
543
651
551
592
543
540
540
551
616
600
540
584
551
540
598
580
657
542
613
540
613
546
313
543
648
616
570
658
564
613
432
568
598
540
578
441
584
540
562
441
666
591
667
600
587
540
441
540
602
648
602
572
556
598
613
562
556
542
540
587
442
311
635
540
498
543
432
673
540
658
625
562
341
675
441
653
540
432
580
567
651
602
653
613
540
562
441
556
540
551
540
540
540
541
540
639
571
580
575
331
543
563
580
498
549
541
598
633
297
540
540
598
543
559
540
311
552
580
547
540
604
578
540
683
540
580
669
540
562
481
684
441
562
540
607
578
603
442
441
540
540
617
666
626
540
637
540
543
562
691
644
303
657
540
580
540
297
540
681
568
540
578
297
543
556
540
552
540
572
598
588
460
588
613
543
580
540
618
581
580
540
613
432
613
546
311
311
618
565
695
540
540
543
588
562
582
540
626
540
541
441
598
540
540
557
543
667
622
658
269
607
551
541
341
645
540
441
540
667
654
528
580
667
590
432
551
557
605
613
590
658
591
540
540
557
567
540
683
569
540
540
311
568
549
658
540
591
546
540
580
650
696
540
580
562
543
543
311
551
441
598
540
582
331
540
622
587
564
313
311
616
602
565
578
590
543
625
602
673
540
562
551
616
552
543
540
564
568
540
331
618
540
476
591
540
613
598
572
613
543
580
554
544
562
580
580
580
540
587
591
571
613
602
551
568
540
581
554
635
551
692
540
540
543
540
297
602
540
580
544
581
568
1028
1193
1196
1198
1196
1206
1211
1196
1215
1190
1198
885
1196
1221
1196
1011
1230
1225
1207
1230
1190
1216
1225
1216
1207
1207
1199
1196
1196
1225
1190
1200
1206
1197
793
1196
1190
1196
1249
1249
1225
1251
1252
1251
1211
1196
1198
1216
1190
1252
1199
1198
1196
793
1196
1207
1190
1679
1680
1682
1683
1680
1689
1693
1696
1699
1700
1707
1682
1680
1714
1715
1682
1695
1718
1722
1732
1734
1680
1736
1741
1743
1747
1734
1754
1696
1682
1763
1747
1722
1550
1767
1768
1771
1682
1695
1682
1772
1545
1706
1715
1789
1747
1689
1789
1794
1389
1715
1700
1794
1776
1693
1801
1807
1689
1789
1789
1682
1818
1682
1735
1767
1726
1707
1717
1766
1682
1805
1680
1827
1829
1789
1747
1682
1747
1833
1835
1748
1842
1805
1744
1715
1827
1682
1706
1781
1789
1682
1825
1789
1691
1794
1400
1854
1767
1707
1682
1718
1706
1722
1789
1540
1715
1859
1696
1771
1680
1715
1794
1689
1789
1714
1854
1682
1789
1743
1853
1829
1869
1789
1747
1722
1789
1851
1680
1680
1825
1845
1747
1691
1707
1680
1832
1689
1722
1876
1789
1810
1706
1833
1789
1706
1796
1818
1845
1829
1818
1747
1789
1768
1691
1826
1715
1696
1890
1789
1500
1747
1706
1682
1776
1849
1682
1789
1281
1890
1747
1682
1682
1272
1894
1642
1771
1706
1706
1899
1572
1873
1789
1545
1829
1707
1771
1680
1682
1906
1845
1817
1747
1682
1825
1908
1692
1824
1682
1906
1910
1754
1771
1825
1747
1911
1806
1714
1741
1463
1679
1912
1718
1913
1830
1682
1876
1915
1844
1824
1842
1829
1406
1736
1890
1500
1771
1706
1743
1818
1918
1682
1736
1835
1460
1771
1682
1657
1859
1915
1789
1819
1798
1825
1685
1835
1789
1682
1707
1844
1747
1851
1772
1680
1829
1825
1272
1930
1808
1922
1897
1901
1741
1908
1897
1897
1794
1741
1706
1776
1771
1734
1698
1825
1682
1759
1789
1722
1794
1915
1765
1767
1604
1771
1680
1689
1572
1680
1906
1906
1937
1909
1693
1682
1693
1918
1837
1937
1680
1829
1869
1706
1897
1680
1741
1772
1747
1706
1718
1741
1921
1759
1767
1687
1588
1572
1789
1832
1572
1741
1776
1818
1857
1680
1740
1922
1945
1736
1680
1835
1735
1825
1642
1682
1789
1912
1930
1747
1829
1767
1776
1833
1718
1706
1680
1693
1642
1706
1421
1682
1857
1912
1715
1680
1718
1747
1751
1747
1818
1680
1693
1715
1765
1945
1718
1682
1751
1818
1819
1747
1789
1743
1682
1788
1747
1701
1763
1692
1835
1767
1921
1833
1680
1741
1853
1680
1695
1818
1791
1819
1853
1698
1741
1572
1873
1921
1822
1794
1682
1706
1946
1747
1747
1380
1496
1910
1682
1680
1680
1693
1789
1901
1859
1796
1930
1825
1747
1936
1680
1819
1848
1693
1781
1706
1913
1696
1390
1906
1856
1765
1771
1748
1771
1682
1817
1816
1593
1826
1853
1693
1741
1700
1680
1696
1706
1826
1898
1722
172
173
175
177
179
181
182
182
183
185
87
175
180
57
188
176
173
189
190
65
57
174
188
175
70
192
185
183
192
196
179
177
199
181
193
196
26
190
199
183
201
179
189
201
197
198
702
451
704
705
704
707
708
470
711
713
715
717
720
451
722
723
723
723
725
726
707
728
714
730
731
732
709
735
736
737
219
235
342
739
380
714
741
742
742
743
259
744
221
746
484
717
709
748
750
751
753
744
708
516
516
714
723
737
759
759
726
705
708
277
762
715
764
765
470
758
762
717
705
518
704
767
707
753
224
768
539
769
770
770
771
416
773
713
312
751
767
773
531
453
704
723
744
775
730
764
728
416
776
429
777
299
299
708
371
768
746
775
765
702
440
732
312
708
277
266
769
465
779
514
708
264
723
722
753
778
215
771
752
380
750
708
755
736
735
716
723
720
223
768
779
704
725
708
277
346
727
711
741
767
378
739
748
704
704
777
714
1049
1042
1058
1059
1060
1064
961
1001
1049
1059
1080
824
1083
1059
1094
1064
1051
841
1098
810
863
1105
1107
1114
1115
1058
1119
1121
1004
1098
949
1094
1094
1096
1132
1134
1107
1059
844
841
1060
824
1098
1078
1105
1144
804
1103
1080
1115
1119
1131
1119
1151
1012
1121
969
1036
1151
1064
1098
1128
1156
1059
1107
1118
1004
1059
974
1001
1012
1103
1064
1059
1169
1041
1156
1171
926
1098
1174
804
1174
824
1107
1001
856
1132
960
1012
1080
863
1107
1179
1059
1134
1144
1180
1064
1066
824
1083
1001
974
1042
1049
1121
1144
1042
1051
1107
1001
1049
1051
1187
1180
1042
1107
1176
1147
1114
1179
1169
1131
1051
969
1134
1040
1036
1149
1119
1064
902
1953
1955
1956
1645
1957
1965
1966
1970
1972
1978
1955
1972
1979
1980
1982
1983
1491
1990
1473
1315
1285
1992
1998
2002
1972
2008
2011
2014
2003
2016
2018
2021
1972
2024
2025
2026
2029
2031
2032
1966
2032
1301
2038
2041
1445
1372
2047
1470
2048
2049
1446
1558
1967
2052
2053
1315
1955
1972
2066
2067
1488
1418
1966
1981
2072
2018
2075
1974
2076
2078
2084
2086
1966
2087
1345
2090
2093
2096
2099
2101
2103
1678
1661
1650
2107
2108
1979
2111
2112
2115
2117
2077
1983
2118
1983
1568
1414
2024
2120
2124
1980
2125
1336
1661
2127
2128
2129
2130
1978
1629
1658
2133
2127
2139
1979
2145
2148
1979
1966
2031
2151
2152
1470
2152
2154
1998
1423
2127
2139
2086
2167
2037
2053
1329
2154
2174
1568
2139
2180
2152
2103
2117
2182
1372
1568
2066
1953
2109
2183
2054
1972
2092
1543
2191
2016
2193
2194
2196
2166
2193
2048
1401
2198
1979
2041
1552
2201
2202
1329
2189
2088
2067
2111
2210
2211
2211
2087
1302
1315
2108
2219
1315
2145
2158
2129
2003
2090
2119
2224
2189
1431
2227
2228
2229
1488
1998
2049
2236
2239
1974
2196
2132
2129
1992
2193
1445
2031
1325
2245
2120
2224
2096
2160
2008
1325
1983
2228
2248
1358
1636
2078
1983
1341
2082
2130
1576
2189
1990
2197
2252
1521
2228
2024
2255
1982
2136
2258
1983
2075
1544
2061
2211
1966
1329
1409
1978
2041
2118
2067
2248
2263
2258
2191
2160
1423
2048
2266
2003
2219
1414
2093
2271
2182
2272
1972
1987
2227
2193
2282
2198
1982
2109
1636
1972
1966
1353
2077
2227
2166
2127
2287
2137
2093
1484
2201
1972
2041
2006
2053
1982
2053
1956
1561
1401
2029
2295
1423
1261
2084
2282
1901
2067
1651
1662
1586
2118
2303
2118
2268
2003
2003
2180
1674
2272
1678
2258
2024
2239
2194
2191
2087
2310
2311
1972
2101
2054
1979
2283
2118
1558
1970
1998
2321
2322
2067
2109
1445
[truncated: 208 more rows]

## Sheet: c
	ACTE1_cx	ACTE1_hc	ACTE2_cx	ACTE2_hc	ACTE2_str	COP1_cx	COP1_hc	COP1_str	DGGRC1_hc	DGNBL1_hc	MFOL2_cx	MFOL2_str	MGL1_cx	MGL1_hc	MGL3_str	NFOL1_cx	NFOL1_hc	NFOL1_str	OBNBL3_cx	OBNBL3_str	OPC_cx	OPC_hc	OPC_str	RGDG_hc	SZNBL_cx	SZNBL_hc	SZNBL_str
ACTE1_cx	1	-0,286671342747747	0,800055809607545	-0,323234713865852	-0,280578145726713	0,793120741928808	-0,175185864197295	-0,138599032732052	-0,276871708014453	-0,324155312455717	0,814564749197729	-0,170380920526423	-0,12145404334322	-0,135956086449832	-0,113712836018472	0,894032644780277	-0,159526434201427	-0,102523251446638	0,709210835838211	-0,00680366720959553	0,866062355885555	-0,226555226201796	-0,169731177289477	-0,299134334709592	0,539936151694733	-0,260232427485175	-0,168273507906872
ACTE1_hc	-0,286671342747747	1	-0,437549440403256	0,836411539216372	-0,454227433590713	-0,350156561525984	1,00178039658656	-0,45235977378837	0,475430637307657	0,670799018541151	-0,45188937689321	-0,44599829877625	-0,140213087567512	-0,206634289163011	-0,136737628093688	-0,371761817698195	0,699602331409756	-0,457740694134594	-0,323065400002903	-0,548213638670619	-0,307238355064417	1,04178778369072	-0,495120429460732	0,604778770742888	-0,334732601074949	0,670091209240277	-0,47486615341737
ACTE2_cx	0,800055809607545	-0,437549440403256	1	-0,540251704583861	-0,133874930831656	1,06604614593394	-0,32467129235937	-0,00656592243687821	-0,435084900984705	-0,480328157429362	0,723517008829742	-0,0667852246613913	-0,129394769987602	-0,11985979638304	-0,127834920510376	1,01446348837057	-0,331623233775094	0,0164459951393965	0,553379859698651	0,157465304269614	0,921667687971859	-0,404623525592797	0,00393494417651594	-0,518034031291678	0,63947764184155	-0,394868110571796	-0,0145452238126323
ACTE2_hc	-0,323234713865852	0,836411539216372	-0,540251704583861	1	-0,439222314203076	-0,449322443995987	0,758094358394414	-0,469324035483428	0,84742004998422	0,77708941602912	-0,408588211081045	-0,44987996827872	-0,120432389859205	-0,201863837035913	-0,114624851854565	-0,474839893193414	0,748086476740215	-0,471456181959119	-0,332859633926288	-0,558448168006111	-0,447094295583244	0,895017774127717	-0,55380266080759	0,906003966275842	-0,352582400170947	0,943826045511107	-0,495495619804863
ACTE2_str	-0,280578145726713	-0,454227433590713	-0,133874930831656	-0,439222314203076	1	-0,203124003554461	-0,411083787106487	0,848938013255028	-0,320804002066871	-0,360418863352652	-0,0343082835071532	0,752900912554077	0,0302786125638188	0,0414577996309828	0,00445938385485834	-0,180612646481912	-0,310311477074782	0,747485251333095	-0,0557601875539413	0,648088175084281	-0,196891024657726	-0,46402020175205	0,766188003309809	-0,394718459717814	0,051400450572207	-0,463579548109389	0,598201043574946
COP1_cx	0,793120741928808	-0,350156561525984	1,06604614593394	-0,449322443995987	-0,203124003554461	1	-0,266726782711862	-0,0847732190275519	-0,331244498740513	-0,45555799300741	0,785601724738479	-0,0708393504908735	-0,160737839705845	-0,131610788438711	-0,144514502997532	1,1312364819221	-0,205521691753798	-0,0320240210052582	0,458212452510892	0,130574362322483	0,830394289987674	-0,322586031960742	-0,0103278855157284	-0,493682249210875	0,499481331201624	-0,404395137149174	-0,0323106632625503
COP1_hc	-0,175185864197295	1,00178039658656	-0,32467129235937	0,758094358394414	-0,411083787106487	-0,266726782711862	1	-0,413937437940884	0,389248389449464	0,446652851304636	-0,280486236687865	-0,418482240446295	-0,0730107028966972	-0,125149319756683	-0,0822531613543233	-0,291970471606467	0,597448678610082	-0,422149699678497	-0,217442083098863	-0,475408328338039	-0,21086720489103	0,772606402358194	-0,467028672372634	0,490907894876627	-0,232866915374822	0,397570035063267	-0,445166792182697
COP1_str	-0,138599032732052	-0,45235977378837	-0,00656592243687821	-0,469324035483428	0,848938013255028	-0,0847732190275519	-0,413937437940884	1	-0,340591588882119	-0,386295348157615	0,091377910100777	0,961034288690063	0,00531090146991299	0,0318773371034698	-0,0204045616514733	-0,0613438674892074	-0,289802835395415	0,782788855058103	-0,141391497349791	0,370817562018118	-0,0128333346393301	-0,447496778722797	0,684270153356201	-0,431305233949222	0,0323945167138826	-0,473364727795288	0,617540501779855
DGGRC1_hc	-0,276871708014453	0,475430637307657	-0,435084900984705	0,84742004998422	-0,320804002066871	-0,331244498740513	0,389248389449464	-0,340591588882119	1	0,667736376382009	-0,343204683814531	-0,344852659861478	-0,0929946407784213	-0,126808296124532	-0,098776545554926	-0,393155601478059	0,310337204953592	-0,354272322047649	-0,238358709783886	-0,40463046448466	-0,381895383844748	0,550702442609568	-0,414306947258647	0,975858201256379	-0,295408568827481	0,924460728339899	-0,361792880971338
DGNBL1_hc	-0,324155312455717	0,670799018541151	-0,480328157429362	0,77708941602912	-0,360418863352652	-0,45555799300741	0,446652851304636	-0,386295348157615	0,667736376382009	1	-0,404433422627431	-0,383970339879189	-0,0845612674120528	-0,126938855543578	-0,083269571109035	-0,454529571792262	0,290614617957909	-0,396465665833877	-0,294737477452642	-0,455927545267376	-0,4009470292025	0,491164127085656	-0,438459478120462	0,923001371082971	-0,365248764283298	0,874284678249688	-0,391642247229216
MFOL2_cx	0,814564749197729	-0,45188937689321	0,723517008829742	-0,408588211081045	-0,0343082835071532	0,785601724738479	-0,280486236687865	0,091377910100777	-0,343204683814531	-0,404433422627431	1	0,0808320793357866	-0,0194368279114084	-0,000205418436399943	-0,0257928550865412	0,667286557647485	-0,252521117538263	0,174659559065186	0,484407599601276	0,186422372661871	0,65841563964571	-0,349625296094706	0,0536290304260356	-0,433464985810872	0,45433634159344	-0,371992532179865	0,0496508483727247
MFOL2_str	-0,170380920526423	-0,44599829877625	-0,0667852246613913	-0,44987996827872	0,752900912554077	-0,0708393504908735	-0,418482240446295	0,961034288690063	-0,344852659861478	-0,383970339879189	0,0808320793357866	1	-0,0245184812936978	-0,017516861677726	-0,0350343290147275	-0,0524339412535048	-0,30093424553165	0,688061916315559	-0,118262432529899	0,359224552475307	-0,0569294077279138	-0,445018151642843	1,01242951891109	-0,413794466680665	0,110629870849429	-0,474517671366435	0,481236956357246
MGL1_cx	-0,12145404334322	-0,140213087567512	-0,129394769987602	-0,120432389859205	0,0302786125638188	-0,160737839705845	-0,0730107028966972	0,00531090146991299	-0,0929946407784213	-0,0845612674120528	-0,0194368279114084	-0,0245184812936978	1	0,62846104830492	0,432090069527906	-0,173208094547017	-0,000517085866156496	-0,000406976939775071	-0,0985767344157278	0,0347284048460189	-0,175884028831283	-0,123693586523975	-0,0303096171511489	-0,131395126292482	-0,0562007386569845	-0,147943515566756	0,0498088222899968
MGL1_hc	-0,135956086449832	-0,206634289163011	-0,11985979638304	-0,201863837035913	0,0414577996309828	-0,131610788438711	-0,125149319756683	0,0318773371034698	-0,126808296124532	-0,126938855543578	-0,000205418436399943	-0,017516861677726	0,62846104830492	1	0,823243690124277	-0,157912566626639	-0,0450280282052574	-0,0102259321126299	-0,0731379556609061	0,0189837475223777	-0,155534973122308	-0,183171365010897	-0,0176514107599994	-0,221200546844045	-0,00994066019767949	-0,197119465223714	0,0666857105465163
MGL3_str	-0,113712836018472	-0,136737628093688	-0,127834920510376	-0,114624851854565	0,00445938385485834	-0,144514502997532	-0,0822531613543233	-0,0204045616514733	-0,098776545554926	-0,083269571109035	-0,0257928550865412	-0,0350343290147275	0,432090069527906	0,823243690124277	1	-0,15058347423003	-0,0223540837653749	-0,0229862437352832	-0,0838767977042861	0,00786995911254328	-0,160039520171412	-0,117332773065862	-0,0415845340777104	-0,121811234764781	-0,0532344601054376	-0,138462056395612	0,0175106655984678
NFOL1_cx	0,894032644780277	-0,371761817698195	1,01446348837057	-0,474839893193414	-0,180612646481912	1,1312364819221	-0,291970471606467	-0,0613438674892074	-0,393155601478059	-0,454529571792262	0,667286557647485	-0,0524339412535048	-0,173208094547017	-0,157912566626639	-0,15058347423003	1	-0,287474535559165	-0,0825190962862706	0,52622363486932	0,153122326394374	1,0784434141282	-0,337740312022803	0,00809752963220493	-0,48315136427565	0,459399417205803	-0,380409103154772	-0,0622727212476927
NFOL1_hc	-0,159526434201427	0,699602331409756	-0,331623233775094	0,748086476740215	-0,310311477074782	-0,205521691753798	0,597448678610082	-0,289802835395415	0,310337204953592	0,290614617957909	-0,252521117538263	-0,30093424553165	-0,000517085866156496	-0,0450280282052574	-0,0223540837653749	-0,287474535559165	1	-0,299627760689939	-0,160445947277229	-0,350312104461757	-0,205320722296063	0,871721721298295	-0,350219206064633	0,293431167956025	-0,182830506380443	0,358015904876775	-0,309679179690871
NFOL1_str	-0,102523251446638	-0,457740694134594	0,0164459951393965	-0,471456181959119	0,747485251333095	-0,0320240210052582	-0,422149699678497	0,782788855058103	-0,354272322047649	-0,396465665833877	0,174659559065186	0,688061916315559	-0,000406976939775071	-0,0102259321126299	-0,0229862437352832	-0,0825190962862706	-0,299627760689939	1	-0,0229600920531478	0,434403719907366	-0,0235453000049228	-0,430881712893798	0,873385615945425	-0,425884031069924	-0,0432399995180782	-0,466373987664778	0,416888335553444
OBNBL3_cx	0,709210835838211	-0,323065400002903	0,553379859698651	-0,332859633926288	-0,0557601875539413	0,458212452510892	-0,217442083098863	-0,141391497349791	-0,238358709783886	-0,294737477452642	0,484407599601276	-0,118262432529899	-0,0985767344157278	-0,0731379556609061	-0,0838767977042861	0,52622363486932	-0,160445947277229	-0,0229600920531478	1	0,104178374187094	0,621093225650584	-0,268384005895709	-0,0338444165568199	-0,307440602133774	0,396215485575861	-0,295647664242679	0,0182174065816767
OBNBL3_str	-0,00680366720959553	-0,548213638670619	0,157465304269614	-0,558448168006111	0,648088175084281	0,130574362322483	-0,475408328338039	0,370817562018118	-0,40463046448466	-0,455927545267376	0,186422372661871	0,359224552475307	0,0347284048460189	0,0189837475223777	0,00786995911254328	0,153122326394374	-0,350312104461757	0,434403719907366	0,104178374187094	1	0,0833572982961663	-0,518491953119285	0,371899823826588	-0,50778434540194	0,317601165746528	-0,540055752554419	0,509553136332487
OPC_cx	0,866062355885555	-0,307238355064417	0,921667687971859	-0,447094295583244	-0,196891024657726	0,830394289987674	-0,21086720489103	-0,0128333346393301	-0,381895383844748	-0,4009470292025	0,65841563964571	-0,0569294077279138	-0,175884028831283	-0,155534973122308	-0,160039520171412	1,0784434141282	-0,205320722296063	-0,0235453000049228	0,621093225650584	0,0833572982961663	1	-0,305821189334751	-0,0674305347730586	-0,486899634482376	0,387069195080281	-0,38739181482337	-0,0731231239242611
OPC_hc	-0,226555226201796	1,04178778369072	-0,404623525592797	0,895017774127717	-0,46402020175205	-0,322586031960742	0,772606402358194	-0,447496778722797	0,550702442609568	0,491164127085656	-0,349625296094706	-0,445018151642843	-0,123693586523975	-0,183171365010897	-0,117332773065862	-0,337740312022803	0,871721721298295	-0,430881712893798	-0,268384005895709	-0,518491953119285	-0,305821189334751	1	-0,500843966521416	0,604001562422945	-0,279633682332777	0,603309926455616	-0,492171006969988
OPC_str	-0,169731177289477	-0,495120429460732	0,00393494417651594	-0,55380266080759	0,766188003309809	-0,0103278855157284	-0,467028672372634	0,684270153356201	-0,414306947258647	-0,438459478120462	0,0536290304260356	1,01242951891109	-0,0303096171511489	-0,0176514107599994	-0,0415845340777104	0,00809752963220493	-0,350219206064633	0,873385615945425	-0,0338444165568199	0,371899823826588	-0,0674305347730586	-0,500843966521416	1	-0,48367287296015	-0,036119670493744	-0,550325931179303	0,605503786733155
RGDG_hc	-0,299134334709592	0,604778770742888	-0,518034031291678	0,906003966275842	-0,394718459717814	-0,493682249210875	0,490907894876627	-0,431305233949222	0,975858201256379	0,923001371082971	-0,433464985810872	-0,413794466680665	-0,131395126292482	-0,221200546844045	-0,121811234764781	-0,48315136427565	0,293431167956025	-0,425884031069924	-0,307440602133774	-0,50778434540194	-0,486899634482376	0,604001562422945	-0,48367287296015	1	-0,349191187683285	0,958471938005012	-0,445653570896855
SZNBL_cx	0,539936151694733	-0,334732601074949	0,63947764184155	-0,352582400170947	0,051400450572207	0,499481331201624	-0,232866915374822	0,0323945167138826	-0,295408568827481	-0,365248764283298	0,45433634159344	0,110629870849429	-0,0562007386569845	-0,00994066019767949	-0,0532344601054376	0,459399417205803	-0,182830506380443	-0,0432399995180782	0,396215485575861	0,317601165746528	0,387069195080281	-0,279633682332777	-0,036119670493744	-0,349191187683285	1	-0,284544372345022	0,106588828377527
SZNBL_hc	-0,260232427485175	0,670091209240277	-0,394868110571796	0,943826045511107	-0,463579548109389	-0,404395137149174	0,397570035063267	-0,473364727795288	0,924460728339899	0,874284678249688	-0,371992532179865	-0,474517671366435	-0,147943515566756	-0,197119465223714	-0,138462056395612	-0,380409103154772	0,358015904876775	-0,466373987664778	-0,295647664242679	-0,540055752554419	-0,38739181482337	0,603309926455616	-0,550325931179303	0,958471938005012	-0,284544372345022	1	-0,493163843365855
SZNBL_str	-0,168273507906872	-0,47486615341737	-0,0145452238126323	-0,495495619804863	0,598201043574946	-0,0323106632625503	-0,445166792182697	0,617540501779855	-0,361792880971338	-0,391642247229216	0,0496508483727247	0,481236956357246	0,0498088222899968	0,0666857105465163	0,0175106655984678	-0,0622727212476927	-0,309679179690871	0,416888335553444	0,0182174065816767	0,509553136332487	-0,0731231239242611	-0,492171006969988	0,605503786733155	-0,445653570896855	0,106588828377527	-0,493163843365855	1
