# Supplementary material for: Clonal relations in the mouse brain revealed by single-cell and spatial transcriptomics
Source: Nat Neurosci. 2022 Feb 24;25(3):285–94. doi: 10.1038/s41593-022-01011-x (PMC8904259; doi:10.1038/s41593-022-01011-x)
Supplement: Source Data Fig. 5 — Statistical Source Data [file 41593_2022_1011_MOESM11_ESM.xlsx]

## Sheet: e
Var1	Freq
Cortex	437
Hippocampus	61
Striatum	150
Pallidum	12
Thalamus	127
Hypothalamus	166
fiber tracts	112
Ventricular system	7
grey	7

## Sheet: f
dataset	avg_number_of_cells_per_clone	stdev	sem	number_of_clones
chromium	4,9	14,58	0,3	49724
visium	6,66	5,55	0,44	28746

## Sheet: g
Cortex	fiber tracts	Hippocampus	Hypothalamus	Striatum	Thalamus
0,0909090909090909	0,272727272727273	0,272727272727273	0,0454545454545455	0,272727272727273	0,0454545454545455
0	0	0	1	0	0
0,848484848484849	0,0606060606060606	0	0,0606060606060606	0,0303030303030303	0
0,5	0	0,125	0	0	0,375
0,684210526315789	0,0526315789473684	0	0,157894736842105	0,0526315789473684	0,0526315789473684
0,9	0	0,05	0,05	0	0
0	0	0	1	0	0
0,818181818181818	0	0	0	0,181818181818182	0
0,714285714285714	0,142857142857143	0,0714285714285714	0	0	0,0714285714285714
0,25	0,25	0	0	0,5	0
0	0	0	0	0	1
0,3	0,2	0,4	0,1	0	0
0,727272727272727	0	0	0	0	0,272727272727273
0,8	0	0	0	0	0,2
1	0	0	0	0	0
0,1	0,1	0	0,4	0	0,4
1	0	0	0	0	0
0,4	0	0,2	0,2	0,2	0
0,5	0,5	0	0	0	0
0,666666666666667	0	0	0	0,166666666666667	0,166666666666667
1	0	0	0	0	0
0,25	0	0	0	0,75	0
0,222222222222222	0,166666666666667	0,166666666666667	0,0555555555555556	0,0555555555555556	0,333333333333333
0,833333333333333	0	0	0	0,166666666666667	0
0,8	0	0	0	0,2	0
0	0	0	1	0	0
1	0	0	0	0	0
0	0,5	0	0,5	0	0
0,2	0	0	0	0,7	0,1
0,9	0,1	0	0	0	0
0,153846153846154	0,153846153846154	0	0,0769230769230769	0,615384615384615	0
0,5	0	0	0,125	0,25	0,125
0,166666666666667	0	0	0,5	0	0,333333333333333
0	0	0	0	0	1
0,5	0	0	0,5	0	0
0,777777777777778	0	0	0,111111111111111	0,111111111111111	0
0,444444444444444	0,111111111111111	0	0	0,222222222222222	0,222222222222222
0,571428571428571	0,142857142857143	0	0,142857142857143	0,142857142857143	0
0,333333333333333	0	0	0,333333333333333	0,333333333333333	0
0	0,375	0,25	0	0	0,375
0,333333333333333	0,666666666666667	0	0	0	0
0	0	0	0	1	0
0	0	0	1	0	0
1	0	0	0	0	0
0	0	0	0	0	1
0,818181818181818	0	0	0	0,0909090909090909	0,0909090909090909
1	0	0	0	0	0
0	0,5	0	0,5	0	0
0,666666666666667	0,166666666666667	0	0,0833333333333333	0,0833333333333333	0
0	0,111111111111111	0,111111111111111	0,777777777777778	0	0
0,538461538461538	0,230769230769231	0	0	0,153846153846154	0,0769230769230769
0,111111111111111	0,111111111111111	0	0,777777777777778	0	0
0	0	0	1	0	0
0,777777777777778	0	0	0	0,222222222222222	0
0	0	0	0	1	0
0,833333333333333	0	0	0	0	0,166666666666667
0	0	0	1	0	0
0,111111111111111	0	0	0,777777777777778	0	0,111111111111111
0,25	0	0	0,666666666666667	0	0,0833333333333333
0,846153846153846	0	0	0,0769230769230769	0,0769230769230769	0
1	0	0	0	0	0
0,833333333333333	0	0	0	0	0,166666666666667
1	0	0	0	0	0
0,166666666666667	0,5	0	0,111111111111111	0,166666666666667	0,0555555555555556
0,666666666666667	0,333333333333333	0	0	0	0
0,142857142857143	0	0,142857142857143	0,285714285714286	0,142857142857143	0,285714285714286
0	0	0	0	1	0
0,277777777777778	0,166666666666667	0,277777777777778	0,0555555555555556	0,111111111111111	0,111111111111111
0,428571428571429	0,285714285714286	0	0,0714285714285714	0,142857142857143	0,0714285714285714
0,75	0	0	0	0,25	0
0,142857142857143	0,214285714285714	0,0714285714285714	0,5	0,0714285714285714	0
0,0833333333333333	0,0833333333333333	0	0,166666666666667	0,583333333333333	0,0833333333333333
0	0	0,333333333333333	0,333333333333333	0,333333333333333	0
0,230769230769231	0,0769230769230769	0,0769230769230769	0,461538461538462	0,0769230769230769	0,0769230769230769
0,571428571428571	0,142857142857143	0	0,285714285714286	0	0
0,4	0	0,2	0,2	0,2	0
0,5	0	0	0	0	0,5
0,8	0	0	0	0,2	0
0,666666666666667	0	0	0	0,333333333333333	0
0	0	1	0	0	0
0,5	0,25	0	0	0,125	0,125
0	0	0	0,5	0,5	0
0,222222222222222	0,222222222222222	0,222222222222222	0	0,111111111111111	0,222222222222222
0	0	0	1	0	0
0,1	0,3	0,1	0,1	0,1	0,3
0,333333333333333	0	0	0,666666666666667	0	0
0,8	0,1	0	0,1	0	0
0	0,166666666666667	0	0,833333333333333	0	0
0	0	0	0	1	0
0,818181818181818	0	0	0,0909090909090909	0	0,0909090909090909
0	0	0	0	1	0
0,142857142857143	0	0,142857142857143	0,142857142857143	0	0,571428571428571
0	0	0	1	0	0
0	0	0	0	1	0
0,384615384615385	0,153846153846154	0,0384615384615385	0,0769230769230769	0,230769230769231	0,115384615384615
0	0,5	0	0	0	0,5
0	0,333333333333333	0,333333333333333	0	0	0,333333333333333
0	0	0	1	0	0
0,333333333333333	0,333333333333333	0	0	0,333333333333333	0
1	0	0	0	0	0
1	0	0	0	0	0
0,555555555555556	0,111111111111111	0	0	0,222222222222222	0,111111111111111
0,1	0,3	0	0,1	0,4	0,1
0	0	0	0	0,5	0,5
0,75	0	0	0	0	0,25
1	0	0	0	0	0
0,75	0	0	0,125	0	0,125
0,625	0,125	0	0,125	0,125	0
0	0,5	0	0	0,5	0
0,5	0,375	0	0	0	0,125
0	0	0	0	1	0
1	0	0	0	0	0
0	0,5	0,5	0	0	0
0,857142857142857	0,142857142857143	0	0	0	0
0	0	0	0	0,857142857142857	0,142857142857143
0	0	0	0,333333333333333	0	0,666666666666667
0,25	0	0	0	0,75	0
0	0,5	0	0	0,5	0
0	0	1	0	0	0
0,666666666666667	0	0	0,333333333333333	0	0
0,5	0	0	0	0,5	0
0,5	0,5	0	0	0	0
1	0	0	0	0	0
0,666666666666667	0,166666666666667	0	0	0,166666666666667	0
0	0	0	0,5	0	0,5
0	0	0	0	0	1
0,181818181818182	0	0,0909090909090909	0,0909090909090909	0	0,636363636363636
0,5	0,05	0,05	0,05	0,15	0,2
0	0	0	0	0	1
1	0	0	0	0	0
0	0	0	0	0	1
0,5	0	0	0	0	0,5
0	0	0,75	0	0	0,25
0	0	0	0	0	1
0,266666666666667	0,133333333333333	0,266666666666667	0	0,0666666666666667	0,266666666666667
0,1	0,5	0,2	0,1	0	0,1
0,470588235294118	0,235294117647059	0,0588235294117647	0,117647058823529	0,0588235294117647	0,0588235294117647
0	0	0	0	1	0
0	0,25	0,5	0	0	0,25
0	0	0,333333333333333	0	0	0,666666666666667
0	0	0	0	0,5	0,5
0	0,2	0	0,8	0	0
1	0	0	0	0	0
0	0	0	0,5	0,5	0
0,5	0	0	0	0,5	0
0,545454545454545	0	0	0	0,181818181818182	0,272727272727273
0	0	0	0	0,333333333333333	0,666666666666667
0,2	0,2	0,2	0	0,2	0,2
0	0	0,5	0,5	0	0
0,333333333333333	0	0	0	0,666666666666667	0
0	0	0	0	1	0
0	0	0	0,666666666666667	0	0,333333333333333
0,666666666666667	0	0	0,333333333333333	0	0
0,5	0,0625	0,0625	0,125	0,125	0,125
0,5	0	0	0	0	0,5
0,5	0	0	0	0,5	0
0	0	0	0	0	1
0,5	0,5	0	0	0	0
0,5	0	0	0	0,5	0
0,5	0	0	0	0,5	0
0	0	0	1	0	0
0,5	0	0	0,5	0	0

## Sheet: h
Amygdala	cortex, deep layer	cortex, upper layer	Olfactory areas
0,0294117647058824	0,0882352941176471	0	0,470588235294118
0	0,15	0,5	0
0	0,363636363636364	0,454545454545455	0
0,272727272727273	0,0909090909090909	0,181818181818182	0,181818181818182
0	0,214285714285714	0,5	0
0	0,363636363636364	0,363636363636364	0
0	0	0,8	0
1	0	0	0
0	0,222222222222222	0	0,666666666666667
0,333333333333333	0,166666666666667	0	0,166666666666667
0,0714285714285714	0,428571428571429	0,5	0
0	0	0	0,6
0,5	0	0,5	0
0,3	0	0,2	0,4
0	0,222222222222222	0,555555555555556	0
0	0,285714285714286	0,285714285714286	0
0	0	1	0
0	0	0,272727272727273	0,454545454545455
0	1	0	0
0,222222222222222	0	0,111111111111111	0,222222222222222
0	0,538461538461538	0,230769230769231	0
0	0,5	0,333333333333333	0
0	0	1	0
0	0	0	0,666666666666667
0,142857142857143	0	0,142857142857143	0,285714285714286
0	0,2	0,6	0
0,666666666666667	0	0	0
0	0,7	0	0
0,0909090909090909	0,181818181818182	0,0909090909090909	0,272727272727273
0	0,333333333333333	0,666666666666667	0
0,111111111111111	0,444444444444444	0	0
0	0,2	0,2	0,2
0	0	0	1
0,5	0	0	0,25
0,375	0	0	0,25
0	0,5	0,5	0
0,285714285714286	0	0	0,285714285714286
0,5	0	0	0,5
0,666666666666667	0	0	0
